# Supplementary material for: Prediction of Back-splicing sites for CircRNA formation based on convolutional neural networks
Source: BMC Genomics. 2022 Aug 12;23:581. doi: 10.1186/s12864-022-08820-1 (PMC9373444; doi:10.1186/s12864-022-08820-1)
Supplement: Supplementary file 2 — Additional file 2. [file 12864_2022_8820_MOESM2_ESM.xlsx]

## Sheet: Human_positive
chrNum	start	end	strand	circID	genomic.length	samples	gene.symbol	study.group.number
chr1	6676816	6680397	+	hsa_circ_0000011	3581	cd_19, Hs68_RNase, Hs68_control, K562, H1hesc	PHF13	3				Table S12. Details of human positive dataset.
chr1	16044387	16047883	+	hsa_circ_0000021	3496	cd_19, neutr, Hs68_RNase, Hs68_control, Nhek, K562, Huvec, Hepg2, Helas3, H1hesc, Gm12878, Bj, Ag04450, A549, Nhlf, Sknshra	PLEKHM2	3
chr1	21076215	21100103	-	hsa_circ_0000023	23888	cd_19, Hs68_RNase, Hs68_control, K562, Hepg2, Ag04450	HP1BP3	3
chr1	21295966	21307720	-	hsa_circ_0000025	11754	HEK293, Hs68_RNase, Hs68_control, K562, Helas3, H1hesc, Bj, Ag04450, Sknshra	EIF4G3	3
chr1	21548239	21554534	-	hsa_circ_0000027	6295	cd_19, Hs68_RNase, Hs68_control, Bj, Nhlf	ECE1	3
chr1	78183551	78191447	-	hsa_circ_0000087	7896	cd_19, Hs68_RNase, Hs68_control, Nhek, K562, Hepg2, Helas3, H1hesc, Gm12878, Bj, Ag04450, A549, Sknshra, Mcf7	USP33	3
chr1	155408117	155408859	-	hsa_circ_0000137	742	cd_19, Hs68_RNase, Hs68_control, K562, Gm12878, Bj, Ag04450	ASH1L	3
chr1	198190128	198233365	+	hsa_circ_0000169	43237	cd_19, neutr, Hs68_RNase, Hs68_control	NEK7	2
chr1	204437997	204439014	-	hsa_circ_0000174	1017	cd_19, Hs68_RNase, Hs68_control, Nhek, Helas3, H1hesc, Gm12878, Bj	PIK3C2B	3
chr1	243708811	243736350	-	hsa_circ_0000199	27539	HEK293, cd_19, Hs68_RNase, Hs68_control, Huvec, H1hesc, Bj, Ag04450, A549, Sknshra	AKT3	3
chr10	27453992	27454468	+	hsa_circ_0000225	476	cd_19, Hs68_RNase, Hs68_control, Nhek, K562, Hepg2, Helas3, H1hesc, Gm12878, Bj, Sknshra	MASTL	3
chr10	31644072	31676195	+	hsa_circ_0000227	32123	cd_19, neutr, Hs68_RNase, Hs68_control	ZEB1	2
chr10	31661946	31676195	+	hsa_circ_0000228	14249	cd_19, neutr, Hs68_RNase, Hs68_control, K562, Huvec, Hsmm, Hepg2, Helas3, Gm12878, Bj, Ag04450, A549, Nhlf, Sknshra	ZEB1	3
chr10	31661946	31750166	+	hsa_circ_0000230	88220	cd_19, Hs68_RNase, Hs68_control, K562, Gm12878, Ag04450, Sknshra	ZEB1	3
chr10	32832227	32873232	+	hsa_circ_0000233	41005	cd_19, neutr, Hs68_RNase, Hs68_control	CCDC7	2
chr10	35805450	35819171	+	hsa_circ_0000235	13721	cd_19, Hs68_RNase, Hs68_control, Nhek, K562, Hepg2, Helas3, H1hesc, Gm12878, Bj, Ag04450, A549	CCNY	3
chr10	74468040	74475660	+	hsa_circ_0000246	7620	cd_19, Hs68_RNase, Hs68_control	MCU	2
chr11	118422500	118423050	-	hsa_circ_0000359	550	cd_19, Hs68_RNase, Hs68_control, K562, Huvec, Bj, Ag04450, A549, Nhek, Sknshra	IFT46	3
chr11	128628009	128651918	+	hsa_circ_0000370	23909	cd_19, neutr, Hs68_RNase, Hs68_control, Huvec, Gm12878, Bj, Ag04450, Nhek, Sknshra	FLI1	3
chr12	6657590	6657991	-	hsa_circ_0000375	401	cd_34, Hs68_RNase, Hs68_control, Bj, Ag04450, A549	IFFO1	3
chr12	28378727	28412375	+	hsa_circ_0000386	33648	cd_19, cd_34, Hs68_RNase, Hs68_control	CCDC91	2
chr12	42604156	42604482	-	hsa_circ_0000392	326	neutr, Hs68_RNase, Hs68_control	YAF2	2
chr13	33091993	33101669	-	hsa_circ_0000471	9676	HEK293, cd_19, neutr, Hs68_RNase, Hs68_control, Nhek, K562, Huvec, Hepg2, Helas3, H1hesc, Gm12878, Bj, Ag04450, A549, Sknshra	N4BP2L2	3
chr13	77700452	77703365	-	hsa_circ_0000495	2913	cd_19, Hs68_RNase, Hs68_control	MYCBP2	2
chr11	68552282	68552478	-	hsa_circ_00005	196	cd_19,cd_34,leukocyte	CPT1A	2
chr13	113845185	113854830	-	hsa_circ_0000506	9645	cd_19, Hs68_RNase, Hs68_control, K562	PCID2	3
chr14	45564423	45566208	+	hsa_circ_0000532	1785	cd_19, Hs68_RNase, Hs68_control, Gm12878	PRPF39	3
chr14	68228082	68229536	-	hsa_circ_0000545	1454	cd_19, Hs68_RNase, Hs68_control, Nhek, K562, Hepg2, Helas3, H1hesc, Gm12878, Bj, Ag04450, A549, Sknshra	ZFYVE26	3
chr14	95606995	95608085	-	hsa_circ_0000564	1090	cd_19, Hs68_RNase, Hs68_control, K562	DICER1	3
chr15	62299506	62306191	-	hsa_circ_0000607	6685	HEK293, cd_19, Hs68_RNase, Hs68_control, K562, Huvec, Helas3, Gm12878, Ag04450, Sknshra	VPS13C	3
chr15	63824845	63829355	+	hsa_circ_0000612	4510	neutr, Hs68_RNase, Hs68_control, Gm12878, Bj, A549	USP3	3
chr15	64410315	64411053	+	hsa_circ_0000614	738	cd_34, Hs68_RNase, Hs68_control, K562, Huvec, Helas3, Gm12878, Bj, Ag04450, A549, Sknshra	SNX1	3
chr15	64791491	64792365	+	hsa_circ_0000615	874	cd_19, Hs68_RNase, Hs68_control	ZNF609	2
chr15	76580186	76585041	-	hsa_circ_0000639	4855	HEK293, Hs68_RNase, Hs68_control, Nhek, K562, Huvec, Hepg2, Helas3, H1hesc, Gm12878, Bj, Ag04450, A549, Sknshra, Mcf7	ETFA	3
chr15	81271271	81274523	-	hsa_circ_0000645	3252	cd_19, Hs68_RNase, Hs68_control	MESDC2	2
chr15	85223943	85234875	-	hsa_circ_0000647	10932	cd_34, Hs68_RNase, Hs68_control, Nhek, K562, Gm12878, Bj, Ag04450, Sknshra	SEC11A	3
chr15	90760670	90764997	+	hsa_circ_0000650	4327	cd_19, Hs68_RNase, Hs68_control, Nhek, K562, Hepg2, Helas3, H1hesc, Gm12878, Bj, Ag04450, A549, Nhlf, Sknshra, Mcf7	SEMA4B	3
chr16	11940357	11940700	-	hsa_circ_0000673	343	HEK293, cd_19, Hs68_RNase, Hs68_control, Nhek, K562, Hepg2, Helas3, H1hesc, Gm12878, Bj, A549, Sknshra	RSL1D1	3
chr16	15789764	15790717	+	hsa_circ_0000675	953	cd_19, Hs68_RNase, Hs68_control	NDE1	2
chr16	16101672	16110478	+	hsa_circ_0000676	8806	cd_19, Hs68_RNase, Hs68_control, K562, Huvec, Hepg2, Helas3, H1hesc, Gm12878, Bj, Ag04450, A549, Mcf7	ABCC1	3
chr16	29845053	29845387	+	hsa_circ_0000688	334	HEK293, cd_19, Hs68_RNase, Hs68_control, Nhek, Huvec, Hsmm, Hepg2, Helas3, H1hesc, Gm12878, Bj, Ag04450, A549, Nhlf, Sknshra, Mcf7	MVP	3
chr16	67070541	67116242	+	hsa_circ_0000707	45701	cd_19, Hs68_RNase, Hs68_control, K562, Helas3, Gm12878	CBFB	3
chr16	71712657	71715808	-	hsa_circ_0000715	3151	cd_19, Hs68_RNase, Hs68_control, K562, Hepg2, Helas3, H1hesc, Bj, Ag04450, A549, Sknshra	PHLPP2	3
chr17	40989665	40991397	+	hsa_circ_0000771	1732	cd_34, Hs68_RNase, Hs68_control, K562, Hepg2	PSME3	3
chr17	49057106	49064598	-	hsa_circ_0000785	7492	cd_19, Hs68_RNase, Hs68_control, K562, Hepg2, Helas3, H1hesc, Gm12878, Ag04450, A549, Sknshra	SPAG9	3
chr17	58342772	58348842	-	hsa_circ_0000793	6070	cd_34, Hs68_RNase, Hs68_control, K562, Gm12878, Ag04450, A549, Mcf7	USP32	3
chr6	99930628	99958106	-	hsa_circ_00008	27478	H9 hESCs,normal brain tissue	USP45	2
chr18	12999419	13008630	+	hsa_circ_0000830	9211	cd_34, Hs68_RNase, Hs68_control, K562, Hepg2, Helas3, H1hesc, Gm12878, Bj, Ag04450	CEP192	3
chr19	6026173	6040252	-	hsa_circ_0000883	14079	cd_34, Hs68_RNase, Hs68_control	RFX2	2
chr19	10283765	10288043	-	hsa_circ_0000889	4278	cd_19, Hs68_RNase, Hs68_control, K562, Ag04450	DNMT1	3
chr19	12825634	12826553	-	hsa_circ_0000894	919	neutr, Hs68_RNase, Hs68_control, K562, Huvec, Hsmm, Hepg2, Helas3, H1hesc, Gm12878, Bj, Ag04450, A549, Nhek, Nhlf, Sknshra, Mcf7	TNPO2	3
chr19	17311101	17311638	+	hsa_circ_0000910	537	cd_19, Hs68_RNase, Hs68_control, Ag04450	MYO9B	3
chr19	33116779	33119755	-	hsa_circ_0000923	2976	cd_34, Hs68_RNase, Hs68_control	ANKRD27	2
chr19	33134028	33134537	-	hsa_circ_0000924	509	cd_19, Hs68_RNase, Hs68_control, Nhek, K562, Helas3, H1hesc, Gm12878, A549, Sknshra	ANKRD27	3
chr19	39943995	39944161	+	hsa_circ_0000932	166	cd_19, Hs68_RNase, Hs68_control, Ag04450	SUPT5H	3
chr19	55610151	55614936	-	hsa_circ_0000958	4785	cd_19, cd_34, Hs68_RNase, Hs68_control, K562, Hepg2, Nhek, Mcf7	PPP1R12C	3
chr2	24357988	24369956	+	hsa_circ_0000982	11968	HEK293, cd_19, cd_34, neutr, Hs68_RNase, Hs68_control, Huvec, Ag04450, Sknshra	LOC375190	3
chr2	53921020	53978078	-	hsa_circ_0001005	57058	cd_34, Hs68_RNase, Hs68_control, Hepg2, H1hesc, Ag04450, A549	ASB3	3
chr2	62100136	62103369	-	hsa_circ_0001018	3233	cd_19, cd_34, Hs68_RNase, Hs68_control, K562, Helas3, Ag04450, A549	CCT4	3
chr2	135010665	135012215	+	hsa_circ_0001068	1550	cd_19, Hs68_RNase, Hs68_control	MGAT5	2
chr2	148730307	148733544	-	hsa_circ_0001074	3237	cd_34, Hs68_RNase, Hs68_control, Nhek, K562, Huvec, Hepg2, Helas3, H1hesc, Gm12878, Bj, Ag04450, A549, Nhlf, Sknshra	ORC4	3
chr2	202625603	202626541	-	hsa_circ_0001093	938	cd_19, cd_34, Hs68_RNase, Hs68_control, K562, Hepg2, Gm12878, Bj, Ag04450, A549	ALS2	3
chr17	65941524	65972074	+	hsa_circ_00011	30550	normal brain tissue,glioblastoma,oligodendroma,HEK293,cd_34,neutr,leukocyte,leukocyte	BPTF	3
chr2	224862831	224866639	-	hsa_circ_0001103	3808	cd_19, Hs68_RNase, Hs68_control, Nhek, Bj, Ag04450, A549, Sknshra	SERPINE2	3
chr2	231940224	231951895	+	hsa_circ_0001110	11671	cd_19, Hs68_RNase, Hs68_control, Nhek, K562, Huvec, Helas3, H1hesc, Gm12878, Bj, Ag04450, A549, Sknshra	PSMD1	3
chr2	234358627	234360706	+	hsa_circ_0001115	2079	cd_34, Hs68_RNase, Hs68_control, Helas3, Gm12878, Bj, Ag04450, A549	DGKD	3
chr2	242346951	242375953	+	hsa_circ_0001121	29002	cd_19, Hs68_RNase, Hs68_control, Gm12878	FARP2	3
chr20	2903852	2945848	+	hsa_circ_0001126	41996	cd_19, Hs68_RNase, Hs68_control	PTPRA	2
chr20	32659871	32665051	+	hsa_circ_0001139	5180	HEK293, cd_19, Hs68_RNase, Hs68_control, Helas3, Bj, Ag04450, A549, Sknshra	RALY	3
chr20	32659871	32666359	+	hsa_circ_0001140	6488	cd_19, Hs68_RNase, Hs68_control, Nhek, K562, Huvec, Hepg2, Helas3, Gm12878, Bj, Ag04450, A549, Sknshra	RALY	3
chr20	56846418	56847931	-	hsa_circ_0001172	1513	HEK293, cd_19, Hs68_RNase, Hs68_control	PPP4R1L	2
chr21	30693541	30693835	+	hsa_circ_0001180	294	cd_19, Hs68_RNase, Hs68_control, Nhek, K562, Huvec, Hepg2, Helas3, H1hesc, Gm12878, Bj, Ag04450, A549, Sknshra	BACH1	3
chr21	40600425	40601362	-	hsa_circ_0001195	937	cd_19, neutr, Hs68_RNase, Hs68_control, Nhek, K562, Huvec, Hmec, Hepg2, Helas3, H1hesc, Gm12878, Bj, Ag04450, A549, Sknshra, Mcf7	BRWD1	3
chr22	24056373	24057381	-	hsa_circ_0001212	1008	cd_34, Hs68_RNase, Hs68_control, Gm12878, A549	GUSBP11	3
chr22	38895404	38897285	-	hsa_circ_0001230	1881	cd_19, Hs68_RNase, Hs68_control, K562, Gm12878, Bj	DDX17	3
chr22	41670603	41677086	-	hsa_circ_0001235	6483	cd_19, Hs68_RNase, Hs68_control, Nhek, K562, Huvec, Helas3, H1hesc, Gm12878, Bj, Ag04450, A549, Mcf7	RANGAP1	3
chr22	47022647	47033857	+	hsa_circ_0001250	11210	cd_19, Hs68_RNase, Hs68_control	GRAMD4	2
chr3	23996027	24009514	+	hsa_circ_0001276	13487	HEK293, Hs68_RNase, Hs68_control, Helas3, H1hesc, Ag04450	NR1D2	3
chr3	47712147	47718272	-	hsa_circ_0001294	6125	HEK293, Hs68_RNase, Hs68_control, Nhek, K562, Hepg2, Helas3, H1hesc, Gm12878, Ag04450, Sknshra, Mcf7	SMARCC1	3
chr2	61258553	61259248	+	hsa_circ_00013	695	H9 hESCs,normal brain tissue,Hs68,leukemia	PEX13	4
chr3	50137414	50143142	+	hsa_circ_0001304	5728	cd_19, Hs68_RNase, Hs68_control, K562, Huvec, Hepg2, H1hesc, Gm12878, Bj, A549, Sknshra	RBM5	3
chr3	56626997	56628056	+	hsa_circ_0001313	1059	HEK293, cd_19, cd_34, neutr, Hs68_RNase, Hs68_control, Nhek, K562, Hepg2, Helas3, H1hesc, Gm12878, Bj, Ag04450, A549, Sknshra	CCDC66	3
chr3	56694758	56707753	-	hsa_circ_0001315	12995	cd_34, neutr, Hs68_RNase, Hs68_control, K562, H1hesc, Gm12878, Ag04450, A549	FAM208A	3
chr3	107429298	107435696	+	hsa_circ_0001324	6398	cd_19, neutr, Hs68_RNase, Hs68_control, K562, Hepg2, Helas3, H1hesc, Gm12878, Bj, Ag04450, A549, Sknshra	BBX	3
chr3	111632165	111639266	+	hsa_circ_0001326	7101	cd_19, Hs68_RNase, Hs68_control, Nhek, Hepg2, Bj, Ag04450, Sknshra	PHLDB2	3
chr3	142455220	142467302	+	hsa_circ_0001345	12082	HEK293, Hs68_RNase, Hs68_control, K562, Helas3, H1hesc, Bj, Ag04450, A549, Sknshra	TRPC1	3
chr3	171830241	171851336	+	hsa_circ_0001361	21095	HEK293, neutr, Hs68_RNase, Hs68_control, Nhek, K562, Huvec, Hsmm, Hepg2, Helas3, H1hesc, Gm12878, Bj, Ag04450, A549, Sknshra, Mcf7	FNDC3B	3
chr3	195605123	195615477	-	hsa_circ_0001377	10354	cd_19, Hs68_RNase, Hs68_control, Nhek, K562, Hepg2, Helas3, H1hesc, Gm12878, Bj, Ag04450, A549	TNK2	3
chr1	117944807	118009049	+	hsa_circ_00014	64242	normal brain tissue,glioblastoma,oligodendroma,cd_19,leukemia	MAN1A2	3
chr4	54292038	54310270	+	hsa_circ_0001413	18232	cd_19, Hs68_RNase, Hs68_control, K562, Hepg2, Helas3, H1hesc, Bj, Ag04450, A549, Nhek, Mcf7	FIP1L1	3
chr4	83799882	83803090	-	hsa_circ_0001421	3208	cd_19, Hs68_RNase, Hs68_control, K562, Hepg2, Helas3, Ag04450, Sknshra	SEC31A	3
chr4	128995614	128999117	+	hsa_circ_0001438	3503	cd_19, Hs68_RNase, Hs68_control, K562, Bj	LARP1B	3
chr4	140046317	140060651	-	hsa_circ_0001441	14334	HEK293, cd_19, neutr, Hs68_RNase, Hs68_control	ELF2	2
chr4	153332454	153333681	-	hsa_circ_0001451	1227	cd_19, Hs68_RNase, Hs68_control, K562, Huvec, Hmec, Hepg2, Helas3, H1hesc, Gm12878, Bj, Ag04450, A549, Nhek, Sknshra	FBXW7	3
chr5	39002636	39021238	-	hsa_circ_0001475	18602	cd_19, Hs68_RNase, Hs68_control, K562, Gm12878, Ag04450, A549	RICTOR	3
chr5	54562965	54568003	-	hsa_circ_0001483	5038	cd_34, Hs68_RNase, Hs68_control, K562, Gm12878, Bj, Ag04450	DHX29	3
chr5	65284462	65310553	+	hsa_circ_0001493	26091	cd_19, Hs68_RNase, Hs68_control, K562, Huvec, Helas3, Gm12878, Ag04450	ERBB2IP	3
chr5	74046403	74047318	-	hsa_circ_0001497	915	cd_19, Hs68_RNase, Hs68_control, K562, Helas3, H1hesc, Gm12878, Bj, Ag04450, A549, Nhek, Sknshra, Mcf7	GFM2	3
chr5	94224583	94248681	-	hsa_circ_0001512	24098	neutr, Hs68_RNase, Hs68_control, Huvec, Helas3	MCTP1	3
chr6	3076997	3078169	+	hsa_circ_0001571	1172	cd_19, cd_34, Hs68_RNase, Hs68_control, K562, Huvec, Helas3, H1hesc, Gm12878, Bj, Ag04450, A549, Sknshra	RIPK1	3
chr6	90556280	90566918	+	hsa_circ_0001621	10638	cd_19, Hs68_RNase, Hs68_control, K562	CASP8AP2	3
chr6	146209155	146216113	-	hsa_circ_0001649	6958	cd_19, Hs68_RNase, Hs68_control, K562, H1hesc, Gm12878, Ag04450, A549, Nhek, Sknshra	SHPRH	3
chr7	6085701	6089676	-	hsa_circ_0001673	3975	cd_34, Hs68_RNase, Hs68_control, K562, Bj, Sknshra	EIF2AK1	3
chr7	23023562	23030758	-	hsa_circ_0001682	7196	cd_19, Hs68_RNase, Hs68_control	FAM126A	2
chr7	32584305	32594208	+	hsa_circ_0001694	9903	cd_19, cd_34, Hs68_RNase, Hs68_control, Sknshra	AVL9	3
chr7	43679047	43680248	-	hsa_circ_0001700	1201	HEK293, Hs68_RNase, Hs68_control, Nhek, K562, Huvec, Hepg2, Helas3, H1hesc, Gm12878, Bj, Ag04450, A549, Sknshra	C7orf44	3
chr7	65429309	65432894	-	hsa_circ_0001712	3585	cd_19, Hs68_RNase, Hs68_control, Nhek, K562, Hepg2, Helas3, Gm12878, Ag04450, A549, Sknshra	GUSB	3
chr7	137597736	137600758	-	hsa_circ_0001753	3022	cd_34, Hs68_RNase, Hs68_control, K562, H1hesc, Gm12878, Bj, Ag04450, A549	CREB3L2	3
chr7	158552176	158557544	-	hsa_circ_0001776	5368	cd_19, cd_34, neutr, Hs68_RNase, Hs68_control, Nhek, K562, Huvec, Hepg2, Helas3, Gm12878, Bj, Ag04450, A549, Sknshra, Mcf7	ESYT2	3
chr8	37971709	37976881	+	hsa_circ_0001790	5172	cd_19, Hs68_RNase, Hs68_control, K562, Helas3, Ag04450, A549	ASH2L	3
chr8	56854413	56866543	+	hsa_circ_0001803	12130	cd_19, Hs68_RNase, Hs68_control, K562, Gm12878, Sknshra	LYN	3
chr8	68018139	68028357	+	hsa_circ_0001806	10218	HEK293, cd_19, Hs68_RNase, Hs68_control, K562, Huvec, Hepg2, H1hesc, Gm12878, Bj, Ag04450, A549, Sknshra, Mcf7	CSPP1	3
chr8	68211443	68214701	-	hsa_circ_0001808	3258	neutr, Hs68_RNase, Hs68_control	ARFGEF1	2
chr8	128902834	128903244	+	hsa_circ_0001821	410	HEK293, Hs68_RNase, Hs68_control, Nhek, K562, Huvec, Hsmm, Hmec, Hepg2, Helas3, H1hesc, Gm12878, Bj, Ag04450, A549, Nhlf, Sknshra, Mcf7	TCONS_00015354	3
chr9	33956076	33973235	-	hsa_circ_0001848	17159	cd_34, Hs68_RNase, Hs68_control, Helas3, Sknshra	UBAP2	3
chrX	53430497	53430825	-	hsa_circ_0001921	328	cd_19, Hs68_RNase, Hs68_control, K562	SMC1A	3
chrX	149962163	149984551	-	hsa_circ_0001948	22388	cd_19, Hs68_RNase, Hs68_control, K562, Sknshra	CD99L2	3
chrY	2821949	2829687	+	hsa_circ_0001953	7738	cd_19, cd_34, Hs68_RNase, Hs68_control, K562, Huvec, Hepg2, Helas3, H1hesc, Bj, Ag04450, A549	ZFY	3
chr15	64495280	64508912	-	hsa_circ_0001955	13632	Hs68_RNase, Hs68_control, Nhek, K562, Helas3, Gm12878, Bj, Ag04450, A549, Sknshra	CSNK1G1	2
chr17	34869271	34871833	-	hsa_circ_0001960	2562	Hs68_RNase, Hs68_control, Hepg2, Helas3, Bj, Ag04450, A549, Sknshra	MYO19	2
chr10	26994214	26998697	+	hsa_circ_0001963	4483	Hs68_RNase, Hs68_control, K562, H1hesc, Gm12878, Ag04450, Mcf7	PDSS1	2
chr21	27347382	27372497	-	hsa_circ_0001966	25115	Hs68_RNase, Hs68_control, Bj	APP	2
chr11	68359043	68367962	+	hsa_circ_0001968	8919	Hs68_RNase, Hs68_control, K562	PPP6R3	2
chr3	170011170	170015181	+	hsa_circ_0001970	4011	Hs68_RNase, Hs68_control, K562, H1hesc, Ag04450	PRKCI	2
chr7	23015828	23023664	-	hsa_circ_0001971	7836	Hs68_RNase, Hs68_control, Nhek, K562, Huvec, Hepg2, Helas3, H1hesc, Gm12878, Bj, Ag04450, A549	FAM126A	2
chr3	53267171	53269190	-	hsa_circ_0001974	2019	Hs68_RNase, Hs68_control, Helas3	TKT	2
chr14	72054287	72056087	+	hsa_circ_0001979	1800	Hs68_RNase, Hs68_control, K562, Huvec, Helas3, Gm12878	SIPA1L1	2
chr11	73789159	73789762	-	hsa_circ_0001981	603	Hs68_RNase, Hs68_control, K562, Huvec, Helas3, Gm12878, Ag04450, A549, Sknshra	C2CD3	2
chr6	150092297	150117636	+	hsa_circ_0001984	25339	Hs68_RNase, Hs68_control, K562, H1hesc, Gm12878, Bj, Ag04450, A549, Nhek	PCMT1	2
chr5	149900429	149901329	+	hsa_circ_0001986	900	Hs68_RNase, Hs68_control, K562, Helas3, H1hesc, Gm12878, Bj, Ag04450, Nhek	NDST1	2
chr1	38047823	38049534	-	hsa_circ_0001987	1711	Hs68_RNase, Hs68_control, Nhek, Helas3	GNL2	2
chr13	36886281	36886614	-	hsa_circ_0001989	333	Hs68_RNase, Hs68_control, K562	SPG20	2
chr1	243468014	243507633	+	hsa_circ_0001992	39619	Hs68_RNase, Hs68_control, K562	SDCCAG8	2
chr14	71511849	71524441	+	hsa_circ_0001997	12592	Hs68_RNase, Hs68_control, Hepg2, Helas3, Bj, Ag04450	PCNX	2
chr4	54011499	54011749	-	hsa_circ_0002000	250	Hs68_RNase, Hs68_control, K562, Hepg2, Gm12878, Bj	SCFD2	2
chr1	10327437	10328321	+	hsa_circ_0002002	884	Hs68_RNase, Hs68_control, K562, Hepg2, H1hesc	KIF1B	2
chr17	45753774	45754493	+	hsa_circ_0002007	719	Hs68_RNase, Hs68_control, Gm12878, Ag04450, A549	KPNB1	2
chr14	55241651	55243258	+	hsa_circ_0002012	1607	Hs68_RNase, Hs68_control, A549	SAMD4A	2
chr2	36623756	36623930	+	hsa_circ_0002017	174	Hs68_RNase, Hs68_control, Nhek, Huvec, Hsmm, Hepg2, Helas3, H1hesc, Bj, Ag04450, A549	CRIM1	2
chr3	48215773	48219478	-	hsa_circ_0002023	3705	Hs68_RNase, Hs68_control, Nhek, K562, Huvec, Hepg2, Helas3, H1hesc, Gm12878, Ag04450, Mcf7	CDC25A	2
chr3	172003715	172016577	+	hsa_circ_0002026	12862	Hs68_RNase, Hs68_control, Huvec, Ag04450, Sknshra	FNDC3B	2
chr1	63042932	63052295	-	hsa_circ_0002032	9363	Hs68_RNase, Hs68_control, Nhek, Helas3, Bj, Ag04450, A549	DOCK7	2
chr6	43523572	43535091	-	hsa_circ_0002037	11519	Hs68_RNase, Hs68_control, K562, Huvec, Helas3, Ag04450	XPO5	2
chr11	68334481	68343511	+	hsa_circ_0002038	9030	Hs68_RNase, Hs68_control, K562, Huvec, Gm12878, Bj	PPP6R3	2
chr10	102697158	102710510	+	hsa_circ_0002045	13352	Hs68_RNase, Hs68_control, K562	FAM178A	2
chr3	17413566	17418105	-	hsa_circ_0002047	4539	Hs68_RNase, Hs68_control, K562, Huvec	TBC1D5	2
chr6	17669205	17669777	-	hsa_circ_0002049	572	Hs68_RNase, Hs68_control, K562, Huvec, H1hesc, Gm12878, Ag04450, Nhek	NUP153	2
chr10	128829913	128836080	+	hsa_circ_0002050	6167	Hs68_RNase, Hs68_control, Ag04450	DOCK1	2
chr5	179136873	179147561	+	hsa_circ_0002051	10688	Hs68_RNase, Hs68_control, K562, Hepg2, Helas3, H1hesc, Gm12878, Bj, Ag04450, A549, Nhek, Sknshra, Mcf7	CANX	2
chr9	118969734	118997916	+	hsa_circ_0002052	28182	Hs68_RNase, Hs68_control, Bj, Ag04450, A549, Sknshra	PAPPA	2
chr17	62782684	62793527	-	hsa_circ_0002056	10843	Hs68_RNase, Hs68_control, Nhek, Huvec, Gm12878, Bj, A549, Sknshra	PLEKHM1P	2
chr5	54623543	54624639	+	hsa_circ_0002057	1096	Hs68_RNase, Hs68_control, K562, Hmec, Gm12878, Bj, Ag04450, A549	SKIV2L2	2
chr22	32875119	32881196	+	hsa_circ_0002063	6077	Hs68_RNase, Hs68_control, Hepg2, Helas3, Gm12878, Bj, Ag04450, A549, Sknshra	FBXO7	2
chr7	6456257	6456552	-	hsa_circ_0002067	295	Hs68_RNase, Hs68_control, Nhek, Hepg2, Helas3, H1hesc, Gm12878, A549, Sknshra	DAGLB	2
chr12	133383762	133398897	-	hsa_circ_0002071	15135	Hs68_RNase, Hs68_control, Nhek, K562, Hsmm, Helas3, Ag04450, A549, Sknshra	GOLGA3	2
chr6	158870027	158873300	+	hsa_circ_0002073	3273	Hs68_RNase, Hs68_control, K562, Huvec, Hsmm, Hepg2, Helas3, H1hesc, Gm12878, Bj, Ag04450, A549, Nhek, Sknshra	TULP4	2
chr3	11850990	11871338	-	hsa_circ_0002074	20348	Hs68_RNase, Hs68_control, Nhek, K562, Gm12878, Bj, Sknshra	TAMM41	2
chr8	22054192	22054933	+	hsa_circ_0002075	741	Hs68_RNase, Hs68_control, Nhek, K562, Huvec, Hsmm, Bj, Ag04450, A549, Nhlf, Sknshra	BMP1	2
chr22	45574118	45574781	+	hsa_circ_0002077	663	Hs68_RNase, Hs68_control, Nhek, Hepg2, Helas3, H1hesc, Gm12878, Bj, Ag04450, Sknshra	NUP50	2
chr16	16126965	16130460	+	hsa_circ_0002078	3495	Hs68_RNase, Hs68_control, K562, Hepg2, H1hesc, Gm12878, Bj, Ag04450, A549, Sknshra	ABCC1	2
chr15	90431752	90432372	-	hsa_circ_0002080	620	Hs68_RNase, Hs68_control, Nhek, K562, Hepg2, Helas3, H1hesc, Gm12878, Bj, Ag04450, A549, Sknshra	C15orf38-AP3S2	2
chr8	22332466	22370945	+	hsa_circ_0002081	38479	Hs68_RNase, Hs68_control, Hepg2, Helas3, Gm12878, Bj	PPP3CC	2
chr11	128350085	128360471	-	hsa_circ_0002083	10386	Hs68_RNase, Hs68_control, Helas3, Gm12878, Bj, Ag04450, A549, Sknshra	ETS1	2
chr7	91752433	91761186	-	hsa_circ_0002085	8753	Hs68_RNase, Hs68_control, Nhek	CYP51A1	2
chr1	168200751	168201157	+	hsa_circ_0002093	406	Hs68_RNase, Hs68_control, Nhek, K562, Gm12878, Ag04450	SFT2D2	2
chr7	24784180	24789412	-	hsa_circ_0002097	5232	Hs68_RNase, Hs68_control, Nhek, Gm12878	DFNA5	2
chr1	39913103	39914435	+	hsa_circ_0002104	1332	Hs68_RNase, Hs68_control, Nhek	MACF1	2
chr9	71850943	71853705	+	hsa_circ_0002106	2762	Hs68_RNase, Hs68_control, Gm12878	TJP2	2
chr10	13214375	13214765	+	hsa_circ_0002109	390	Hs68_RNase, Hs68_control, Nhek, K562, Hepg2, Helas3, Gm12878, Bj, Ag04450, A549, Sknshra	MCM10	2
chr12	31841940	31862359	-	hsa_circ_0002110	20419	Hs68_RNase, Hs68_control, K562	AMN1	2
chr19	52909159	52909896	+	hsa_circ_0002115	737	Hs68_RNase, Hs68_control, Sknshra	ZNF528	2
chr16	4731550	4733933	+	hsa_circ_0002119	2383	Hs68_RNase, Hs68_control, Ag04450, Sknshra	MGRN1	2
chr15	41667909	41669502	+	hsa_circ_0002124	1593	Hs68_RNase, Hs68_control, K562, Gm12878, A549	NUSAP1	2
chr6	56716194	56765419	-	hsa_circ_0002132	49225	Hs68_RNase, Hs68_control, H1hesc, Bj, Ag04450, A549, Nhek, Mcf7	None	2
chr10	31749965	31750166	+	hsa_circ_0002140	201	Hs68_RNase, Hs68_control, Ag04450	ZEB1	2
chr7	66458203	66458404	-	hsa_circ_0002146	201	Hs68_RNase, Hs68_control, K562, Bj, Ag04450, A549, Sknshra	SBDS	2
chr16	4774750	4777178	-	hsa_circ_0002148	2428	Hs68_RNase, Hs68_control, Gm12878	ANKS3	2
chr2	197135916	197143386	-	hsa_circ_0002150	7470	Hs68_RNase, Hs68_control, Huvec, Gm12878, Bj, Ag04450	HECW2	2
chrX	107083899	107097934	+	hsa_circ_0002153	14035	Hs68_RNase, Hs68_control, Huvec, Helas3, Bj, Ag04450, A549, Nhek, Mcf7	MID2	2
chr8	141813641	141900868	-	hsa_circ_0002159	87227	Hs68_RNase, Hs68_control, K562, Huvec, Ag04450	PTK2	2
chr6	35825037	35840505	-	hsa_circ_0002165	15468	Hs68_RNase, Hs68_control, K562, Hepg2, Helas3, H1hesc, Gm12878, Bj, Ag04450, Nhek, Sknshra, Mcf7	SRPK1	2
chr10	33542955	33559784	-	hsa_circ_0002169	16829	Hs68_RNase, Hs68_control, Ag04450, A549	NRP1	2
chr5	69493081	69517842	-	hsa_circ_0002170	24761	Hs68_RNase, Hs68_control, K562, Hepg2, Helas3, H1hesc, Gm12878, A549, Sknshra, Mcf7	SMA4	2
chr5	175716656	175723323	+	hsa_circ_0002171	6667	Hs68_RNase, Hs68_control, K562, Gm12878, Ag04450, A549, Nhek, Sknshra, Mcf7	C5orf25	2
chrX	299338	308428	-	hsa_circ_0002172	9090	Hs68_RNase, Hs68_control, K562, Huvec, Hepg2, Helas3, H1hesc, Gm12878	None	2
chr20	18491465	18492926	+	hsa_circ_0002176	1461	Hs68_RNase, Hs68_control, Helas3, A549	SEC23B	2
chr4	148827788	148876525	+	hsa_circ_0002177	48737	Hs68_RNase, Hs68_control, Gm12878	ARHGAP10	2
chr12	121220457	121248689	-	hsa_circ_0002179	28232	Hs68_RNase, Hs68_control, Nhek, K562, Hepg2, Helas3, H1hesc, Gm12878, Ag04450, A549	SPPL3	2
chr7	91755566	91761186	-	hsa_circ_0002181	5620	Hs68_RNase, Hs68_control, H1hesc	CYP51A1	2
chr17	18183849	18188834	-	hsa_circ_0002188	4985	Hs68_RNase, Hs68_control, Ag04450	TOP3A	2
chr9	97535283	97563284	+	hsa_circ_0002191	28001	Hs68_RNase, Hs68_control, Hepg2, Helas3, H1hesc, Gm12878, Bj, Ag04450, A549, Sknshra	C9orf3	2
chr2	190617574	190618790	-	hsa_circ_0002192	1216	Hs68_RNase, Hs68_control, Nhek, Huvec, Helas3, H1hesc	OSGEPL1	2
chr4	37633006	37636745	-	hsa_circ_0002194	3739	Hs68_RNase, Hs68_control, K562, Huvec, Hepg2, Helas3, H1hesc, Gm12878, Ag04450, A549, Nhek, Sknshra, Mcf7	RELL1	2
chr2	102475457	102476326	+	hsa_circ_0002195	869	Hs68_RNase, Hs68_control, Hepg2	MAP4K4	2
chr21	34906884	34911662	-	hsa_circ_0002197	4778	Hs68_RNase, Hs68_control, Gm12878	GART	2
chr6	136472297	136476896	+	hsa_circ_0002198	4599	Hs68_RNase, Hs68_control, Hepg2, Helas3, Bj, Ag04450, A549, Sknshra	PDE7B	2
chr2	70451685	70457986	-	hsa_circ_0002199	6301	Hs68_RNase, Hs68_control, K562, H1hesc	TIA1	2
chr15	65110144	65111422	-	hsa_circ_0002205	1278	Hs68_RNase, Hs68_control, K562, Huvec, Hepg2, Helas3, H1hesc, Gm12878, Bj, Ag04450, A549	PIF1	2
chr7	74603795	74604975	-	hsa_circ_0002208	1180	Hs68_RNase, Hs68_control, K562, Hepg2, Helas3, Bj	GTF2IP1	2
chr7	131060182	131096142	+	hsa_circ_0002214	35960	Hs68_RNase, Hs68_control, K562, Hepg2, Helas3, A549, Sknshra	MKLN1	2
chr10	51374369	51387763	+	hsa_circ_0002224	13394	Hs68_RNase, Hs68_control, Nhek, K562, Huvec, Hsmm, Hepg2, Helas3, H1hesc, Gm12878, Bj, Ag04450, A549, Sknshra, Mcf7	None	2
chr1	70758070	70771973	-	hsa_circ_0002231	13903	Hs68_RNase, Hs68_control, Ag04450	ANKRD13C	2
chr1	243675625	243736350	-	hsa_circ_0002240	60725	Hs68_RNase, Hs68_control, A549, Sknshra	AKT3	2
chr16	4867598	4882913	-	hsa_circ_0002241	15315	Hs68_RNase, Hs68_control, K562	GLYR1	2
chr6	17507399	17514185	+	hsa_circ_0002245	6786	Hs68_RNase, Hs68_control, Hsmm, Helas3, H1hesc, Gm12878, Ag04450, A549, Sknshra	CAP2	2
chr2	33525517	33526711	+	hsa_circ_0002247	1194	Hs68_RNase, Hs68_control, K562, Bj, Ag04450, Nhlf, Sknshra	LTBP1	2
chr15	52433336	52446273	-	hsa_circ_0002248	12937	Hs68_RNase, Hs68_control, Nhek	GNB5	2
chr22	20819144	20819863	-	hsa_circ_0002256	719	Hs68_RNase, Hs68_control, Bj	KLHL22	2
chr5	170305100	170308900	+	hsa_circ_0002257	3800	Hs68_RNase, Hs68_control, Huvec, H1hesc, Bj, Ag04450, A549, Sknshra	RANBP17	2
chr19	16192722	16192856	+	hsa_circ_0002259	134	Hs68_RNase, Hs68_control, Huvec, Helas3, H1hesc, Gm12878, Bj, Ag04450, A549, Sknshra	TPM4	2
chr10	51853027	51853677	+	hsa_circ_0002261	650	Hs68_RNase, Hs68_control, Gm12878, A549	FAM21A	2
chr8	67986477	67988816	+	hsa_circ_0002263	2339	Hs68_RNase, Hs68_control, Bj	CSPP1	2
chr11	85692787	85707972	-	hsa_circ_0002264	15185	Hs68_RNase, Hs68_control, K562, Huvec, Hepg2, Helas3, H1hesc, Gm12878, Bj, Ag04450, A549, Nhek, Sknshra	PICALM	2
chr6	13228047	13230425	+	hsa_circ_0002268	2378	Hs68_RNase, Hs68_control, H1hesc, Sknshra	PHACTR1	2
chr1	171544065	171546776	+	hsa_circ_0002269	2711	Hs68_RNase, Hs68_control, Ag04450	PRRC2C	2
chr2	20974569	20990158	-	hsa_circ_0002271	15589	Hs68_RNase, Hs68_control, K562, Huvec, Hepg2, Helas3, H1hesc, Bj, Ag04450, A549, Sknshra	C2orf43	2
chr6	15374347	15487773	+	hsa_circ_0002272	113426	Hs68_RNase, Hs68_control, Gm12878	JARID2	2
chr12	111923074	111924628	-	hsa_circ_0002273	1554	Hs68_RNase, Hs68_control, Nhek, K562, Huvec, Helas3, Gm12878, Bj, Ag04450, A549, Sknshra	ATXN2	2
chr17	79536041	79539114	-	hsa_circ_0002279	3073	Hs68_RNase, Hs68_control, Nhek, K562, Hepg2, Helas3, H1hesc, Ag04450, A549, Sknshra	NPLOC4	2
chr11	34110941	34113603	+	hsa_circ_0002280	2662	Hs68_RNase, Hs68_control, Huvec, Hepg2, Ag04450, Nhek	CAPRIN1	2
chr10	89530708	89536184	-	hsa_circ_0002281	5476	Hs68_RNase, Hs68_control, Nhek, K562, Helas3, Bj, Ag04450, A549, Sknshra	ATAD1	2
chr7	72617462	72618644	+	hsa_circ_0002284	1182	Hs68_RNase, Hs68_control, Nhek, K562, Huvec, Hepg2, Helas3, H1hesc, Gm12878, Bj, Ag04450, A549, Sknshra	None	2
chr1	107866903	107867544	+	hsa_circ_0002286	641	Hs68_RNase, Hs68_control, Nhek, H1hesc, Gm12878, Bj, Ag04450, Sknshra	NTNG1	2
chr1	247048794	247051819	-	hsa_circ_0002288	3025	Hs68_RNase, Hs68_control, Hepg2, A549	AHCTF1	2
chr11	77396149	77404656	-	hsa_circ_0002290	8507	Hs68_RNase, Hs68_control, K562, Huvec, Hepg2, Helas3, H1hesc, Gm12878, Ag04450, A549, Mcf7	RSF1	2
chr11	118625413	118629611	-	hsa_circ_0002294	4198	Hs68_RNase, Hs68_control, H1hesc, Ag04450	DDX6	2
chr19	49488717	49489292	-	hsa_circ_0002296	575	Hs68_RNase, Hs68_control, Helas3, Gm12878	GYS1	2
chr19	10270333	10271094	-	hsa_circ_0002297	761	Hs68_RNase, Hs68_control, Helas3, Bj, Ag04450	DNMT1	2
chr5	179132679	179134191	+	hsa_circ_0002300	1512	Hs68_RNase, Hs68_control, K562, Hsmm, H1hesc, Gm12878, Bj, Ag04450, Sknshra	CANX	2
chr14	31596990	31602881	-	hsa_circ_0002301	5891	Hs68_RNase, Hs68_control, Nhek, K562, Hepg2, Helas3, Bj, Ag04450, A549, Sknshra	HECTD1	2
chr9	128246721	128268696	-	hsa_circ_0002303	21975	Hs68_RNase, Hs68_control, K562, Hsmm, Gm12878, Bj, Ag04450, A549, Nhek, Sknshra	MAPKAP1	2
chr1	93676358	93682303	+	hsa_circ_0002304	5945	Hs68_RNase, Hs68_control, K562, Gm12878	CCDC18	2
chr1	33058531	33060824	+	hsa_circ_0002306	2293	Hs68_RNase, Hs68_control, Nhek, Huvec, Hsmm, Hepg2, Helas3, H1hesc, Bj, Ag04450, A549, Mcf7	ZBTB8A	2
chr17	18768781	18793190	+	hsa_circ_0002307	24409	Hs68_RNase, Hs68_control, Helas3, H1hesc, Gm12878, Bj, Ag04450, Sknshra	PRPSAP2	2
chr19	47285639	47287816	-	hsa_circ_0002311	2177	Hs68_RNase, Hs68_control, K562, Huvec, Hepg2, Helas3, Gm12878, Bj, Ag04450, A549, Mcf7	SLC1A5	2
chr4	121732524	121742500	-	hsa_circ_0002314	9976	Hs68_RNase, Hs68_control, Bj	PRDM5	2
chr7	35709824	35712888	-	hsa_circ_0002315	3064	Hs68_RNase, Hs68_control, K562, Helas3, H1hesc, Gm12878, Bj, Ag04450	HERPUD2	2
chr3	197592982	197598333	+	hsa_circ_0002319	5351	Hs68_RNase, Hs68_control, Nhek, K562, Huvec, Hepg2, Helas3, H1hesc, Gm12878, Bj, Ag04450, A549, Nhlf, Sknshra	LRCH3	2
chr11	102056748	102076805	+	hsa_circ_0002320	20057	Hs68_RNase, Hs68_control, Hepg2, Helas3, H1hesc, Bj, Ag04450, A549	YAP1	2
chr7	74157787	74160750	+	hsa_circ_0002325	2963	Hs68_RNase, Hs68_control, Ag04450	GTF2I	2
chr9	33068821	33071890	-	hsa_circ_0002328	3069	Hs68_RNase, Hs68_control, K562, Helas3, H1hesc, Gm12878, Bj, A549	SMU1	2
chr12	88910110	88939642	-	hsa_circ_0002329	29532	Hs68_RNase, Hs68_control, Hmec	KITLG	2
chr8	131172109	131193126	-	hsa_circ_0002330	21017	Hs68_RNase, Hs68_control, Ag04450	ASAP1	2
chr12	117402501	117448255	+	hsa_circ_0002331	45754	Hs68_RNase, Hs68_control, Nhek, Sknshra	FBXW8	2
chr11	125499126	125503246	+	hsa_circ_0002332	4120	Hs68_RNase, Hs68_control, Gm12878	CHEK1	2
chr3	52238708	52240767	+	hsa_circ_0002338	2059	Hs68_RNase, Hs68_control, A549, Sknshra	ALAS1	2
chr7	143573081	143573715	-	hsa_circ_0002339	634	Hs68_RNase, Hs68_control, K562, Bj	FAM115A	2
chr2	216279559	216284108	-	hsa_circ_0002341	4549	Hs68_RNase, Hs68_control, Huvec, Helas3, Ag04450	FN1	2
chr1	235643369	235658138	-	hsa_circ_0002343	14769	Hs68_RNase, Hs68_control, Nhek, K562, Hepg2, Helas3, H1hesc, Gm12878, Bj, Ag04450, A549, Sknshra	B3GALNT2	2
chr2	36623756	36706837	+	hsa_circ_0002348	83081	Hs68_RNase, Hs68_control, Nhek, Helas3, H1hesc, Bj, Ag04450, A549, Sknshra, Mcf7	CRIM1	2
chr11	3752620	3752808	-	hsa_circ_0002350	188	Hs68_RNase, Hs68_control, K562, Hepg2, Helas3, Gm12878, Bj, Ag04450, A549	NUP98	2
chr2	201194153	201284219	+	hsa_circ_0002354	90066	Hs68_RNase, Hs68_control, H1hesc, Gm12878, Ag04450, Sknshra	SPATS2L	2
chr19	36636707	36637214	+	hsa_circ_0002356	507	Hs68_RNase, Hs68_control, K562, Helas3, Gm12878, Bj, Ag04450, A549, Sknshra	CAPNS1	2
chr12	27786294	27788048	+	hsa_circ_0002357	1754	Hs68_RNase, Hs68_control, Huvec, A549, Mcf7	PPFIBP1	2
chr5	170818308	170819982	+	hsa_circ_0002358	1674	Hs68_RNase, Hs68_control, K562, Helas3, Gm12878, Ag04450, Sknshra	NPM1	2
chr21	36206706	36231875	-	hsa_circ_0002360	25169	Hs68_RNase, Hs68_control, Nhek, K562, Hsmm, Bj, Ag04450, A549, Sknshra, Mcf7	RUNX1	2
chr12	76461150	76468019	-	hsa_circ_0002366	6869	Hs68_RNase, Hs68_control, K562	NAP1L1	2
chr2	202737000	202744890	+	hsa_circ_0002367	7890	Hs68_RNase, Hs68_control, Bj	CDK15	2
chr12	88898935	88939642	-	hsa_circ_0002375	40707	Hs68_RNase, Hs68_control, Ag04450	KITLG	2
chr11	72468811	72470426	-	hsa_circ_0002383	1615	Hs68_RNase, Hs68_control, Helas3, H1hesc, Gm12878, Ag04450, A549, Nhek, Sknshra, Mcf7	STARD10	2
chr11	57085291	57089424	-	hsa_circ_0002386	4133	Hs68_RNase, Hs68_control, Bj, Nhek	TNKS1BP1	2
chr4	13378168	13383218	-	hsa_circ_0002389	5050	Hs68_RNase, Hs68_control, K562, Bj	RAB28	2
chr2	43725971	43755127	-	hsa_circ_0002392	29156	Hs68_RNase, Hs68_control, K562	THADA	2
chr14	39627488	39628754	-	hsa_circ_0002395	1266	Hs68_RNase, Hs68_control, Ag04450	TRAPPC6B	2
chr2	114709055	114713283	+	hsa_circ_0002397	4228	Hs68_RNase, Hs68_control, K562, Gm12878, Ag04450	ACTR3	2
chr2	101874252	101879153	+	hsa_circ_0002401	4901	Hs68_RNase, Hs68_control, K562, Hepg2, Helas3, H1hesc, Gm12878, Bj, Ag04450, A549, Mcf7	C2orf29	2
chr18	21660548	21663045	+	hsa_circ_0002403	2497	Hs68_RNase, Hs68_control, Gm12878	TTC39C	2
chr12	78400198	78415642	+	hsa_circ_0002405	15444	Hs68_RNase, Hs68_control, Nhek, Bj, Ag04450	NAV3	2
chr1	240341220	240351562	+	hsa_circ_0002413	10342	Hs68_RNase, Hs68_control, Bj, Ag04450, A549, Sknshra	FMN2	2
chr12	78443772	78452895	+	hsa_circ_0002419	9123	Hs68_RNase, Hs68_control, Nhek, Huvec, Bj, Ag04450	NAV3	2
chr9	111685121	111692201	-	hsa_circ_0002420	7080	Hs68_RNase, Hs68_control, K562	IKBKAP	2
chr3	172003715	172028671	+	hsa_circ_0002422	24956	Hs68_RNase, Hs68_control, K562, Helas3, Gm12878, A549	FNDC3B	2
chr5	14270933	14304701	+	hsa_circ_0002424	33768	Hs68_RNase, Hs68_control, Nhek	TRIO	2
chr7	98930947	98935908	+	hsa_circ_0002425	4961	Hs68_RNase, Hs68_control, Ag04450, A549	ARPC1A	2
chr1	245165422	245222760	+	hsa_circ_0002426	57338	Hs68_RNase, Hs68_control, K562, Bj, Ag04450	EFCAB2	2
chr11	85737333	85742653	-	hsa_circ_0002433	5320	Hs68_RNase, Hs68_control, K562, Huvec, Hepg2, Helas3, Gm12878, Bj, Ag04450, Nhek, Sknshra	PICALM	2
chr17	76075475	76083174	+	hsa_circ_0002434	7699	Hs68_RNase, Hs68_control, Huvec, Helas3, Gm12878, Sknshra	TNRC6C	2
chr10	93902785	93904869	-	hsa_circ_0002435	2084	Hs68_RNase, Hs68_control, K562, Hepg2, Helas3, Gm12878, Bj, A549, Sknshra	CPEB3	2
chrY	249338	258428	-	hsa_circ_0002436	9090	Hs68_RNase, Hs68_control, Nhek, Hepg2, Helas3, H1hesc, A549	PPP2R3B	2
chr1	21083658	21107033	-	hsa_circ_0002437	23375	Hs68_RNase, Hs68_control, K562, Huvec, H1hesc, Gm12878, Bj, Ag04450, A549	HP1BP3	2
chr20	25394425	25398831	+	hsa_circ_0002441	4406	Hs68_RNase, Hs68_control, Nhek, K562, Helas3, H1hesc, Gm12878, Bj, Ag04450	GINS1	2
chr12	120651644	120652020	-	hsa_circ_0002442	376	Hs68_RNase, Hs68_control, Helas3, Bj, Ag04450, A549, Sknshra	PXN	2
chr11	17167214	17167489	-	hsa_circ_0002443	275	Hs68_RNase, Hs68_control, K562, H1hesc, Gm12878, Bj, Nhek	PIK3C2A	2
chr10	128859931	128926028	+	hsa_circ_0002446	66097	Hs68_RNase, Hs68_control, Nhek, Hepg2, Helas3, H1hesc, Ag04450, Sknshra	DOCK1	2
chr2	238280374	238290142	-	hsa_circ_0002447	9768	Hs68_RNase, Hs68_control, Bj	COL6A3	2
chr7	157159195	157160177	+	hsa_circ_0002451	982	Hs68_RNase, Hs68_control, Nhek, K562, Hepg2, H1hesc, Gm12878, Bj, Ag04450, A549, Sknshra	DNAJB6	2
chr1	31452908	31468067	-	hsa_circ_0002452	15159	Hs68_RNase, Hs68_control, Nhek, Hepg2, Helas3, H1hesc, Sknshra	PUM1	2
chr17	35913216	35914161	-	hsa_circ_0002455	945	Hs68_RNase, Hs68_control, Gm12878, A549, Sknshra	SYNRG	2
chr10	128923737	128926028	+	hsa_circ_0002456	2291	Hs68_RNase, Hs68_control, Huvec, Hsmm, Hepg2, Helas3, H1hesc, Bj, A549, Sknshra	DOCK1	2
chr12	111990083	111993723	-	hsa_circ_0002457	3640	Hs68_RNase, Hs68_control, Nhek, K562, H1hesc, Gm12878, Bj, Ag04450, A549, Sknshra	ATXN2	2
chr5	112336780	112337371	+	hsa_circ_0002462	591	Hs68_RNase, Hs68_control, Hepg2, Bj, A549	DCP2	2
chr11	3792977	3794969	-	hsa_circ_0002464	1992	Hs68_RNase, Hs68_control, K562, Ag04450, Sknshra	NUP98	2
chr6	74432973	74446231	+	hsa_circ_0002465	13258	Hs68_RNase, Hs68_control, Huvec, Hepg2, Helas3, Bj, Ag04450, A549, Nhek, Sknshra	CD109	2
chr1	27994736	27995857	-	hsa_circ_0002470	1121	Hs68_RNase, Hs68_control, Nhek	IFI6	2
chr13	96375495	96377506	+	hsa_circ_0002473	2011	Hs68_RNase, Hs68_control, Nhek, K562, Huvec, Hepg2, Helas3, H1hesc, Gm12878, Bj, Ag04450, A549, Sknshra	DNAJC3	2
chr4	120517677	120528452	-	hsa_circ_0002474	10775	Hs68_RNase, Hs68_control, Bj, Ag04450	PDE5A	2
chr11	77649696	77652297	-	hsa_circ_0002476	2601	Hs68_RNase, Hs68_control, K562, Helas3, Bj	INTS4	2
chr4	54249939	54310270	+	hsa_circ_0002477	60331	Hs68_RNase, Hs68_control, K562, Hepg2, Gm12878, Bj, A549, Sknshra, Mcf7	FIP1L1	2
chr10	5838725	5842668	-	hsa_circ_0002478	3943	Hs68_RNase, Hs68_control, K562, A549	GDI2	2
chr3	50150815	50151684	+	hsa_circ_0002479	869	Hs68_RNase, Hs68_control, Helas3, Gm12878, Ag04450	RBM5	2
chr9	103082546	103084053	-	hsa_circ_0002482	1507	Hs68_RNase, Hs68_control, K562, Helas3, H1hesc, Gm12878, Ag04450, A549, Nhek	TEX10	2
chr7	131113791	131155703	+	hsa_circ_0002486	41912	Hs68_RNase, Hs68_control, K562	MKLN1	2
chr12	112321384	112321572	+	hsa_circ_0002488	188	Hs68_RNase, Hs68_control, K562, Helas3, Gm12878, Bj, Ag04450, A549, Sknshra	MAPKAPK5	2
chr6	17665469	17669259	-	hsa_circ_0002492	3790	Hs68_RNase, Hs68_control, K562, Huvec, Hepg2, Helas3, H1hesc, Gm12878, Bj, Ag04450, A549, Sknshra	NUP153	2
chr17	58538023	58539422	-	hsa_circ_0002496	1399	Hs68_RNase, Hs68_control, Nhek, H1hesc, Gm12878, Bj, Ag04450, Sknshra, Mcf7	APPBP2	2
chr14	81329100	81372425	-	hsa_circ_0002499	43325	Hs68_RNase, Hs68_control, K562, A549	CEP128	2
chr17	77073511	77077155	+	hsa_circ_0002504	3644	Hs68_RNase, Hs68_control, Nhek, K562, Hepg2, Helas3, Gm12878, Bj, Ag04450, Sknshra	ENGASE	2
chr16	71779046	71779517	-	hsa_circ_0002505	471	Hs68_RNase, Hs68_control, Nhek, K562, Ag04450	AP1G1	2
chr5	59934576	59943360	-	hsa_circ_0002512	8784	Hs68_RNase, Hs68_control, K562, Hsmm, Hepg2, Helas3, H1hesc, Gm12878, Ag04450, A549, Nhek, Sknshra, Mcf7	DEPDC1B	2
chr11	85707868	85712201	-	hsa_circ_0002513	4333	Hs68_RNase, Hs68_control, K562, Hepg2, Helas3, Bj, Ag04450, A549, Nhek, Sknshra	PICALM	2
chr22	23437433	23438605	+	hsa_circ_0002514	1172	Hs68_RNase, Hs68_control, Sknshra, Mcf7	GNAZ	2
chr4	7857192	7873807	-	hsa_circ_0002515	16615	Hs68_RNase, Hs68_control, Hepg2, H1hesc, Bj, Ag04450, A549	AFAP1	2
chr10	103783233	103793096	-	hsa_circ_0002523	9863	Hs68_RNase, Hs68_control, H1hesc, Gm12878, A549	C10orf76	2
chr3	52156394	52159197	-	hsa_circ_0002524	2803	Hs68_RNase, Hs68_control, Sknshra	POC1A	2
chr1	198201682	198233365	+	hsa_circ_0002528	31683	Hs68_RNase, Hs68_control, K562, Bj, Ag04450	NEK7	2
chr19	48221765	48229481	+	hsa_circ_0002530	7716	Hs68_RNase, Hs68_control, Bj	EHD2	2
chr20	47704545	47706283	+	hsa_circ_0002536	1738	Hs68_RNase, Hs68_control, K562, Gm12878, A549	CSE1L	2
chr13	95723915	95735544	-	hsa_circ_0002542	11629	Hs68_RNase, Hs68_control, Bj, Ag04450	ABCC4	2
chr9	132841908	132872705	+	hsa_circ_0002543	30797	Hs68_RNase, Hs68_control, Bj	GPR107	2
chr9	126519981	126641300	-	hsa_circ_0002544	121319	Hs68_RNase, Hs68_control, K562, Hepg2, Helas3, H1hesc, Gm12878, Bj, Ag04450, A549, Nhek, Sknshra, Mcf7	DENND1A	2
chr8	10065342	10177499	+	hsa_circ_0002546	112157	Hs68_RNase, Hs68_control, Ag04450, Sknshra	MSRA	2
chr16	74683029	74686020	-	hsa_circ_0002547	2991	Hs68_RNase, Hs68_control, K562, H1hesc	RFWD3	2
chrX	114868311	114869358	+	hsa_circ_0002548	1047	Hs68_RNase, Hs68_control, Helas3, H1hesc	PLS3	2
chr13	28834583	28854678	+	hsa_circ_0002552	20095	Hs68_RNase, Hs68_control, K562, H1hesc, Mcf7	PAN3	2
chr3	53908237	53910107	-	hsa_circ_0002554	1870	Hs68_RNase, Hs68_control, K562, Ag04450	ACTR8	2
chr9	20881869	20933102	+	hsa_circ_0002555	51233	Hs68_RNase, Hs68_control, Gm12878	KIAA1797	2
chr2	208589523	208607066	+	hsa_circ_0002556	17543	Hs68_RNase, Hs68_control, Nhek, K562, Helas3, H1hesc, Gm12878, Bj, A549, Sknshra	CCNYL1	2
chr13	98865473	98865667	+	hsa_circ_0002557	194	Hs68_RNase, Hs68_control, Hepg2, Helas3, H1hesc, Bj, Ag04450, Sknshra	FARP1	2
chr14	88945263	88946696	-	hsa_circ_0002559	1433	Hs68_RNase, Hs68_control, Nhek, Nhlf, Sknshra	PTPN21	2
chr18	39595439	39609405	+	hsa_circ_0002560	13966	Hs68_RNase, Hs68_control, Nhek, K562, Huvec, Hepg2, Helas3, Gm12878, Bj, Ag04450, A549, Sknshra	PIK3C3	2
chr3	49094294	49095323	-	hsa_circ_0002561	1029	Hs68_RNase, Hs68_control, Nhek, K562, Sknshra	QRICH1	2
chr18	66364462	66369027	-	hsa_circ_0002567	4565	Hs68_RNase, Hs68_control, K562, Helas3, H1hesc, Gm12878	TMX3	2
chr1	66713142	66731770	+	hsa_circ_0002572	18628	Hs68_RNase, Hs68_control, Ag04450, Sknshra	PDE4B	2
chr4	7008358	7012508	+	hsa_circ_0002573	4150	Hs68_RNase, Hs68_control, K562, Hepg2	TBC1D14	2
chr1	224599128	224607317	-	hsa_circ_0002577	8189	Hs68_RNase, Hs68_control, Nhek, K562, Sknshra	WDR26	2
chr3	23996027	24001306	+	hsa_circ_0002580	5279	Hs68_RNase, Hs68_control, Hepg2, Helas3, H1hesc, Ag04450	NR1D2	2
chr12	133233721	133236095	-	hsa_circ_0002581	2374	Hs68_RNase, Hs68_control, K562	POLE	2
chr3	52504874	52507845	+	hsa_circ_0002589	2971	Hs68_RNase, Hs68_control, Bj	NISCH	2
chr16	70497071	70497677	+	hsa_circ_0002599	606	Hs68_RNase, Hs68_control, Nhek, K562, Huvec, Hsmm, Helas3, H1hesc, Gm12878, Bj, A549, Mcf7	FUK	2
chr9	20448120	20456784	-	hsa_circ_0002606	8664	Hs68_RNase, Hs68_control, Gm12878, A549	MLLT3	2
chr18	19418325	19424214	+	hsa_circ_0002608	5889	Hs68_RNase, Hs68_control, K562, Gm12878, Bj, Ag04450, Sknshra	MIB1	2
chr22	43286952	43287188	-	hsa_circ_0002610	236	Hs68_RNase, Hs68_control, Nhek, K562, Hepg2, H1hesc, Gm12878, Ag04450	PACSIN2	2
chr19	41798149	41798416	+	hsa_circ_0002613	267	Hs68_RNase, Hs68_control, K562	HNRNPUL1	2
chr5	14286979	14336836	+	hsa_circ_0002621	49857	Hs68_RNase, Hs68_control, Bj, Sknshra	TRIO	2
chr1	116202261	116206889	+	hsa_circ_0002623	4628	Hs68_RNase, Hs68_control, Nhek, K562, Hepg2, H1hesc, Bj, Ag04450, A549, Sknshra, Mcf7	VANGL1	2
chr10	70246900	70263452	-	hsa_circ_0002624	16552	Hs68_RNase, Hs68_control, K562, Hepg2, Ag04450	SLC25A16	2
chr9	132841908	132848755	+	hsa_circ_0002625	6847	Hs68_RNase, Hs68_control, K562, Gm12878, Ag04450	GPR107	2
chr3	154832782	154836600	+	hsa_circ_0002626	3818	Hs68_RNase, Hs68_control, H1hesc	MME	2
chr10	48194832	48197195	+	hsa_circ_0002627	2363	Hs68_RNase, Hs68_control, Gm12878, Bj	None	2
chr12	110778463	110780253	+	hsa_circ_0002628	1790	Hs68_RNase, Hs68_control, K562, Hepg2, H1hesc, Bj, Ag04450, A549, Sknshra	ATP2A2	2
chr4	2883624	2896458	+	hsa_circ_0002630	12834	Hs68_RNase, Hs68_control, Helas3	ADD1	2
chr17	1383820	1384179	-	hsa_circ_0002637	359	Hs68_RNase, Hs68_control, Nhek, K562, Huvec, Hepg2, Bj, A549, Mcf7	MYO1C	2
chr6	57017018	57025950	+	hsa_circ_0002638	8932	Hs68_RNase, Hs68_control, K562, Hepg2, Ag04450	ZNF451	2
chr3	32569937	32574589	-	hsa_circ_0002639	4652	Hs68_RNase, Hs68_control, Nhek	DYNC1LI1	2
chr3	113505078	113508687	+	hsa_circ_0002640	3609	Hs68_RNase, Hs68_control, H1hesc	ATP6V1A	2
chr9	102606930	102609897	+	hsa_circ_0002643	2967	Hs68_RNase, Hs68_control, Hsmm, Hepg2, Helas3, Bj, Sknshra	NR4A3	2
chr12	120260623	120272032	-	hsa_circ_0002645	11409	Hs68_RNase, Hs68_control, K562, Huvec, A549	CIT	2
chr9	140611077	140646860	+	hsa_circ_0002647	35783	Hs68_RNase, Hs68_control, K562, Huvec, Helas3, Bj, A549, Nhek, Sknshra	EHMT1	2
chr5	39382719	39388954	-	hsa_circ_0002649	6235	Hs68_RNase, Hs68_control, Bj, Ag04450	DAB2	2
chr22	30366964	30394846	+	hsa_circ_0002655	27882	Hs68_RNase, Hs68_control, K562	MTMR3	2
chr22	46085591	46125470	+	hsa_circ_0002657	39879	Hs68_RNase, Hs68_control, Helas3, H1hesc, Bj, Ag04450, A549, Sknshra	ATXN10	2
chr8	141900641	141900868	-	hsa_circ_0002666	227	Hs68_RNase, Hs68_control, K562, Bj, A549	PTK2	2
chr4	47877143	47888016	-	hsa_circ_0002668	10873	Hs68_RNase, Hs68_control, Helas3	NFXL1	2
chr13	50034242	50042096	+	hsa_circ_0002670	7854	Hs68_RNase, Hs68_control, Ag04450	SETDB2	2
chr4	83795763	83796975	-	hsa_circ_0002671	1212	Hs68_RNase, Hs68_control, K562, Helas3, Bj, Ag04450, A549, Nhek, Sknshra	SEC31A	2
chr9	131271154	131277918	+	hsa_circ_0002675	6764	Hs68_RNase, Hs68_control, K562, Hepg2, Helas3, H1hesc, Gm12878, Bj, Ag04450, A549, Nhek	GLE1	2
chr10	126097110	126097534	-	hsa_circ_0002676	424	Hs68_RNase, Hs68_control, Nhek	OAT	2
chr12	109046047	109095099	-	hsa_circ_0002678	49052	Hs68_RNase, Hs68_control, K562, Huvec, Gm12878, Bj, Ag04450, A549	CORO1C	2
chr10	70547683	70548085	+	hsa_circ_0002681	402	Hs68_RNase, Hs68_control, K562	CCAR1	2
chr9	131565528	131566398	+	hsa_circ_0002684	870	Hs68_RNase, Hs68_control, K562, Hepg2, Bj, Ag04450, Nhek, Sknshra, Mcf7	TBC1D13	2
chr4	40936472	40947090	-	hsa_circ_0002686	10618	Hs68_RNase, Hs68_control, Gm12878, Bj, A549, Nhek, Mcf7	APBB2	2
chr16	21623965	21636436	+	hsa_circ_0002696	12471	Hs68_RNase, Hs68_control, Nhek, K562, Hepg2, Helas3, H1hesc, Ag04450, A549	METTL9	2
chr11	18568426	18579877	-	hsa_circ_0002698	11451	Hs68_RNase, Hs68_control, K562	UEVLD	2
chr1	59787207	59812070	+	hsa_circ_00027	24863	H9 hESCs,normal brain tissue,glioblastoma,oligodendroma,cd_19,neutr,Hs68	FGGY	4
chr4	20530571	20541207	+	hsa_circ_0002700	10636	Hs68_RNase, Hs68_control, Ag04450	SLIT2	2
chr7	76092861	76121570	+	hsa_circ_0002710	28709	Hs68_RNase, Hs68_control, Nhek, Helas3, H1hesc, Gm12878, Mcf7	DTX2	2
chr12	110922882	110924522	+	hsa_circ_0002712	1640	Hs68_RNase, Hs68_control, Helas3, Ag04450	C12orf24	2
chr7	80418621	80435074	-	hsa_circ_0002714	16453	Hs68_RNase, Hs68_control, Nhek, Bj, Ag04450, A549, Sknshra, Mcf7	SEMA3C	2
chr21	47801608	47805898	+	hsa_circ_0002715	4290	Hs68_RNase, Hs68_control, K562, Bj, Ag04450	PCNT	2
chr6	111711288	111726833	-	hsa_circ_0002716	15545	Hs68_RNase, Hs68_control, K562, Gm12878, Ag04450, Nhek	REV3L	2
chr1	78107068	78107340	-	hsa_circ_0002717	272	Hs68_RNase, Hs68_control, K562, H1hesc	ZZZ3	2
chr1	23189529	23191705	+	hsa_circ_0002720	2176	Hs68_RNase, Hs68_control, Huvec, Ag04450	EPHB2	2
chr17	1257504	1268352	-	hsa_circ_0002723	10848	Hs68_RNase, Hs68_control, K562, Ag04450, A549	YWHAE	2
chrX	53672262	53707139	-	hsa_circ_0002724	34877	Hs68_RNase, Hs68_control, K562, Helas3, H1hesc, Gm12878, Bj, A549	HUWE1	2
chr18	196636	203190	+	hsa_circ_0002725	6554	Hs68_RNase, Hs68_control, Nhek, K562, Bj	USP14	2
chr10	88230748	88233730	-	hsa_circ_0002727	2982	Hs68_RNase, Hs68_control, K562, Hepg2, H1hesc, Gm12878, A549, Sknshra, Mcf7	WAPAL	2
chr2	36691676	36706837	+	hsa_circ_0002729	15161	Hs68_RNase, Hs68_control, Nhek, Hsmm, Hepg2, Helas3, Bj, Ag04450, A549, Nhlf	CRIM1	2
chr8	95470495	95479783	-	hsa_circ_0002731	9288	Hs68_RNase, Hs68_control, K562, H1hesc, Bj, Sknshra	RAD54B	2
chr6	42571325	42580029	+	hsa_circ_0002732	8704	Hs68_RNase, Hs68_control, Ag04450	UBR2	2
chr1	16046228	16047883	+	hsa_circ_0002733	1655	Hs68_RNase, Hs68_control, Nhek, Huvec, Hmec, Hepg2, Helas3, H1hesc, Gm12878, Bj, Ag04450, A549, Sknshra	PLEKHM2	2
chr12	56182858	56197512	-	hsa_circ_0002737	14654	Hs68_RNase, Hs68_control, Nhek, K562, H1hesc, Gm12878, Bj, A549, Sknshra	SARNP	2
chr5	142675024	142693733	-	hsa_circ_0002739	18709	Hs68_RNase, Hs68_control, Gm12878, Ag04450, A549, Nhek	NR3C1	2
chr7	73800850	73815897	+	hsa_circ_0002740	15047	Hs68_RNase, Hs68_control, Sknshra	CLIP2	2
chr11	117150623	117150975	+	hsa_circ_0002743	352	Hs68_RNase, Hs68_control, K562, Sknshra	RNF214	2
chr5	170336664	170351554	+	hsa_circ_0002745	14890	Hs68_RNase, Hs68_control, Huvec, Hepg2, Helas3, H1hesc, Bj, Ag04450, A549	RANBP17	2
chr17	59988880	60002460	-	hsa_circ_0002746	13580	Hs68_RNase, Hs68_control, K562, Huvec, Mcf7	INTS2	2
chr7	102994367	102996240	+	hsa_circ_0002747	1873	Hs68_RNase, Hs68_control, K562, Hepg2, H1hesc, Gm12878, Bj, Ag04450, A549, Nhlf, Sknshra	PSMC2	2
chr8	41905895	41907225	-	hsa_circ_0002754	1330	Hs68_RNase, Hs68_control, K562, Hepg2, Helas3, H1hesc, Gm12878	KAT6A	2
chr4	151682934	151753128	-	hsa_circ_0002756	70194	Hs68_RNase, Hs68_control, K562, Gm12878, Bj	LRBA	2
chr18	21087948	21099138	+	hsa_circ_0002757	11190	Hs68_RNase, Hs68_control, Nhek, H1hesc, Gm12878	C18orf8	2
chr3	185407142	185407415	-	hsa_circ_0002761	273	Hs68_RNase, Hs68_control, Nhek, Bj	IGF2BP2	2
chr3	123471177	123512691	-	hsa_circ_0002768	41514	Hs68_RNase, Hs68_control, Bj, Ag04450, Sknshra	MYLK	2
chr16	14720962	14721193	-	hsa_circ_0002771	231	Hs68_RNase, Hs68_control, Nhek, K562, Huvec, Helas3, H1hesc, Gm12878, Bj, Ag04450, A549, Sknshra	PARN	2
chr8	62550505	62596747	-	hsa_circ_0002772	46242	Hs68_RNase, Hs68_control, Hepg2, Ag04450	ASPH	2
chr16	532524	546859	+	hsa_circ_0002774	14335	Hs68_RNase, Hs68_control, K562, Hsmm, Hepg2, Helas3, H1hesc, Gm12878, Bj, Ag04450, A549, Sknshra	RAB11FIP3	2
chr5	56542126	56545403	+	hsa_circ_0002775	3277	Hs68_RNase, Hs68_control, K562	GPBP1	2
chr2	220011401	220023084	-	hsa_circ_0002776	11683	Hs68_RNase, Hs68_control, K562	NHEJ1	2
chr11	18105081	18111057	-	hsa_circ_0002778	5976	Hs68_RNase, Hs68_control, Huvec	SAAL1	2
chr9	99324974	99327765	-	hsa_circ_0002780	2791	Hs68_RNase, Hs68_control, K562, Hepg2, Helas3, H1hesc, Gm12878, Bj, Ag04450, Nhek, Sknshra, Mcf7	CDC14B	2
chr12	124856567	124862930	-	hsa_circ_0002783	6363	Hs68_RNase, Hs68_control, A549	NCOR2	2
chr2	32339706	32341281	+	hsa_circ_0002795	1575	Hs68_RNase, Hs68_control, K562, A549, Sknshra	SPAST	2
chr9	100132203	100133988	+	hsa_circ_0002796	1785	Hs68_RNase, Hs68_control, K562, Sknshra	BDAG1	2
chr8	99538969	99608397	-	hsa_circ_0002798	69428	Hs68_RNase, Hs68_control, K562, Helas3, Gm12878, Bj, Mcf7	STK3	2
chr12	88926217	88939642	-	hsa_circ_0002803	13425	Hs68_RNase, Hs68_control, Hmec, H1hesc, Ag04450, Sknshra	KITLG	2
chr7	99672757	99675056	-	hsa_circ_0002806	2299	Hs68_RNase, Hs68_control, Gm12878, Ag04450, A549	ZNF3	2
chr7	38829400	38836464	-	hsa_circ_0002808	7064	Hs68_RNase, Hs68_control, Nhek, K562, A549	VPS41	2
chr22	40745835	40750331	+	hsa_circ_0002811	4496	Hs68_RNase, Hs68_control, Nhek, Huvec, Helas3, Gm12878, Bj	ADSL	2
chrX	2326785	2343345	-	hsa_circ_0002818	16560	Hs68_RNase, Hs68_control, K562, Hepg2, H1hesc, Gm12878, Bj, Ag04450, Nhek, Sknshra	None	2
chr16	47531309	47644831	+	hsa_circ_0002820	113522	Hs68_RNase, Hs68_control, K562, Hepg2, Helas3, Gm12878, Bj, Ag04450, A549, Sknshra	PHKB	2
chr9	5021962	5044520	+	hsa_circ_0002824	22558	Hs68_RNase, Hs68_control, K562, Ag04450	JAK2	2
chr1	203680004	203683405	+	hsa_circ_0002827	3401	Hs68_RNase, Hs68_control, K562, Bj, Ag04450	ATP2B4	2
chr1	36432555	36439112	+	hsa_circ_0002828	6557	Hs68_RNase, Hs68_control, Nhek, K562, Hepg2, Helas3, H1hesc, Ag04450, A549	EIF2C3	2
chr15	20662557	20663700	-	hsa_circ_0002830	1143	Hs68_RNase, Hs68_control, Gm12878	HERC2P3	2
chr4	73985878	73991029	-	hsa_circ_0002831	5151	Hs68_RNase, Hs68_control, K562, Hepg2, Helas3, H1hesc, Ag04450, A549, Mcf7	ANKRD17	2
chr5	145539936	145552337	-	hsa_circ_0002836	12401	Hs68_RNase, Hs68_control, K562, H1hesc	LARS	2
chr19	4944143	4944462	+	hsa_circ_0002838	319	Hs68_RNase, Hs68_control, Sknshra	UHRF1	2
chr4	183245098	183245405	+	hsa_circ_0002840	307	Hs68_RNase, Hs68_control, H1hesc, Ag04450, Nhek, Sknshra	ODZ3	2
chr2	182786674	182793005	+	hsa_circ_0002844	6331	Hs68_RNase, Hs68_control, Huvec, Hepg2	SSFA2	2
chr3	15274025	15282360	+	hsa_circ_0002853	8335	Hs68_RNase, Hs68_control, Ag04450, Mcf7	CAPN7	2
chr2	200245086	200298237	-	hsa_circ_0002867	53151	Hs68_RNase, Hs68_control, K562, Hepg2, Gm12878, Ag04450, A549	SATB2	2
chr1	26581661	26586293	+	hsa_circ_0002868	4632	Hs68_RNase, Hs68_control, K562, Helas3	CEP85	2
chr18	13052917	13059311	+	hsa_circ_0002875	6394	Hs68_RNase, Hs68_control, K562, Huvec, Helas3, Gm12878, Ag04450, Sknshra	CEP192	2
chr17	556530	565135	-	hsa_circ_0002879	8605	Hs68_RNase, Hs68_control, Nhek, Huvec, Hepg2, H1hesc, Gm12878, Bj, A549, Sknshra	VPS53	2
chr13	100953713	100982925	+	hsa_circ_0002880	29212	Hs68_RNase, Hs68_control, H1hesc	PCCA	2
chr19	41754418	41754725	+	hsa_circ_0002882	307	Hs68_RNase, Hs68_control, Nhek, Helas3, H1hesc, Bj, Ag04450, A549, Sknshra	AXL	2
chr11	85692171	85707972	-	hsa_circ_0002884	15801	Hs68_RNase, Hs68_control, K562, Huvec, Gm12878, Sknshra	PICALM	2
chr12	24982756	24995158	-	hsa_circ_0002885	12402	Hs68_RNase, Hs68_control, K562	BCAT1	2
chr8	17847367	17851128	+	hsa_circ_0002887	3761	Hs68_RNase, Hs68_control, K562, Gm12878	PCM1	2
chr9	113703700	113704448	-	hsa_circ_0002890	748	Hs68_RNase, Hs68_control, Hsmm, H1hesc, Bj, Ag04450, A549, Nhek, Nhlf	LPAR1	2
chr15	44048846	44055404	+	hsa_circ_0002891	6558	Hs68_RNase, Hs68_control, K562, Gm12878, Bj, Ag04450, A549, Sknshra	PDIA3	2
chr15	90342490	90342790	-	hsa_circ_0002892	300	Hs68_RNase, Hs68_control, Ag04450	ANPEP	2
chr5	86627164	86637138	+	hsa_circ_0002893	9974	Hs68_RNase, Hs68_control, Ag04450	RASA1	2
chr6	152570295	152577900	-	hsa_circ_0002894	7605	Hs68_RNase, Hs68_control, Gm12878, Ag04450, Sknshra	SYNE1	2
chr17	18607931	18608477	+	hsa_circ_0002896	546	Hs68_RNase, Hs68_control, Nhek, K562, Helas3, H1hesc, Gm12878, Bj, Ag04450, A549, Sknshra	None	2
chr1	155348071	155385714	-	hsa_circ_0002897	37643	Hs68_RNase, Hs68_control, K562, Huvec, Helas3, H1hesc, Ag04450	ASH1L	2
chr11	58317258	58318705	-	hsa_circ_0002904	1447	Hs68_RNase, Hs68_control, Helas3, Gm12878	LPXN	2
chr1	28800065	28800663	+	hsa_circ_0002909	598	Hs68_RNase, Hs68_control, K562, Hsmm, Hepg2, Helas3, Gm12878, Ag04450, A549, Mcf7	PHACTR4	2
chr17	63739185	63746842	-	hsa_circ_0002910	7657	Hs68_RNase, Hs68_control, H1hesc, Ag04450, A549	CEP112	2
chr2	11943032	11945282	+	hsa_circ_0002914	2250	Hs68_RNase, Hs68_control, Nhek, K562, Helas3, Gm12878	LPIN1	2
chr13	75900332	75923438	-	hsa_circ_0002917	23106	Hs68_RNase, Hs68_control, Nhek, K562, Hepg2, Helas3, H1hesc, A549, Sknshra	TBC1D4	2
chr5	115202366	115205825	+	hsa_circ_0002919	3459	Hs68_RNase, Hs68_control, K562, Gm12878, Bj, Ag04450, A549, Nhek, Mcf7	AP3S1	2
chr9	74489529	74489999	-	hsa_circ_0002921	470	Hs68_RNase, Hs68_control, K562, H1hesc, Gm12878, Bj, Ag04450	FAM108B1	2
chr1	220386228	220387321	-	hsa_circ_0002924	1093	Hs68_RNase, Hs68_control, Nhek, K562, H1hesc	RAB3GAP2	2
chr7	151960100	151962294	-	hsa_circ_0002932	2194	Hs68_RNase, Hs68_control, K562, Ag04450	MLL3	2
chr12	112371689	112429693	-	hsa_circ_0002936	58004	Hs68_RNase, Hs68_control, Helas3	TMEM116	2
chr2	36726361	36749456	+	hsa_circ_0002938	23095	Hs68_RNase, Hs68_control, Nhek, Hepg2, Helas3, Bj, Ag04450, A549	CRIM1	2
chr19	6742977	6743847	+	hsa_circ_0002941	870	Hs68_RNase, Hs68_control, K562, H1hesc, Bj, Ag04450, Sknshra	TRIP10	2
chr4	177648931	177650900	-	hsa_circ_0002942	1969	Hs68_RNase, Hs68_control, Bj, Ag04450, A549, Sknshra	VEGFC	2
chr11	28232608	28318478	+	hsa_circ_0002943	85870	Hs68_RNase, Hs68_control, Hepg2, A549	METTL15	2
chr14	64905813	64908171	+	hsa_circ_0002944	2358	Hs68_RNase, Hs68_control, K562, Hepg2, Gm12878, Bj, A549	MTHFD1	2
chr19	41736871	41737203	+	hsa_circ_0002945	332	Hs68_RNase, Hs68_control, K562, Huvec, Hsmm, Helas3, H1hesc, Bj, Ag04450, A549, Nhek, Nhlf, Sknshra	AXL	2
chr1	45223227	45226374	+	hsa_circ_0002952	3147	Hs68_RNase, Hs68_control, A549	KIF2C	2
chr21	11011437	11029717	-	hsa_circ_0002953	18280	Hs68_RNase, Hs68_control, Nhek, K562, Huvec, Helas3, H1hesc, Gm12878, Bj, Ag04450, A549, Sknshra, Mcf7	BAGE3	2
chr1	145248812	145281704	+	hsa_circ_0002956	32892	Hs68_RNase, Hs68_control, Nhek, Helas3, H1hesc, Bj, A549, Mcf7	NOTCH2NL	2
chr12	109186061	109186605	-	hsa_circ_0002957	544	Hs68_RNase, Hs68_control, Nhek, Bj, Ag04450, A549	SSH1	2
chr3	44970797	44975476	-	hsa_circ_0002962	4679	Hs68_RNase, Hs68_control, Nhek, K562, Helas3, H1hesc, Ag04450, A549	ZDHHC3	2
chr10	49609654	49618211	+	hsa_circ_0002968	8557	Hs68_RNase, Hs68_control, Nhek, K562, Huvec, Hepg2, Helas3, H1hesc, Gm12878, Bj, Ag04450, Sknshra	MAPK8	2
chr11	5624475	5624965	+	hsa_circ_0002969	490	Hs68_RNase, Hs68_control, K562, H1hesc, A549	TRIM6-TRIM34	2
chr15	81199003	81201647	+	hsa_circ_0002970	2644	Hs68_RNase, Hs68_control, Hsmm, Hepg2, H1hesc, Bj, Ag04450, Nhlf	KIAA1199	2
chr9	33948371	33948585	-	hsa_circ_0002976	214	Hs68_RNase, Hs68_control, K562, Hepg2, Helas3, Gm12878, Bj, A549	UBAP2	2
chr1	94107859	94140497	-	hsa_circ_0002986	32638	Hs68_RNase, Hs68_control, Hsmm, Hepg2, H1hesc, Gm12878, A549, Nhlf	BCAR3	2
chr6	158850767	158873300	+	hsa_circ_0002987	22533	Hs68_RNase, Hs68_control, K562, Huvec, Hsmm, Hepg2, Helas3, H1hesc, Gm12878, Bj, Ag04450, A549, Nhek, Sknshra, Mcf7	TULP4	2
chr20	50255881	50307358	-	hsa_circ_0002991	51477	Hs68_RNase, Hs68_control, Hepg2, Helas3, Ag04450, A549, Mcf7	ATP9A	2
chr17	40043851	40048700	-	hsa_circ_0002994	4849	Hs68_RNase, Hs68_control, Nhek, Hepg2, Ag04450, A549	ACLY	2
chr4	38933855	38937411	+	hsa_circ_0002997	3556	Hs68_RNase, Hs68_control, Bj	FAM114A1	2
chr11	85685750	85714494	-	hsa_circ_0002998	28744	Hs68_RNase, Hs68_control, K562, Hepg2, Gm12878, A549, Sknshra	PICALM	2
chr17	57125043	57134415	-	hsa_circ_0003005	9372	Hs68_RNase, Hs68_control, Mcf7	TRIM37	2
chr15	91181677	91184431	+	hsa_circ_0003010	2754	Hs68_RNase, Hs68_control, Hepg2, Helas3, Ag04450, A549	CRTC3	2
chr1	176132004	176145143	-	hsa_circ_0003011	13139	Hs68_RNase, Hs68_control, K562, Gm12878	RFWD2	2
chr1	165648678	165664634	-	hsa_circ_0003014	15956	Hs68_RNase, Hs68_control, Mcf7	ALDH9A1	2
chr10	86177526	86198463	+	hsa_circ_0003018	20937	Hs68_RNase, Hs68_control, K562, H1hesc, Gm12878, A549, Sknshra	FAM190B	2
chr10	3205916	3209234	-	hsa_circ_0003022	3318	Hs68_RNase, Hs68_control, K562, Huvec, Helas3, Gm12878, Bj, Ag04450, A549	PITRM1	2
chr3	11372813	11468400	+	hsa_circ_0003025	95587	Hs68_RNase, Hs68_control, K562, Ag04450	ATG7	2
chr7	150814181	150815719	+	hsa_circ_0003027	1538	Hs68_RNase, Hs68_control, Nhek, Hsmm, Hepg2, Helas3, Gm12878, Bj, Ag04450, A549, Sknshra	AGAP3	2
chr5	139851823	139866645	+	hsa_circ_0003031	14822	Hs68_RNase, Hs68_control, K562, Huvec, H1hesc, Gm12878, A549, Nhek	ANKHD1	2
chr5	14270933	14280545	+	hsa_circ_0003037	9612	Hs68_RNase, Hs68_control, Gm12878, Bj, Ag04450, A549, Nhek	TRIO	2
chr5	122272428	122281854	+	hsa_circ_0003041	9426	Hs68_RNase, Hs68_control, H1hesc, Ag04450	SNX24	2
chr6	3076997	3085642	+	hsa_circ_0003042	8645	Hs68_RNase, Hs68_control, Gm12878, Bj, Ag04450, A549	RIPK1	2
chr14	91947919	91952074	-	hsa_circ_0003045	4155	Hs68_RNase, Hs68_control, Nhek, Huvec, Hsmm, Hepg2, Helas3, H1hesc, Gm12878, Bj, Ag04450, A549, Sknshra	SMEK1	2
chr3	173322068	173322881	+	hsa_circ_0003046	813	Hs68_RNase, Hs68_control, Huvec, H1hesc	NLGN1	2
chr7	131060182	131130662	+	hsa_circ_0003047	70480	Hs68_RNase, Hs68_control, Hepg2, Helas3, Bj, A549	MKLN1	2
chr16	70796442	70796928	-	hsa_circ_0003048	486	Hs68_RNase, Hs68_control, K562, Hepg2, Helas3, Gm12878, Bj, Ag04450, A549, Sknshra	VAC14	2
chr8	54912504	54923052	-	hsa_circ_0003053	10548	Hs68_RNase, Hs68_control, Nhek, K562, Helas3, H1hesc, A549, Sknshra	TCEA1	2
chr22	28306951	28310335	-	hsa_circ_0003056	3384	Hs68_RNase, Hs68_control, K562, Huvec, Gm12878, Bj, Ag04450, Sknshra	PITPNB	2
chr15	100211527	100215663	+	hsa_circ_0003062	4136	Hs68_RNase, Hs68_control, Hepg2, Helas3, Gm12878, Ag04450, A549, Mcf7	MEF2A	2
chr18	8076452	8114825	+	hsa_circ_0003063	38373	Hs68_RNase, Hs68_control, Ag04450, A549	PTPRM	2
chr2	110321942	110343415	-	hsa_circ_0003065	21473	Hs68_RNase, Hs68_control, Ag04450	2019-09-10	2
chr8	141799572	141813749	-	hsa_circ_0003066	14177	Hs68_RNase, Hs68_control, Nhek, K562, Hepg2, Helas3, H1hesc, Bj, Ag04450, A549, Sknshra, Mcf7	PTK2	2
chr6	152949399	152949689	-	hsa_circ_0003068	290	Hs68_RNase, Hs68_control, Ag04450	SYNE1	2
chr1	93301746	93303190	+	hsa_circ_0003069	1444	Hs68_RNase, Hs68_control, K562, Helas3, Ag04450, Sknshra	RPL5	2
chr17	78280051	78280268	+	hsa_circ_0003070	217	Hs68_RNase, Hs68_control, Nhek, K562, Helas3, H1hesc, Ag04450, A549	RNF213	2
chr2	201283972	201284219	+	hsa_circ_0003071	247	Hs68_RNase, Hs68_control, K562, H1hesc, Bj, Ag04450, Sknshra	SPATS2L	2
chr9	118982215	118997916	+	hsa_circ_0003076	15701	Hs68_RNase, Hs68_control, Bj, Ag04450, A549, Sknshra	PAPPA	2
chr9	5732387	5738538	+	hsa_circ_0003084	6151	Hs68_RNase, Hs68_control, Hepg2, Gm12878, Sknshra	KIAA1432	2
chr3	182775098	182789145	-	hsa_circ_0003085	14047	Hs68_RNase, Hs68_control, H1hesc	MCCC1	2
chr6	57372287	57472441	+	hsa_circ_0003087	100154	Hs68_RNase, Hs68_control, Gm12878, Bj, Ag04450, A549, Sknshra	PRIM2	2
chr14	35272059	35276744	-	hsa_circ_0003089	4685	Hs68_RNase, Hs68_control, K562	BAZ1A	2
chr19	44159590	44160792	-	hsa_circ_0003090	1202	Hs68_RNase, Hs68_control, Hepg2, Helas3, Bj, Ag04450, A549	PLAUR	2
chr3	48572944	48573896	-	hsa_circ_0003091	952	Hs68_RNase, Hs68_control, Nhek, K562, Gm12878	PFKFB4	2
chr9	97177439	97200810	+	hsa_circ_0003092	23371	Hs68_RNase, Hs68_control, K562, Huvec, Hepg2, Helas3, H1hesc, Gm12878, Bj, Ag04450, A549, Nhek, Nhlf, Sknshra, Mcf7	HIATL1	2
chr16	88037900	88071617	+	hsa_circ_0003098	33717	Hs68_RNase, Hs68_control, K562, Hepg2, Helas3, H1hesc, Gm12878, Bj, A549, Sknshra	BANP	2
chr2	100046301	100052403	-	hsa_circ_0003100	6102	Hs68_RNase, Hs68_control, Gm12878	REV1	2
chr20	45920539	45923523	-	hsa_circ_0003103	2984	Hs68_RNase, Hs68_control, Nhek, K562, Hepg2, H1hesc, Sknshra	ZMYND8	2
chr2	220077729	220079804	-	hsa_circ_0003104	2075	Hs68_RNase, Hs68_control, Hepg2, Helas3, H1hesc, Gm12878, Bj, Ag04450, A549, Sknshra	ABCB6	2
chr6	128540066	128563747	-	hsa_circ_0003105	23681	Hs68_RNase, Hs68_control, Bj	PTPRK	2
chr11	46529740	46534363	-	hsa_circ_0003110	4623	Hs68_RNase, Hs68_control, K562, Hepg2, Helas3, H1hesc, Gm12878, Bj, A549, Nhek, Sknshra, Mcf7	AMBRA1	2
chr4	1905942	1920350	+	hsa_circ_0003112	14408	Hs68_RNase, Hs68_control, Hepg2, Gm12878, A549, Nhek	WHSC1	2
chr1	150795669	150799093	-	hsa_circ_0003116	3424	Hs68_RNase, Hs68_control, K562, Gm12878	ARNT	2
chr8	98725889	98731417	+	hsa_circ_0003117	5528	Hs68_RNase, Hs68_control, K562	MTDH	2
chr11	32611092	32617593	+	hsa_circ_0003119	6501	Hs68_RNase, Hs68_control, K562, Helas3, H1hesc, Gm12878, Ag04450, A549, Sknshra	EIF3M	2
chr14	74203700	74204000	-	hsa_circ_0003121	300	Hs68_RNase, Hs68_control, K562, Hsmm, Gm12878, Ag04450	C14orf43	2
chr20	57242545	57246353	+	hsa_circ_0003128	3808	Hs68_RNase, Hs68_control, Nhek, K562, Huvec	STX16	2
chr9	140074632	140074836	-	hsa_circ_0003129	204	Hs68_RNase, Hs68_control, Hepg2, Helas3, Gm12878, Bj, Ag04450, A549	ANAPC2	2
chr6	170033042	170052104	-	hsa_circ_0003130	19062	Hs68_RNase, Hs68_control, K562, Huvec, Hsmm, Hepg2, Helas3, H1hesc, Bj, Ag04450, A549, Nhek, Sknshra	WDR27	2
chr14	67736417	67746254	+	hsa_circ_0003132	9837	Hs68_RNase, Hs68_control, Ag04450	MPP5	2
chr10	13375816	13387028	-	hsa_circ_0003136	11212	Hs68_RNase, Hs68_control, Nhek, K562, Hepg2, Helas3, H1hesc	SEPHS1	2
chr19	36579939	36580208	+	hsa_circ_0003139	269	Hs68_RNase, Hs68_control, K562, Huvec, Hepg2, Helas3, H1hesc, Gm12878, Bj, Ag04450, A549, Nhek, Sknshra, Mcf7	WDR62	2
chr22	46708037	46722551	+	hsa_circ_0003143	14514	Hs68_RNase, Hs68_control, K562, Hsmm, Gm12878	GTSE1	2
chr22	47274548	47308084	+	hsa_circ_0003144	33536	Hs68_RNase, Hs68_control, K562, Huvec, Hepg2, Gm12878, Bj, Ag04450, Sknshra	TBC1D22A	2
chr17	17769609	17772787	-	hsa_circ_0003147	3178	Hs68_RNase, Hs68_control, Helas3, Gm12878, Ag04450, A549, Sknshra	TOM1L2	2
chr9	34269254	34286702	-	hsa_circ_0003153	17448	Hs68_RNase, Hs68_control, K562, Hepg2, Helas3, A549, Nhek	KIF24	2
chr2	32422412	32434630	+	hsa_circ_0003157	12218	Hs68_RNase, Hs68_control, K562	SLC30A6	2
chr6	83667030	83748204	-	hsa_circ_0003158	81174	Hs68_RNase, Hs68_control, K562, Hepg2, H1hesc	UBE2CBP	2
chr7	81689743	81746489	-	hsa_circ_0003159	56746	Hs68_RNase, Hs68_control, Hepg2, Gm12878, A549, Sknshra	CACNA2D1	2
chr2	101666862	101676001	-	hsa_circ_0003160	9139	Hs68_RNase, Hs68_control, Huvec, Hepg2, Helas3, H1hesc, Bj, A549	TBC1D8	2
chr1	46543186	46546422	-	hsa_circ_0003161	3236	Hs68_RNase, Hs68_control, K562	PIK3R3	2
chr7	33185853	33217203	+	hsa_circ_0003162	31350	Hs68_RNase, Hs68_control, K562, Bj, Ag04450, Nhlf, Sknshra	BBS9	2
chr15	69728476	69729061	+	hsa_circ_0003166	585	Hs68_RNase, Hs68_control, K562, H1hesc, Gm12878, Ag04450, A549	KIF23	2
chr10	99502850	99504672	+	hsa_circ_0003168	1822	Hs68_RNase, Hs68_control, Nhek, K562, Gm12878, Ag04450, Sknshra	ZFYVE27	2
chr5	127800416	127866386	-	hsa_circ_0003173	65970	Hs68_RNase, Hs68_control, Bj, Ag04450	FBN2	2
chr12	114823280	114841741	-	hsa_circ_0003176	18461	Hs68_RNase, Hs68_control, Bj, Ag04450	TBX5	2
chr6	42571325	42574389	+	hsa_circ_0003177	3064	Hs68_RNase, Hs68_control, K562, Huvec, H1hesc, Gm12878, Ag04450	UBR2	2
chr5	134002512	134007576	+	hsa_circ_0003180	5064	Hs68_RNase, Hs68_control, K562, Huvec, Hepg2, Gm12878, Bj, Ag04450, Nhek, Sknshra	SEC24A	2
chr4	146767107	146770713	-	hsa_circ_0003187	3606	Hs68_RNase, Hs68_control, Ag04450, Sknshra	ZNF827	2
chr12	78400198	78452895	+	hsa_circ_0003188	52697	Hs68_RNase, Hs68_control, Bj	NAV3	2
chr11	47498397	47505084	-	hsa_circ_0003191	6687	Hs68_RNase, Hs68_control, H1hesc	CELF1	2
chr2	128520635	128528578	-	hsa_circ_0003192	7943	Hs68_RNase, Hs68_control, Nhek, K562, Hepg2, Helas3, H1hesc, Gm12878, A549, Sknshra, Mcf7	WDR33	2
chr20	21195172	21213468	+	hsa_circ_0003194	18296	Hs68_RNase, Hs68_control, K562	PLK1S1	2
chr2	32858942	32865477	+	hsa_circ_0003195	6535	Hs68_RNase, Hs68_control, K562, Hepg2, Helas3, Gm12878, Bj, Ag04450, Sknshra	TTC27	2
chr4	170458959	170477246	-	hsa_circ_0003196	18287	Hs68_RNase, Hs68_control, K562, Gm12878	NEK1	2
chr12	111962995	111990781	-	hsa_circ_0003197	27786	Hs68_RNase, Hs68_control, Bj, Ag04450, Sknshra	ATXN2	2
chr1	114280731	114281421	-	hsa_circ_0003198	690	Hs68_RNase, Hs68_control, K562, Huvec, H1hesc, Gm12878, Ag04450, A549	PHTF1	2
chr14	74358729	74364965	+	hsa_circ_0003200	6236	Hs68_RNase, Hs68_control, Gm12878	ZNF410	2
chr4	6998051	7006651	+	hsa_circ_0003201	8600	Hs68_RNase, Hs68_control, K562, Helas3	TBC1D14	2
chr12	51384577	51386712	-	hsa_circ_0003202	2135	Hs68_RNase, Hs68_control, Bj	SLC11A2	2
chr7	66458203	66459328	-	hsa_circ_0003203	1125	Hs68_RNase, Hs68_control, K562	SBDS	2
chr17	76798405	76800060	-	hsa_circ_0003204	1655	Hs68_RNase, Hs68_control, Nhek	USP36	2
chr5	14297180	14316852	+	hsa_circ_0003208	19672	Hs68_RNase, Hs68_control, Hepg2, Bj, Ag04450	TRIO	2
chr20	30370051	30385318	+	hsa_circ_0003209	15267	Hs68_RNase, Hs68_control, K562, Hepg2, Ag04450, A549, Sknshra	TPX2	2
chr19	17267718	17270294	+	hsa_circ_0003215	2576	Hs68_RNase, Hs68_control, K562, Hepg2, Gm12878, Bj, Ag04450, A549, Sknshra	MYO9B	2
chr2	15319111	15330527	-	hsa_circ_0003217	11416	Hs68_RNase, Hs68_control, K562, H1hesc	NBAS	2
chr12	50848096	50855130	+	hsa_circ_0003222	7034	Hs68_RNase, Hs68_control, K562, H1hesc, Gm12878, Ag04450, A549	LARP4	2
chr14	69908785	69922583	+	hsa_circ_0003226	13798	Hs68_RNase, Hs68_control, Gm12878, Ag04450	SLC39A9	2
chr5	37301538	37303516	-	hsa_circ_0003227	1978	Hs68_RNase, Hs68_control, K562, Hepg2, Helas3, H1hesc, Gm12878, Ag04450, A549	NUP155	2
chr3	5212187	5214425	+	hsa_circ_0003229	2238	Hs68_RNase, Hs68_control, K562	ARL8B	2
chr20	60737807	60738678	+	hsa_circ_0003231	871	Hs68_RNase, Hs68_control, Hepg2, Helas3, H1hesc, Gm12878, Bj, Sknshra, Mcf7	SS18L1	2
chr16	53907697	53913899	+	hsa_circ_0003232	6202	Hs68_RNase, Hs68_control, Nhek, Hepg2, Helas3, H1hesc, Gm12878, Ag04450, A549, Mcf7	FTO	2
chr2	9675962	9683414	-	hsa_circ_0003233	7452	Hs68_RNase, Hs68_control, K562, Hepg2, Helas3, Gm12878, Bj, A549, Mcf7	ADAM17	2
chr12	50824277	50835426	+	hsa_circ_0003248	11149	Hs68_RNase, Hs68_control, K562	LARP4	2
chr6	150157220	150174296	-	hsa_circ_0003249	17076	Hs68_RNase, Hs68_control, K562, Hepg2, H1hesc, Bj, Ag04450, A549, Nhek, Sknshra, Mcf7	LRP11	2
chr15	92459222	92459688	+	hsa_circ_0003252	466	Hs68_RNase, Hs68_control, Nhek, Hepg2, Helas3, H1hesc, Gm12878, Bj, Ag04450	SLCO3A1	2
chr18	12718515	12720682	+	hsa_circ_0003255	2167	Hs68_RNase, Hs68_control, Sknshra	PSMG2	2
chr12	69047891	69048032	+	hsa_circ_0003260	141	Hs68_RNase, Hs68_control, Nhek, K562, Ag04450, A549	RAP1B	2
chr7	72361165	72361649	+	hsa_circ_0003261	484	Hs68_RNase, Hs68_control, K562, A549	POM121	2
chr6	16753463	16753578	-	hsa_circ_0003262	115	Hs68_RNase, Hs68_control, Gm12878, Bj, Sknshra	ATXN1	2
chr3	37170553	37190529	-	hsa_circ_0003264	19976	Hs68_RNase, Hs68_control, Nhek, K562, Ag04450	LRRFIP2	2
chr19	41758255	41762516	+	hsa_circ_0003271	4261	Hs68_RNase, Hs68_control, K562, Huvec, Hmec, Hepg2, H1hesc, Bj, Ag04450, A549, Nhek, Sknshra	AXL	2
chr5	151166132	151170623	+	hsa_circ_0003278	4491	Hs68_RNase, Hs68_control, K562, Hepg2, Helas3, H1hesc, Gm12878, Bj, Ag04450, A549, Sknshra, Mcf7	G3BP1	2
chr5	137904613	137906830	-	hsa_circ_0003280	2217	Hs68_RNase, Hs68_control, K562, Hepg2, Helas3, H1hesc, Gm12878, Bj, Ag04450, A549, Nhek, Sknshra	HSPA9	2
chr9	74354978	74355148	-	hsa_circ_0003290	170	Hs68_RNase, Hs68_control, K562, H1hesc, Bj, Ag04450, A549, Nhek	TMEM2	2
chr13	30857752	30857928	-	hsa_circ_0003297	176	Hs68_RNase, Hs68_control, K562, Gm12878, Ag04450, A549, Sknshra	KATNAL1	2
chr22	46096161	46114373	+	hsa_circ_0003303	18212	Hs68_RNase, Hs68_control, K562, H1hesc, Bj	ATXN10	2
chr8	103850971	103855975	-	hsa_circ_0003304	5004	Hs68_RNase, Hs68_control, K562, Huvec, Hepg2, H1hesc, Gm12878, Bj, Ag04450, Mcf7	AZIN1	2
chr1	215747128	215753342	+	hsa_circ_0003309	6214	Hs68_RNase, Hs68_control, A549	KCTD3	2
chr1	94685813	94697199	-	hsa_circ_0003310	11386	Hs68_RNase, Hs68_control, Nhek, Huvec	ARHGAP29	2
chr2	109106293	109109246	+	hsa_circ_0003311	2953	Hs68_RNase, Hs68_control, A549	GCC2	2
chr19	45528586	45532250	+	hsa_circ_0003312	3664	Hs68_RNase, Hs68_control, Nhek, Hsmm, H1hesc, Gm12878, Ag04450, A549	RELB	2
chr7	128622301	128633968	-	hsa_circ_0003318	11667	Hs68_RNase, Hs68_control, K562, Helas3	TNPO3	2
chr5	133996808	133997276	+	hsa_circ_0003319	468	Hs68_RNase, Hs68_control, K562, Gm12878, Nhek	SEC24A	2
chr20	34446223	34459751	+	hsa_circ_0003322	13528	Hs68_RNase, Hs68_control, Hepg2, Gm12878	PHF20	2
chr7	107593974	107601094	-	hsa_circ_0003324	7120	Hs68_RNase, Hs68_control, Nhlf	LAMB1	2
chr15	40301814	40318290	+	hsa_circ_0003328	16476	Hs68_RNase, Hs68_control, Ag04450	EIF2AK4	2
chr7	105103067	105105861	-	hsa_circ_0003331	2794	Hs68_RNase, Hs68_control, Nhek, K562, H1hesc, A549, Sknshra	PUS7	2
chr1	51253671	51323669	-	hsa_circ_0003332	69998	Hs68_RNase, Hs68_control, K562, Hepg2, Helas3, Gm12878, Bj, Ag04450, A549	FAF1	2
chr15	43102811	43122276	-	hsa_circ_0003334	19465	Hs68_RNase, Hs68_control, Bj, Ag04450, A549	TTBK2	2
chr2	203162101	203162629	+	hsa_circ_0003337	528	Hs68_RNase, Hs68_control, K562, A549	NOP58	2
chr2	162223988	162227833	+	hsa_circ_0003339	3845	Hs68_RNase, Hs68_control, K562, Hepg2, Ag04450, A549	PSMD14	2
chr21	45497573	45500008	+	hsa_circ_0003342	2435	Hs68_RNase, Hs68_control, K562, H1hesc, Gm12878, Bj, A549	TRAPPC10	2
chr6	159004985	159006457	+	hsa_circ_0003345	1472	Hs68_RNase, Hs68_control, K562, Helas3, H1hesc, Gm12878, Bj, Ag04450, A549, Nhek, Sknshra	TMEM181	2
chr18	67776733	67795782	-	hsa_circ_0003346	19049	Hs68_RNase, Hs68_control, Ag04450	RTTN	2
chr12	64803741	64810534	+	hsa_circ_0003348	6793	Hs68_RNase, Hs68_control, K562	XPOT	2
chr1	36213507	36214205	-	hsa_circ_0003352	698	Hs68_RNase, Hs68_control, K562, Helas3, H1hesc, Gm12878, Sknshra	CLSPN	2
chr2	188348850	188368497	-	hsa_circ_0003353	19647	Hs68_RNase, Hs68_control, K562, Ag04450, A549	TFPI	2
chr19	46878860	46879831	+	hsa_circ_0003356	971	Hs68_RNase, Hs68_control, K562, H1hesc, Ag04450	PPP5C	2
chr22	50181037	50187942	-	hsa_circ_0003359	6905	Hs68_RNase, Hs68_control, Hepg2, Gm12878, Bj	BRD1	2
chr9	131860291	131860929	-	hsa_circ_0003362	638	Hs68_RNase, Hs68_control, Huvec, Hsmm, Helas3, Bj, Ag04450, A549, Nhlf, Sknshra	CRAT	2
chr16	3827613	3828818	-	hsa_circ_0003363	1205	Hs68_RNase, Hs68_control, Bj	CREBBP	2
chr16	88037900	88052273	+	hsa_circ_0003372	14373	Hs68_RNase, Hs68_control, H1hesc	BANP	2
chr14	39517855	39524500	-	hsa_circ_0003374	6645	Hs68_RNase, Hs68_control, Helas3, Gm12878, Ag04450, A549	SEC23A	2
chr11	70251370	70253697	+	hsa_circ_0003376	2327	Hs68_RNase, Hs68_control, K562, Helas3, Ag04450, A549, Nhek	CTTN	2
chr11	1307231	1311639	-	hsa_circ_0003379	4408	Hs68_RNase, Hs68_control, K562, Hepg2, H1hesc, Gm12878, Bj, Ag04450, A549, Nhek, Sknshra	TOLLIP	2
chr7	156549086	156556489	-	hsa_circ_0003386	7403	Hs68_RNase, Hs68_control, K562, Hepg2, H1hesc, Gm12878, Ag04450	LMBR1	2
chr8	68044185	68049838	+	hsa_circ_0003388	5653	Hs68_RNase, Hs68_control, K562	CSPP1	2
chr19	1032390	1036561	+	hsa_circ_0003389	4171	Hs68_RNase, Hs68_control, Nhek, K562, Huvec, Hepg2, Helas3, Gm12878, Bj, Ag04450, A549, Sknshra	CNN2	2
chr6	89600213	89650899	-	hsa_circ_0003393	50686	Hs68_RNase, Hs68_control, K562, Hepg2, H1hesc, Gm12878, Bj, Ag04450, A549, Sknshra	RNGTT	2
chr19	50285013	50285981	+	hsa_circ_0003395	968	Hs68_RNase, Hs68_control, K562, Helas3, H1hesc, Gm12878, Bj, A549, Mcf7	AP2A1	2
chr10	81917396	81923899	-	hsa_circ_0003396	6503	Hs68_RNase, Hs68_control, Ag04450	ANXA11	2
chr10	75478917	75481262	-	hsa_circ_0003397	2345	Hs68_RNase, Hs68_control, K562, Huvec, H1hesc, Ag04450, A549	BMS1P4	2
chr8	71495398	71506825	-	hsa_circ_0003399	11427	Hs68_RNase, Hs68_control, Nhek, H1hesc, Ag04450	TRAM1	2
chr3	3197902	3215945	-	hsa_circ_0003400	18043	Hs68_RNase, Hs68_control, K562, Hepg2, Gm12878	CRBN	2
chr15	50592985	50595320	-	hsa_circ_0003403	2335	Hs68_RNase, Hs68_control, H1hesc	GABPB1	2
chr3	128348793	128351000	-	hsa_circ_0003404	2207	Hs68_RNase, Hs68_control, Gm12878, Bj	RPN1	2
chr8	131370262	131370389	-	hsa_circ_0003405	127	Hs68_RNase, Hs68_control, Nhek, K562, Huvec, Hepg2, Helas3, H1hesc, Gm12878, Bj, Ag04450, A549, Nhlf, Sknshra	ASAP1	2
chr19	48003889	48006759	-	hsa_circ_0003407	2870	Hs68_RNase, Hs68_control, K562, Gm12878, Ag04450	NAPA	2
chr9	33996220	34017187	-	hsa_circ_0003410	20967	Hs68_RNase, Hs68_control, K562, Huvec, Helas3, H1hesc, Ag04450, A549, Nhek, Mcf7	UBAP2	2
chr10	123670420	123683844	-	hsa_circ_0003419	13424	Hs68_RNase, Hs68_control, K562, Hepg2	ATE1	2
chr3	75790426	75791016	-	hsa_circ_0003424	590	Hs68_RNase, Hs68_control, K562, H1hesc, Gm12878, Ag04450, A549, Sknshra	ZNF717	2
chr12	112888121	112893867	+	hsa_circ_0003425	5746	Hs68_RNase, Hs68_control, K562, Huvec	PTPN11	2
chr11	70200406	70208594	+	hsa_circ_0003429	8188	Hs68_RNase, Hs68_control, K562, Hepg2, Helas3, H1hesc, Gm12878, Ag04450, A549	PPFIA1	2
chr17	80141649	80146295	-	hsa_circ_0003430	4646	Hs68_RNase, Hs68_control, K562, Ag04450, Sknshra	CCDC57	2
chr1	151209033	151209239	+	hsa_circ_0003432	206	Hs68_RNase, Hs68_control, Nhek, K562, Hepg2, H1hesc, Gm12878, Bj, Ag04450, A549, Sknshra	PIP5K1A	2
chr1	36411292	36439112	+	hsa_circ_0003435	27820	Hs68_RNase, Hs68_control, K562, Hepg2, Gm12878, Bj, A549	EIF2C3	2
chr4	184114751	184130178	+	hsa_circ_0003437	15427	Hs68_RNase, Hs68_control, H1hesc, Ag04450, A549, Nhek	WWC2	2
chr16	70294946	70296427	-	hsa_circ_0003438	1481	Hs68_RNase, Hs68_control, Nhek, K562, Huvec, Hepg2, Helas3, Gm12878, Bj, Ag04450, A549	AARS	2
chr22	38266182	38274178	+	hsa_circ_0003443	7996	Hs68_RNase, Hs68_control, Nhek, K562, Hepg2, Helas3, H1hesc, Gm12878, Bj, A549	EIF3L	2
chr2	240098108	240158360	-	hsa_circ_0003445	60252	Hs68_RNase, Hs68_control, Helas3	HDAC4	2
chr7	140285388	140305606	-	hsa_circ_0003447	20218	Hs68_RNase, Hs68_control, Bj	DENND2A	2
chr4	83375874	83378191	+	hsa_circ_0003451	2317	Hs68_RNase, Hs68_control, K562, Hepg2, Helas3, Gm12878, Ag04450, A549, Sknshra	ENOPH1	2
chr15	72208710	72231268	-	hsa_circ_0003454	22558	Hs68_RNase, Hs68_control, A549	MYO9A	2
chr4	184129105	184130178	+	hsa_circ_0003461	1073	Hs68_RNase, Hs68_control, H1hesc, A549, Nhek	WWC2	2
chr3	15726732	15727816	-	hsa_circ_0003463	1084	Hs68_RNase, Hs68_control, K562, Helas3, Gm12878, Bj, A549	ANKRD28	2
chr10	128816973	128824688	+	hsa_circ_0003465	7715	Hs68_RNase, Hs68_control, Helas3, H1hesc, Bj, A549, Sknshra	DOCK1	2
chr17	44770268	44806300	+	hsa_circ_0003466	36032	Hs68_RNase, Hs68_control, K562, Bj, Ag04450, A549	None	2
chr22	30221075	30228331	-	hsa_circ_0003468	7256	Hs68_RNase, Hs68_control, Huvec, Hepg2, Bj	ASCC2	2
chr2	197559769	197565904	+	hsa_circ_0003469	6135	Hs68_RNase, Hs68_control, Gm12878, Ag04450	CCDC150	2
chrX	2184780	2343345	-	hsa_circ_0003473	158565	Hs68_RNase, Hs68_control, K562, Huvec, Hsmm, Hepg2, Helas3, Gm12878, Bj, Ag04450, A549, Sknshra	None	2
chr2	29356520	29390406	+	hsa_circ_0003475	33886	Hs68_RNase, Hs68_control, Sknshra	CLIP4	2
chr14	69558390	69589077	-	hsa_circ_0003485	30687	Hs68_RNase, Hs68_control, K562, Hepg2, Gm12878, A549, Nhlf	DCAF5	2
chr17	29311634	29315124	+	hsa_circ_0003488	3490	Hs68_RNase, Hs68_control, A549	RNF135	2
chr2	203818727	203820481	+	hsa_circ_0003493	1754	Hs68_RNase, Hs68_control, H1hesc, Gm12878	ALS2CR8	2
chr1	52861717	52863535	-	hsa_circ_0003494	1818	Hs68_RNase, Hs68_control, K562, H1hesc, Gm12878, Bj, Sknshra, Mcf7	ORC1	2
chr1	223934698	223936824	+	hsa_circ_0003498	2126	Hs68_RNase, Hs68_control, Nhek, K562, Ag04450, A549	CAPN2	2
chr3	149563797	149629870	+	hsa_circ_0003502	66073	Hs68_RNase, Hs68_control, Nhek, Huvec, Hepg2, Helas3, H1hesc, Gm12878, Bj, Ag04450, A549, Sknshra, Mcf7	RNF13	2
chr5	64466443	64484047	-	hsa_circ_0003503	17604	Hs68_RNase, Hs68_control, Ag04450, Nhek	ADAMTS6	2
chr5	156786012	156788606	+	hsa_circ_0003506	2594	Hs68_RNase, Hs68_control, Helas3, Gm12878, A549, Sknshra	CYFIP2	2
chr17	42501716	42513913	-	hsa_circ_0003508	12197	Hs68_RNase, Hs68_control, Helas3, Ag04450	GPATCH8	2
chr11	47493742	47510576	-	hsa_circ_0003509	16834	Hs68_RNase, Hs68_control, K562, Hepg2, Helas3, H1hesc, Bj, A549, Nhek	CELF1	2
chr19	3192467	3198895	+	hsa_circ_0003510	6428	Hs68_RNase, Hs68_control, A549, Mcf7	NCLN	2
chr14	102661274	102664184	+	hsa_circ_0003512	2910	Hs68_RNase, Hs68_control, K562, Gm12878, Ag04450	WDR20	2
chr12	78334098	78362482	+	hsa_circ_0003514	28384	Hs68_RNase, Hs68_control, Bj, Ag04450, Nhlf	NAV3	2
chr10	128806995	128821588	+	hsa_circ_0003515	14593	Hs68_RNase, Hs68_control, Mcf7	DOCK1	2
chr12	98921663	98931350	+	hsa_circ_0003517	9687	Hs68_RNase, Hs68_control, K562, Gm12878, Ag04450, Sknshra	TMPO	2
chr16	47143393	47165936	-	hsa_circ_0003520	22543	Hs68_RNase, Hs68_control, K562, Hepg2, Helas3, H1hesc, Gm12878, Ag04450, A549, Sknshra, Mcf7	NETO2	2
chr2	101645952	101648847	-	hsa_circ_0003522	2895	Hs68_RNase, Hs68_control, A549	TBC1D8	2
chr2	128747137	128747440	-	hsa_circ_0003525	303	Hs68_RNase, Hs68_control, K562, Hepg2, Helas3, H1hesc, Gm12878, Ag04450, A549	SAP130	2
chr1	205072984	205074296	-	hsa_circ_0003527	1312	Hs68_RNase, Hs68_control, K562, Hepg2, Gm12878, Ag04450, A549	RBBP5	2
chr5	134032815	134044578	+	hsa_circ_0003528	11763	Hs68_RNase, Hs68_control, K562, Hepg2, Helas3, Gm12878, Bj, Ag04450, Sknshra	SEC24A	2
chr17	40174416	40174658	+	hsa_circ_0003530	242	Hs68_RNase, Hs68_control, K562, Helas3, H1hesc, Gm12878, Ag04450, A549, Sknshra	NKIRAS2	2
chr3	43640023	43647355	-	hsa_circ_0003533	7332	Hs68_RNase, Hs68_control, K562, Ag04450	ANO10	2
chr4	76902524	76903190	-	hsa_circ_0003534	666	Hs68_RNase, Hs68_control, K562, Hepg2, Helas3, H1hesc, Gm12878, Bj, Nhek	SDAD1	2
chr9	88631453	88633736	+	hsa_circ_0003536	2283	Hs68_RNase, Hs68_control, Ag04450	NAA35	2
chr11	110007387	110030215	+	hsa_circ_0003541	22828	Hs68_RNase, Hs68_control, K562, Huvec, Helas3, Gm12878, A549, Sknshra	ZC3H12C	2
chr5	177053436	177054615	-	hsa_circ_0003542	1179	Hs68_RNase, Hs68_control, K562, H1hesc	LOC202181	2
chr5	130857082	130883883	-	hsa_circ_0003544	26801	Hs68_RNase, Hs68_control, K562, Huvec, Helas3, H1hesc, Gm12878, Ag04450, A549, Sknshra	RAPGEF6	2
chr6	45399599	45405788	+	hsa_circ_0003563	6189	Hs68_RNase, Hs68_control, Ag04450, Sknshra	RUNX2	2
chr1	70766446	70781249	-	hsa_circ_0003566	14803	Hs68_RNase, Hs68_control, K562, H1hesc, Gm12878, Bj	ANKRD13C	2
chr6	17661883	17676001	-	hsa_circ_0003576	14118	Hs68_RNase, Hs68_control, K562, Helas3, H1hesc, Bj, Nhek	NUP153	2
chr2	36668400	36706837	+	hsa_circ_0003578	38437	Hs68_RNase, Hs68_control, Huvec, Hepg2, Bj, Ag04450, A549, Nhlf, Sknshra	CRIM1	2
chr5	153674375	153709298	+	hsa_circ_0003582	34923	Hs68_RNase, Hs68_control, K562, Gm12878, Bj, Ag04450, A549, Nhek	GALNT10	2
chr7	131122543	131130662	+	hsa_circ_0003588	8119	Hs68_RNase, Hs68_control, Nhek, H1hesc, Gm12878, A549	MKLN1	2
chr8	99538969	99560389	-	hsa_circ_0003593	21420	Hs68_RNase, Hs68_control, Nhek, K562, Gm12878, Bj	STK3	2
chr9	115166274	115181238	+	hsa_circ_0003597	14964	Hs68_RNase, Hs68_control, K562, Hepg2, H1hesc, Gm12878, Ag04450	HSDL2	2
chr9	99296208	99296824	-	hsa_circ_00036	616	H9 hESCs,Hs68	CDC14B	2
chr7	90585011	90675275	+	hsa_circ_0003612	90264	Hs68_RNase, Hs68_control, Hepg2	CDK14	2
chr11	77823695	77832220	-	hsa_circ_0003615	8525	Hs68_RNase, Hs68_control, K562	ALG8	2
chr16	354303	397106	-	hsa_circ_0003617	42803	Hs68_RNase, Hs68_control, K562, Huvec, Hsmm	AXIN1	2
chr6	127469792	127476583	+	hsa_circ_0003625	6791	Hs68_RNase, Hs68_control, A549	RSPO3	2
chr3	136323150	136349823	-	hsa_circ_0003626	26673	Hs68_RNase, Hs68_control, Gm12878, Ag04450	STAG1	2
chr7	135122905	135123171	-	hsa_circ_0003629	266	Hs68_RNase, Hs68_control, Hepg2, H1hesc	CNOT4	2
chr22	31843411	31846346	-	hsa_circ_0003630	2935	Hs68_RNase, Hs68_control, Nhek, K562, Helas3, H1hesc, Gm12878, Bj, Ag04450, A549	EIF4ENIF1	2
chr7	80418621	80458061	-	hsa_circ_0003634	39440	Hs68_RNase, Hs68_control, A549	SEMA3C	2
chr7	16664607	16676080	-	hsa_circ_0003637	11473	Hs68_RNase, Hs68_control, K562, Hepg2, Helas3, H1hesc, Ag04450	ANKMY2	2
chr4	99962193	99966461	+	hsa_circ_0003640	4268	Hs68_RNase, Hs68_control, K562, H1hesc, Ag04450, A549, Nhek	METAP1	2
chr1	171492359	171496983	+	hsa_circ_0003644	4624	Hs68_RNase, Hs68_control, Nhek, K562, Huvec, Hepg2, H1hesc, Bj, Ag04450, A549, Sknshra	PRRC2C	2
chr17	74934069	74936930	+	hsa_circ_0003646	2861	Hs68_RNase, Hs68_control, Helas3, A549, Sknshra	MGAT5B	2
chr15	67528316	67529158	-	hsa_circ_0003651	842	Hs68_RNase, Hs68_control, K562, Gm12878	AAGAB	2
chr18	9208654	9221997	+	hsa_circ_0003652	13343	Hs68_RNase, Hs68_control, K562, A549	ANKRD12	2
chr18	18945987	18983955	+	hsa_circ_0003653	37968	Hs68_RNase, Hs68_control, H1hesc	GREB1L	2
chr17	41576229	41577471	+	hsa_circ_0003657	1242	Hs68_RNase, Hs68_control, K562, Nhlf, Sknshra	DHX8	2
chr1	227327276	227335260	-	hsa_circ_0003659	7984	Hs68_RNase, Hs68_control, K562, Hepg2, Ag04450	CDC42BPA	2
chr11	82917099	82922472	+	hsa_circ_0003661	5373	Hs68_RNase, Hs68_control, Hepg2	ANKRD42	2
chr2	242593960	242594758	+	hsa_circ_0003662	798	Hs68_RNase, Hs68_control, Nhek, K562, Gm12878, Bj, Ag04450, A549, Sknshra, Mcf7	ATG4B	2
chr17	18198016	18210280	-	hsa_circ_0003663	12264	Hs68_RNase, Hs68_control, Helas3, H1hesc, Gm12878	TOP3A	2
chr12	50821544	50824353	+	hsa_circ_0003664	2809	Hs68_RNase, Hs68_control, Nhek, K562, Helas3, Gm12878, Bj	LARP4	2
chr11	46332582	46334470	+	hsa_circ_0003668	1888	Hs68_RNase, Hs68_control, Ag04450	CREB3L1	2
chr14	75567694	75570700	-	hsa_circ_0003670	3006	Hs68_RNase, Hs68_control, Nhek, Hepg2, Helas3, Gm12878, Bj, Ag04450, A549, Nhlf, Sknshra	NEK9	2
chr10	88659550	88659883	+	hsa_circ_0003674	333	Hs68_RNase, Hs68_control, Helas3, H1hesc, Gm12878, Bj, Ag04450, A549, Sknshra	BMPR1A	2
chr16	71736500	71748704	-	hsa_circ_0003681	12204	Hs68_RNase, Hs68_control, Hepg2, Helas3, Ag04450, Mcf7	PHLPP2	2
chr14	64884605	64892910	+	hsa_circ_0003686	8305	Hs68_RNase, Hs68_control, K562, Bj	MTHFD1	2
chr8	131370262	131414216	-	hsa_circ_0003691	43954	Hs68_RNase, Hs68_control, Nhek, Huvec, Hsmm, Hepg2, Helas3, H1hesc, Gm12878, Bj, Ag04450, A549, Nhlf, Sknshra	ASAP1	2
chr3	171969049	172028671	+	hsa_circ_0003692	59622	Hs68_RNase, Hs68_control, Nhek, K562, Huvec, Hsmm, Hepg2, Helas3, H1hesc, Gm12878, Bj, Ag04450, A549, Sknshra	FNDC3B	2
chr1	145594038	145595220	-	hsa_circ_0003693	1182	Hs68_RNase, Hs68_control, K562, Hepg2, H1hesc, Bj, Ag04450, A549	POLR3C	2
chr11	85692171	85695016	-	hsa_circ_0003695	2845	Hs68_RNase, Hs68_control, K562, H1hesc, Gm12878, Bj, Ag04450, A549, Nhek, Sknshra	PICALM	2
chr6	52935854	52941341	+	hsa_circ_0003700	5487	Hs68_RNase, Hs68_control, K562, Gm12878	FBXO9	2
chr3	11399891	11404402	+	hsa_circ_0003703	4511	Hs68_RNase, Hs68_control, K562, Huvec, Helas3, A549, Nhlf	ATG7	2
chr15	64495280	64499793	-	hsa_circ_0003706	4513	Hs68_RNase, Hs68_control, Bj, A549	CSNK1G1	2
chr12	50854917	50867950	+	hsa_circ_0003709	13033	Hs68_RNase, Hs68_control, A549	LARP4	2
chr15	59204761	59205895	-	hsa_circ_0003713	1134	Hs68_RNase, Hs68_control, Ag04450, A549	SLTM	2
chr9	86292641	86301070	-	hsa_circ_0003715	8429	Hs68_RNase, Hs68_control, K562, Huvec, Hepg2, Helas3, H1hesc, Gm12878, Bj, Ag04450, A549, Nhek, Sknshra, Mcf7	UBQLN1	2
chr13	49765150	49765520	+	hsa_circ_0003717	370	Hs68_RNase, Hs68_control, K562, A549	FNDC3A	2
chr13	111329320	111340365	-	hsa_circ_0003719	11045	Hs68_RNase, Hs68_control, Gm12878	CARS2	2
chr22	24730377	24734445	+	hsa_circ_0003720	4068	Hs68_RNase, Hs68_control, Huvec, Hepg2, Gm12878, Bj, Sknshra	SPECC1L	2
chr6	44900389	45333038	-	hsa_circ_0003724	432649	Hs68_RNase, Hs68_control, H1hesc, Bj, Ag04450	SUPT3H	2
chr12	124130001	124137282	+	hsa_circ_0003725	7281	Hs68_RNase, Hs68_control, Nhek, K562, Bj, Ag04450, A549	GTF2H3	2
chr9	131029736	131030803	-	hsa_circ_0003728	1067	Hs68_RNase, Hs68_control, Bj, Ag04450, A549, Sknshra	GOLGA2	2
chr2	20497313	20527139	-	hsa_circ_0003733	29826	Hs68_RNase, Hs68_control, Huvec, Helas3, Bj, Sknshra, Mcf7	PUM2	2
chr6	159004985	159029782	+	hsa_circ_0003735	24797	Hs68_RNase, Hs68_control, Hsmm, Hepg2	TMEM181	2
chr6	25420341	25435832	+	hsa_circ_0003738	15491	Hs68_RNase, Hs68_control, Hepg2, Helas3, H1hesc, Gm12878, Bj, A549	LRRC16A	2
chr1	226016425	226019660	+	hsa_circ_0003740	3235	Hs68_RNase, Hs68_control, H1hesc	EPHX1	2
chr8	146017157	146017525	-	hsa_circ_0003741	368	Hs68_RNase, Hs68_control, K562, Helas3, Gm12878	RPL8	2
chr1	85816097	85817262	-	hsa_circ_0003743	1165	Hs68_RNase, Hs68_control, Bj	DDAH1	2
chr19	3656402	3661999	-	hsa_circ_0003745	5597	Hs68_RNase, Hs68_control, Nhek, K562, Huvec, Hepg2, Helas3, H1hesc, Gm12878, Bj, Ag04450, A549, Sknshra	PIP5K1C	2
chr2	203817281	203826149	+	hsa_circ_0003747	8868	Hs68_RNase, Hs68_control, Hepg2, H1hesc, Gm12878, Bj, Ag04450, Nhlf, Sknshra	ALS2CR8	2
chr19	17270204	17278874	+	hsa_circ_0003749	8670	Hs68_RNase, Hs68_control, K562, Gm12878	MYO9B	2
chr1	41578954	41627104	-	hsa_circ_0003751	48150	Hs68_RNase, Hs68_control, K562, Hsmm, Hepg2, H1hesc, Gm12878, Bj, Ag04450, A549, Sknshra, Mcf7	SCMH1	2
chr1	24140679	24147083	-	hsa_circ_0003757	6404	Hs68_RNase, Hs68_control, Nhek, K562, Hepg2, Gm12878, Bj, Ag04450, A549, Sknshra	HMGCL	2
chr9	33036571	33037113	+	hsa_circ_0003762	542	Hs68_RNase, Hs68_control, K562, Helas3, H1hesc, Gm12878, A549	DNAJA1	2
chr3	119562101	119582452	-	hsa_circ_0003763	20351	Hs68_RNase, Hs68_control, Nhek, Hepg2, Bj, Ag04450, Sknshra	GSK3B	2
chr17	2367501	2376958	-	hsa_circ_0003767	9457	Hs68_RNase, Hs68_control, Gm12878	METTL16	2
chr16	11857333	11859541	-	hsa_circ_0003769	2208	Hs68_RNase, Hs68_control, K562	ZC3H7A	2
chr5	108233359	108295048	+	hsa_circ_0003772	61689	Hs68_RNase, Hs68_control, Nhek	FER	2
chr1	19510304	19511780	-	hsa_circ_0003777	1476	Hs68_RNase, Hs68_control, Helas3, H1hesc, Bj, Ag04450, A549	UBR4	2
chr10	104352338	104359301	+	hsa_circ_0003779	6963	Hs68_RNase, Hs68_control, K562, Hepg2, H1hesc, Bj, Ag04450	SUFU	2
chr18	12951853	12971250	+	hsa_circ_0003780	19397	Hs68_RNase, Hs68_control, K562, Helas3	SEH1L	2
chr2	122514815	122520660	+	hsa_circ_0003789	5845	Hs68_RNase, Hs68_control, K562, H1hesc, Gm12878, Mcf7	TSN	2
chr6	3006701	3017219	+	hsa_circ_0003790	10518	Hs68_RNase, Hs68_control, K562, Hepg2, Sknshra	NQO2	2
chr17	65916130	65919106	+	hsa_circ_0003796	2976	Hs68_RNase, Hs68_control, Hmec, Ag04450	BPTF	2
chr6	111665127	111678328	-	hsa_circ_0003799	13201	Hs68_RNase, Hs68_control, Hsmm, Gm12878, Bj, Sknshra	REV3L	2
chr7	128612479	128615989	-	hsa_circ_0003807	3510	Hs68_RNase, Hs68_control, Helas3, A549	TNPO3	2
chr2	69581620	69590802	-	hsa_circ_0003808	9182	Hs68_RNase, Hs68_control, Nhek, H1hesc	GFPT1	2
chr15	102185289	102187102	-	hsa_circ_0003813	1813	Hs68_RNase, Hs68_control, Gm12878, A549	TM2D3	2
chr5	138642927	138644016	+	hsa_circ_0003816	1089	Hs68_RNase, Hs68_control, Gm12878	MATR3	2
chr11	9430032	9435958	+	hsa_circ_0003817	5926	Hs68_RNase, Hs68_control, Huvec, Hepg2, H1hesc, A549	IPO7	2
chr7	22999874	23015924	-	hsa_circ_0003825	16050	Hs68_RNase, Hs68_control, K562, Gm12878	FAM126A	2
chr15	44671887	44673174	+	hsa_circ_0003829	1287	Hs68_RNase, Hs68_control, H1hesc	CASC4	2
chr14	102368055	102372866	+	hsa_circ_0003831	4811	Hs68_RNase, Hs68_control, K562, Hepg2, Gm12878, Bj, Ag04450, A549, Sknshra	PPP2R5C	2
chr11	2997253	3000467	-	hsa_circ_0003834	3214	Hs68_RNase, Hs68_control, K562, Hepg2, Helas3, H1hesc, Gm12878, Bj, Ag04450, A549, Sknshra	NAP1L4	2
chr12	6978421	6978554	+	hsa_circ_0003835	133	Hs68_RNase, Hs68_control, Bj	TPI1	2
chr15	43086841	43109295	-	hsa_circ_0003838	22454	Hs68_RNase, Hs68_control, K562, Helas3, Gm12878, Bj, Sknshra	TTBK2	2
chr16	23494243	23498111	-	hsa_circ_0003840	3868	Hs68_RNase, Hs68_control, K562, Hepg2, Helas3	GGA2	2
chr12	19436213	19436679	+	hsa_circ_0003844	466	Hs68_RNase, Hs68_control, Huvec	PLEKHA5	2
chr16	89371613	89383483	-	hsa_circ_0003846	11870	Hs68_RNase, Hs68_control, K562, Huvec, Ag04450, Sknshra, Mcf7	ANKRD11	2
chr7	65219513	65221561	+	hsa_circ_0003847	2048	Hs68_RNase, Hs68_control, K562, Sknshra	CCT6P1	2
chr14	73614502	73614814	+	hsa_circ_0003848	312	Hs68_RNase, Hs68_control, Nhek, K562, Huvec, Hsmm, Hepg2, Helas3, H1hesc, Gm12878, Bj, Ag04450, A549, Sknshra, Mcf7	PSEN1	2
chr7	43503258	43519343	+	hsa_circ_0003851	16085	Hs68_RNase, Hs68_control, A549	HECW1	2
chr13	21305979	21311944	-	hsa_circ_0003852	5965	Hs68_RNase, Hs68_control, K562, Gm12878, Bj, Ag04450, A549, Mcf7	N6AMT2	2
chr2	201881713	201888762	-	hsa_circ_0003858	7049	Hs68_RNase, Hs68_control, K562, Gm12878	FAM126B	2
chr9	74309424	74313120	-	hsa_circ_0003861	3696	Hs68_RNase, Hs68_control, K562, Hepg2, Helas3, H1hesc, Bj, A549, Nhek	TMEM2	2
chr3	11354777	11356967	+	hsa_circ_0003862	2190	Hs68_RNase, Hs68_control, K562	ATG7	2
chr15	55516086	55527154	-	hsa_circ_0003863	11068	Hs68_RNase, Hs68_control, K562, Gm12878, Bj	RAB27A	2
chr16	29845053	29847119	+	hsa_circ_0003864	2066	Hs68_RNase, Hs68_control, Ag04450	MVP	2
chr18	9204473	9221997	+	hsa_circ_0003865	17524	Hs68_RNase, Hs68_control, Nhek, K562, Helas3, Gm12878, Ag04450, Sknshra	ANKRD12	2
chr4	2664564	2674099	+	hsa_circ_0003869	9535	Hs68_RNase, Hs68_control, K562, Hepg2, Helas3, H1hesc, Bj, Ag04450, Sknshra	FAM193A	2
chr17	49294694	49302570	-	hsa_circ_0003871	7876	Hs68_RNase, Hs68_control, K562, Hepg2, Helas3, Gm12878, Bj, Ag04450, Sknshra	MBTD1	2
chr12	50821544	50822873	+	hsa_circ_0003873	1329	Hs68_RNase, Hs68_control, K562, H1hesc, Gm12878, Ag04450	LARP4	2
chr18	46284289	46288060	+	hsa_circ_0003877	3771	Hs68_RNase, Hs68_control, Nhek, K562, Huvec, Hepg2, Helas3, H1hesc, Gm12878, Bj, Ag04450, A549, Sknshra	CTIF	2
chr3	186509513	186522513	-	hsa_circ_0003878	13000	Hs68_RNase, Hs68_control, K562	RFC4	2
chr1	32628835	32632897	+	hsa_circ_0003880	4062	Hs68_RNase, Hs68_control, K562, Gm12878	KPNA6	2
chr6	3076997	3081350	+	hsa_circ_0003886	4353	Hs68_RNase, Hs68_control, K562	RIPK1	2
chr19	11230767	11238761	+	hsa_circ_0003892	7994	Hs68_RNase, Hs68_control, Nhek, K562, Hepg2, Helas3, Gm12878, Ag04450, A549, Mcf7	LDLR	2
chr15	81229014	81230320	+	hsa_circ_0003893	1306	Hs68_RNase, Hs68_control, Bj, Ag04450	KIAA1199	2
chr9	130285957	130289601	-	hsa_circ_0003895	3644	Hs68_RNase, Hs68_control, Huvec, Bj, Ag04450, A549	FAM129B	2
chr2	231624673	231658046	+	hsa_circ_0003898	33373	Hs68_RNase, Hs68_control, K562, Ag04450, A549	CAB39	2
chr17	41598736	41599594	+	hsa_circ_0003899	858	Hs68_RNase, Hs68_control, K562, Huvec, Hepg2, Helas3, Gm12878, Bj, Ag04450, A549, Mcf7	DHX8	2
chr2	28999716	29006844	+	hsa_circ_0003905	7128	Hs68_RNase, Hs68_control, Sknshra, Mcf7	PPP1CB	2
chr1	223991875	223994649	-	hsa_circ_0003914	2774	Hs68_RNase, Hs68_control, K562	TP53BP2	2
chr2	200233327	200298237	-	hsa_circ_0003915	64910	Hs68_RNase, Hs68_control, Nhek, K562, Bj, Ag04450, A549	SATB2	2
chr8	97892025	97892233	+	hsa_circ_0003917	208	Hs68_RNase, Hs68_control, K562, Bj	PGCP	2
chr2	231307651	231314970	+	hsa_circ_0003922	7319	Hs68_RNase, Hs68_control, Nhek, K562, Huvec, Gm12878, Bj, Ag04450, A549, Sknshra	SP100	2
chr3	47960208	47963368	-	hsa_circ_0003927	3160	Hs68_RNase, Hs68_control, Nhek, K562, Huvec, Hepg2, Helas3, H1hesc, Gm12878, Bj, Ag04450, A549, Sknshra	MAP4	2
chr17	34910660	34923615	+	hsa_circ_0003930	12955	Hs68_RNase, Hs68_control, K562, Helas3, A549	GGNBP2	2
chr7	23381682	23385681	-	hsa_circ_0003931	3999	Hs68_RNase, Hs68_control, Nhek, K562, Bj, Ag04450, A549, Sknshra	IGF2BP3	2
chr4	56744082	56756552	+	hsa_circ_0003936	12470	Hs68_RNase, Hs68_control, K562, Gm12878, Bj	EXOC1	2
chr5	179134132	179136060	+	hsa_circ_0003938	1928	Hs68_RNase, Hs68_control, K562, Gm12878, A549, Sknshra	CANX	2
chr9	108296773	108301632	+	hsa_circ_0003939	4859	Hs68_RNase, Hs68_control, Helas3, Gm12878, Sknshra	FSD1L	2
chr7	6854394	6862991	-	hsa_circ_0003943	8597	Hs68_RNase, Hs68_control, Nhek, K562, Huvec, Hepg2, H1hesc, Gm12878, Bj, Ag04450, A549, Sknshra	CCZ1B	2
chr2	24205765	24207701	+	hsa_circ_0003947	1936	Hs68_RNase, Hs68_control, K562, Sknshra	UBXN2A	2
chr9	19298053	19300329	+	hsa_circ_0003950	2276	Hs68_RNase, Hs68_control, Ag04450, A549, Mcf7	DENND4C	2
chr7	40037092	40041630	+	hsa_circ_0003951	4538	Hs68_RNase, Hs68_control, K562	CDK13	2
chr18	55983213	56001124	+	hsa_circ_0003954	17911	Hs68_RNase, Hs68_control, Helas3	NEDD4L	2
chr14	75355797	75361112	+	hsa_circ_0003957	5315	Hs68_RNase, Hs68_control, Nhek, H1hesc, Gm12878	DLST	2
chr1	144598511	144607061	+	hsa_circ_0003960	8550	Hs68_RNase, Hs68_control, Nhek, K562, Gm12878, Ag04450	None	2
chr10	128795011	128798571	+	hsa_circ_0003970	3560	Hs68_RNase, Hs68_control, Ag04450	DOCK1	2
chr9	96238537	96261168	+	hsa_circ_0003972	22631	Hs68_RNase, Hs68_control, K562, Huvec, Helas3, H1hesc, Gm12878, Bj, Ag04450, A549, Sknshra	FAM120A	2
chr15	67457232	67462942	+	hsa_circ_0003973	5710	Hs68_RNase, Hs68_control, Huvec, Hepg2, Helas3, Bj, Ag04450, A549, Sknshra	SMAD3	2
chr7	92921014	92940584	+	hsa_circ_0003974	19570	Hs68_RNase, Hs68_control, K562, Gm12878, Ag04450, A549	CCDC132	2
chr4	100829867	100844342	-	hsa_circ_0003977	14475	Hs68_RNase, Hs68_control, K562	DNAJB14	2
chr18	13681603	13682104	-	hsa_circ_0003979	501	Hs68_RNase, Hs68_control, Nhek, K562, Hepg2, Helas3, H1hesc, Gm12878, Bj, A549, Sknshra	FAM210A	2
chr2	101584742	101587536	+	hsa_circ_0003980	2794	Hs68_RNase, Hs68_control, Hepg2, Helas3, Sknshra	NPAS2	2
chr9	96827015	96850545	+	hsa_circ_0003981	23530	Hs68_RNase, Hs68_control, Hepg2, Helas3, Nhek	PTPDC1	2
chr5	14290824	14316852	+	hsa_circ_0003989	26028	Hs68_RNase, Hs68_control, Hepg2, Helas3	TRIO	2
chr2	42946127	42950175	+	hsa_circ_0003990	4048	Hs68_RNase, Hs68_control, Nhek, K562, Huvec, Helas3, H1hesc, Gm12878, Bj, Ag04450, A549, Sknshra	None	2
chr2	201281101	201284219	+	hsa_circ_0003994	3118	Hs68_RNase, Hs68_control, K562	SPATS2L	2
chr19	1031069	1032695	+	hsa_circ_0004003	1626	Hs68_RNase, Hs68_control, K562, Hepg2, Helas3, H1hesc, Gm12878, Bj, Ag04450, A549, Nhek, Nhlf, Sknshra	CNN2	2
chr17	61271351	61278318	+	hsa_circ_0004006	6967	Hs68_RNase, Hs68_control, Nhek, K562, Huvec, Hepg2, Helas3, H1hesc, Bj, Ag04450, A549, Sknshra, Mcf7	TANC2	2
chr14	71476350	71479919	+	hsa_circ_0004008	3569	Hs68_RNase, Hs68_control, H1hesc, Gm12878	PCNX	2
chr9	111812562	111835718	-	hsa_circ_0004010	23156	Hs68_RNase, Hs68_control, K562, Hepg2, H1hesc, Nhek	C9orf5	2
chr1	33407852	33415375	-	hsa_circ_0004013	7523	Hs68_RNase, Hs68_control, Gm12878	RNF19B	2
chr1	24130889	24147083	-	hsa_circ_0004014	16194	Hs68_RNase, Hs68_control, Nhek, Helas3	HMGCL	2
chr17	1703150	1704318	-	hsa_circ_0004018	1168	Hs68_RNase, Hs68_control, Nhek, K562, Huvec, Helas3, H1hesc, Gm12878, Bj, Ag04450, A549, Sknshra, Mcf7	SMYD4	2
chr3	43607144	43621964	-	hsa_circ_0004022	14820	Hs68_RNase, Hs68_control, K562, Ag04450	ANO10	2
chr13	49741379	49749677	+	hsa_circ_0004024	8298	Hs68_RNase, Hs68_control, A549	FNDC3A	2
chr5	139862164	139866645	+	hsa_circ_0004025	4481	Hs68_RNase, Hs68_control, K562, Hepg2, Helas3, H1hesc, A549	ANKHD1-EIF4EBP3	2
chr6	128540066	128718833	-	hsa_circ_0004026	178767	Hs68_RNase, Hs68_control, Nhek	PTPRK	2
chr3	41265511	41280845	+	hsa_circ_0004030	15334	Hs68_RNase, Hs68_control, K562, Hsmm, Hmec, Hepg2, Helas3, H1hesc, Gm12878, Bj, Ag04450, A549, Sknshra, Mcf7	CTNNB1	2
chr17	4077203	4083172	-	hsa_circ_0004031	5969	Hs68_RNase, Hs68_control, K562, Ag04450	ANKFY1	2
chr6	16658006	16753578	-	hsa_circ_0004032	95572	Hs68_RNase, Hs68_control, Hepg2, Helas3, Gm12878, Bj, Ag04450, A549	ATXN1	2
chr3	15070092	15071959	+	hsa_circ_0004046	1867	Hs68_RNase, Hs68_control, Nhek, K562, Huvec, Hepg2, Gm12878, Bj, Sknshra	NR2C2	2
chr14	35261980	35264971	-	hsa_circ_0004047	2991	Hs68_RNase, Hs68_control, K562, Gm12878	BAZ1A	2
chr16	19775169	19775434	+	hsa_circ_0004049	265	Hs68_RNase, Hs68_control, K562, A549, Sknshra	IQCK	2
chr20	43545396	43547918	+	hsa_circ_0004052	2522	Hs68_RNase, Hs68_control, K562, Hepg2, Helas3, Ag04450, A549, Sknshra	PABPC1L	2
chr20	35433137	35434360	-	hsa_circ_0004053	1223	Hs68_RNase, Hs68_control, Nhek, K562, Helas3, H1hesc, Gm12878, Bj, Ag04450, A549, Sknshra	KIAA0889	2
chr14	77914836	77920445	-	hsa_circ_0004056	5609	Hs68_RNase, Hs68_control, Gm12878, A549	C14orf133	2
chr9	115060111	115060196	-	hsa_circ_0004059	85	Hs68_RNase, Hs68_control, K562	PTBP3	2
chr1	155385534	155385714	-	hsa_circ_0004060	180	Hs68_RNase, Hs68_control, Nhek, K562, Hepg2, Helas3, H1hesc, Bj, Ag04450	ASH1L	2
chr1	240421244	240519208	+	hsa_circ_0004061	97964	Hs68_RNase, Hs68_control, Bj, Ag04450	FMN2	2
chr17	80714040	80739597	+	hsa_circ_0004063	25557	Hs68_RNase, Hs68_control, Nhek, K562, Huvec, Hsmm, Hmec, Hepg2, Helas3, H1hesc, Gm12878, Bj, Ag04450, A549, Sknshra, Mcf7	TBCD	2
chr19	19407797	19408153	-	hsa_circ_0004066	356	Hs68_RNase, Hs68_control, Nhek, Huvec, Hepg2, Helas3, Gm12878, Bj, Ag04450, A549, Sknshra, Mcf7	SUGP1	2
chr1	20063864	20073753	-	hsa_circ_0004067	9889	Hs68_RNase, Hs68_control, Hepg2, A549	TMCO4	2
chr19	17308600	17311638	+	hsa_circ_0004071	3038	Hs68_RNase, Hs68_control, Huvec, Hepg2, Ag04450, Sknshra	MYO9B	2
chr16	53532302	53534241	-	hsa_circ_0004072	1939	Hs68_RNase, Hs68_control, K562, Helas3, H1hesc, Gm12878, Bj, Ag04450	AKTIP	2
chr9	140669560	140676849	+	hsa_circ_0004073	7289	Hs68_RNase, Hs68_control, K562, Hepg2, Helas3, H1hesc, Gm12878, Ag04450, A549, Sknshra	EHMT1	2
chr5	68651475	68651780	-	hsa_circ_0004081	305	Hs68_RNase, Hs68_control, K562, Helas3, Ag04450, A549, Sknshra	TAF9	2
chr3	43341245	43345284	+	hsa_circ_0004089	4039	Hs68_RNase, Hs68_control, K562, Huvec, Gm12878, Bj, Ag04450, A549	SNRK	2
chr1	36636571	36639079	+	hsa_circ_0004093	2508	Hs68_RNase, Hs68_control, Helas3, Bj, Ag04450, Sknshra	MAP7D1	2
chr1	15976214	15978390	+	hsa_circ_0004095	2176	Hs68_RNase, Hs68_control, K562, Gm12878, Sknshra	DDI2	2
chr5	171337575	171341409	-	hsa_circ_0004098	3834	Hs68_RNase, Hs68_control, K562, Gm12878, Ag04450, Sknshra	FBXW11	2
chr9	140622800	140638542	+	hsa_circ_0004101	15742	Hs68_RNase, Hs68_control, Huvec, Hsmm, Hepg2, Helas3, H1hesc, A549, Sknshra	EHMT1	2
chr11	102233626	102239279	+	hsa_circ_0004103	5653	Hs68_RNase, Hs68_control, K562, Ag04450	BIRC2	2
chr5	151043647	151049345	-	hsa_circ_0004104	5698	Hs68_RNase, Hs68_control, Huvec, Hsmm, H1hesc, Gm12878, Bj, Ag04450, Nhek, Sknshra	SPARC	2
chr14	56114742	56115588	+	hsa_circ_0004110	846	Hs68_RNase, Hs68_control, K562	KTN1	2
chr5	64556426	64595958	-	hsa_circ_0004114	39532	Hs68_RNase, Hs68_control, Bj, Ag04450	ADAMTS6	2
chr20	25287468	25290211	-	hsa_circ_0004118	2743	Hs68_RNase, Hs68_control, K562, Helas3, Ag04450	ABHD12	2
chr10	31661946	31791437	+	hsa_circ_0004126	129491	Hs68_RNase, Hs68_control, Huvec, Gm12878, Bj, Ag04450	ZEB1	2
chr22	29105993	29130715	-	hsa_circ_0004128	24722	Hs68_RNase, Hs68_control, Huvec, A549	CHEK2	2
chr11	2991032	3000467	-	hsa_circ_0004132	9435	Hs68_RNase, Hs68_control, Hepg2, Gm12878, Bj, A549, Sknshra	NAP1L4	2
chr6	73713630	73751785	+	hsa_circ_0004136	38155	Hs68_RNase, Hs68_control, K562, Gm12878, Bj, Ag04450, Nhek	KCNQ5	2
chr14	23375403	23378804	-	hsa_circ_0004137	3401	Hs68_RNase, Hs68_control, K562, Gm12878, Ag04450	RBM23	2
chr11	102056748	102080295	+	hsa_circ_0004140	23547	Hs68_RNase, Hs68_control, Huvec, Ag04450, A549, Nhek	YAP1	2
chr6	36869996	36870210	+	hsa_circ_0004143	214	Hs68_RNase, Hs68_control, K562, Hepg2, Helas3, Bj, Ag04450, A549, Sknshra	C6orf89	2
chr11	66444138	66444562	-	hsa_circ_0004144	424	Hs68_RNase, Hs68_control, K562, Huvec, Hepg2, Helas3, H1hesc, Gm12878, Bj, Ag04450, A549, Sknshra, Mcf7	RBM4B	2
chr11	3712576	3714605	-	hsa_circ_0004146	2029	Hs68_RNase, Hs68_control, K562, H1hesc, Gm12878, Bj, Ag04450, Nhek, Sknshra	NUP98	2
chr4	73984404	73991029	-	hsa_circ_0004148	6625	Hs68_RNase, Hs68_control, K562, Hepg2, Helas3, H1hesc, Gm12878, Bj, Ag04450, A549, Nhek, Sknshra	ANKRD17	2
chr4	77084377	77087454	-	hsa_circ_0004151	3077	Hs68_RNase, Hs68_control, H1hesc, Sknshra	SCARB2	2
chr4	1902352	1920350	+	hsa_circ_0004156	17998	Hs68_RNase, Hs68_control, K562, Hepg2, Helas3, H1hesc, Bj, Ag04450	WHSC1	2
chr11	66436085	66436762	-	hsa_circ_0004168	677	Hs68_RNase, Hs68_control, K562, Helas3, A549, Nhek	RBM4B	2
chr7	5942291	5949747	+	hsa_circ_0004169	7456	Hs68_RNase, Hs68_control, K562, H1hesc, Sknshra	CCZ1	2
chr16	74694829	74695349	-	hsa_circ_0004172	520	Hs68_RNase, Hs68_control, K562, Huvec, Hepg2, Helas3, Gm12878, Bj, Ag04450, A549, Mcf7	RFWD3	2
chr17	1451589	1461853	-	hsa_circ_0004174	10264	Hs68_RNase, Hs68_control, K562, Hepg2, Helas3, H1hesc, Gm12878, Bj, Sknshra	PITPNA	2
chr10	13701322	13717044	-	hsa_circ_0004183	15722	Hs68_RNase, Hs68_control, Nhek, Gm12878	FRMD4A	2
chr3	41265511	41268843	+	hsa_circ_0004194	3332	Hs68_RNase, Hs68_control, Nhek, K562, Hepg2, Helas3, H1hesc, Gm12878, Bj, Ag04450, Sknshra	CTNNB1	2
chr13	24164288	24190184	+	hsa_circ_0004196	25896	Hs68_RNase, Hs68_control, Gm12878	TNFRSF19	2
chr16	28137009	28143724	-	hsa_circ_0004197	6715	Hs68_RNase, Hs68_control, Huvec, Hepg2, Sknshra	XPO6	2
chr2	135075099	135119979	+	hsa_circ_0004198	44880	Hs68_RNase, Hs68_control, H1hesc, Gm12878, Bj	MGAT5	2
chr15	96826060	96834012	-	hsa_circ_0004200	7952	Hs68_RNase, Hs68_control, Huvec, Hepg2, Bj, Ag04450, A549	None	2
chr16	89291126	89292039	+	hsa_circ_0004203	913	Hs68_RNase, Hs68_control, K562, H1hesc, Gm12878, Bj, Ag04450, A549	ZNF778	2
chr14	37754522	37838829	+	hsa_circ_0004204	84307	Hs68_RNase, Hs68_control, A549	MIPOL1	2
chr12	112371689	112381173	-	hsa_circ_0004206	9484	Hs68_RNase, Hs68_control, Nhek, K562, Huvec, Hepg2, Helas3, H1hesc, Gm12878, Bj, Ag04450, A549, Sknshra	TMEM116	2
chr20	50290691	50292747	-	hsa_circ_0004207	2056	Hs68_RNase, Hs68_control, Huvec, Hepg2, Helas3, H1hesc, Bj, Ag04450, A549, Sknshra, Mcf7	ATP9A	2
chr20	45905057	45916028	-	hsa_circ_0004212	10971	Hs68_RNase, Hs68_control, Nhek, Hepg2, H1hesc, Bj, Ag04450, A549	ZMYND8	2
chr20	42602006	42635432	+	hsa_circ_0004218	33426	Hs68_RNase, Hs68_control, Gm12878, Bj, Ag04450, Sknshra	TOX2	2
chr8	25156459	25158173	+	hsa_circ_0004219	1714	Hs68_RNase, Hs68_control, Nhek, Hepg2, Bj, A549, Mcf7	DOCK5	2
chr1	12460237	12476880	+	hsa_circ_0004222	16643	Hs68_RNase, Hs68_control, Nhek, K562, Bj, A549, Sknshra	VPS13D	2
chr18	53017589	53018234	-	hsa_circ_0004223	645	Hs68_RNase, Hs68_control, K562, Huvec, H1hesc, Bj, Ag04450, A549, Sknshra	TCF4	2
chr9	22046749	22066352	+	hsa_circ_0004226	19603	Hs68_RNase, Hs68_control, Helas3	CDKN2B-AS	2
chr4	5664833	5667376	-	hsa_circ_0004228	2543	Hs68_RNase, Hs68_control, Huvec, Hsmm, H1hesc, Gm12878, Bj, Ag04450, A549, Nhek, Nhlf, Sknshra	EVC2	2
chr5	61733100	61747760	+	hsa_circ_0004230	14660	Hs68_RNase, Hs68_control, K562, Helas3	IPO11	2
chr4	106640216	106650656	+	hsa_circ_0004231	10440	Hs68_RNase, Hs68_control, K562, Hepg2, H1hesc, A549, Sknshra	GSTCD	2
chr1	32694099	32694809	+	hsa_circ_0004240	710	Hs68_RNase, Hs68_control, K562, Helas3, H1hesc, Gm12878, Bj, Sknshra, Mcf7	EIF3I	2
chr21	35091101	35094956	+	hsa_circ_0004248	3855	Hs68_RNase, Hs68_control, Nhek, Huvec, Hepg2, Helas3, H1hesc, Bj, Ag04450, A549	ITSN1	2
chr15	72499068	72501232	-	hsa_circ_0004249	2164	Hs68_RNase, Hs68_control, A549, Sknshra	PKM2	2
chr11	3784131	3797251	-	hsa_circ_0004251	13120	Hs68_RNase, Hs68_control, K562, Helas3, H1hesc, Gm12878, Bj, A549, Sknshra	NUP98	2
chr15	64543710	64592922	-	hsa_circ_0004256	49212	Hs68_RNase, Hs68_control, Helas3	CSNK1G1	2
chr10	69792534	69804320	-	hsa_circ_0004258	11786	Hs68_RNase, Hs68_control, Hepg2, Ag04450	HERC4	2
chr3	119562101	119624699	-	hsa_circ_0004259	62598	Hs68_RNase, Hs68_control, Helas3, Gm12878, Ag04450, A549, Sknshra	GSK3B	2
chr3	160942717	160953000	+	hsa_circ_0004264	10283	Hs68_RNase, Hs68_control, K562, Bj, Ag04450, Sknshra	NMD3	2
chr15	69713985	69714774	+	hsa_circ_0004266	789	Hs68_RNase, Hs68_control, Nhek, K562, Hepg2, Gm12878, Sknshra	KIF23	2
chr9	88571274	88577095	+	hsa_circ_0004267	5821	Hs68_RNase, Hs68_control, K562, Hepg2, Gm12878, Ag04450	NAA35	2
chr19	5032876	5047680	+	hsa_circ_0004272	14804	Hs68_RNase, Hs68_control, K562, Hepg2, H1hesc, Bj, Ag04450, Sknshra	KDM4B	2
chr17	60111147	60112969	-	hsa_circ_0004273	1822	Hs68_RNase, Hs68_control, Nhek, K562, Huvec, Hepg2, Helas3, H1hesc, Gm12878, Bj, Ag04450, A549, Sknshra, Mcf7	MED13	2
chrX	69561648	69573657	+	hsa_circ_0004278	12009	Hs68_RNase, Hs68_control, K562, Hepg2, Helas3, Gm12878, Bj, Ag04450, A549, Sknshra	KIF4A	2
chr1	47753222	47765824	-	hsa_circ_0004280	12602	Hs68_RNase, Hs68_control, K562	STIL	2
chr8	29927157	29927575	-	hsa_circ_0004283	418	Hs68_RNase, Hs68_control, K562, H1hesc, Gm12878, Bj, Ag04450, Mcf7	TMEM66	2
chr9	114886536	114919893	-	hsa_circ_0004286	33357	Hs68_RNase, Hs68_control, K562	SUSD1	2
chr1	203651869	203652526	+	hsa_circ_0004290	657	Hs68_RNase, Hs68_control, Huvec, Bj	ATP2B4	2
chr11	65061623	65063461	+	hsa_circ_0004291	1838	Hs68_RNase, Hs68_control, K562, Hepg2, Helas3, H1hesc, Gm12878, Bj, Ag04450, A549, Nhek	POLA2	2
chr10	69726439	69785433	-	hsa_circ_0004292	58994	Hs68_RNase, Hs68_control, A549	HERC4	2
chr22	38270376	38274178	+	hsa_circ_0004294	3802	Hs68_RNase, Hs68_control, Nhek, K562, Hepg2, Helas3, H1hesc, Gm12878, Ag04450, A549	EIF3L	2
chr11	128354717	128360471	-	hsa_circ_0004296	5754	Hs68_RNase, Hs68_control, Huvec, Hsmm, Gm12878, Bj, Ag04450, A549, Nhek, Nhlf, Sknshra	ETS1	2
chr15	66828270	66832548	+	hsa_circ_0004298	4278	Hs68_RNase, Hs68_control, Helas3	ZWILCH	2
chr3	81627075	81692141	-	hsa_circ_0004301	65066	Hs68_RNase, Hs68_control, Sknshra	GBE1	2
chr6	20781375	21000603	+	hsa_circ_0004302	219228	Hs68_RNase, Hs68_control, Hepg2	CDKAL1	2
chr11	77649696	77672184	-	hsa_circ_0004304	22488	Hs68_RNase, Hs68_control, Helas3	INTS4	2
chr2	179400458	179407088	+	hsa_circ_0004305	6630	Hs68_RNase, Hs68_control, Nhek, K562, Huvec, Hepg2, Helas3, H1hesc, Gm12878, Bj, Ag04450, A549, Nhlf, Sknshra, Mcf7	LOC100506866	2
chr5	9190378	9197415	-	hsa_circ_0004307	7037	Hs68_RNase, Hs68_control, Ag04450	SEMA5A	2
chr7	99701031	99701315	+	hsa_circ_0004312	284	Hs68_RNase, Hs68_control, Nhek, K562, Huvec, Hsmm, Hepg2, Helas3, H1hesc, Gm12878, Bj, Ag04450, A549, Sknshra, Mcf7	AP4M1	2
chr16	74491771	74493687	-	hsa_circ_0004315	1916	Hs68_RNase, Hs68_control, Nhek, K562, Huvec, Hepg2, Helas3, Gm12878, Bj, Ag04450, A549, Sknshra, Mcf7	GLG1	2
chr22	20078957	20082318	+	hsa_circ_0004322	3361	Hs68_RNase, Hs68_control, H1hesc	DGCR8	2
chr6	144808683	144832259	+	hsa_circ_0004327	23576	Hs68_RNase, Hs68_control, K562, Huvec, Helas3, Gm12878, Bj, Ag04450	UTRN	2
chr17	28593902	28599917	-	hsa_circ_0004329	6015	Hs68_RNase, Hs68_control, K562, H1hesc, Gm12878, Bj, A549	BLMH	2
chr7	6461357	6464466	-	hsa_circ_0004330	3109	Hs68_RNase, Hs68_control, Nhek, K562, Hepg2, Helas3, Bj, Ag04450, A549, Sknshra	DAGLB	2
chr1	44054401	44058272	+	hsa_circ_0004335	3871	Hs68_RNase, Hs68_control, Huvec, Hepg2, Bj, A549	PTPRF	2
chr2	30682417	30756180	+	hsa_circ_0004337	73763	Hs68_RNase, Hs68_control, K562, Hepg2, Ag04450	LCLAT1	2
chr21	34953607	34958487	-	hsa_circ_0004339	4880	Hs68_RNase, Hs68_control, K562, Gm12878, Bj, Ag04450	DONSON	2
chr16	9023225	9024254	-	hsa_circ_0004344	1029	Hs68_RNase, Hs68_control, Nhek, K562, Hepg2, Helas3, Gm12878, Bj, Ag04450, A549	USP7	2
chr6	44371545	44376369	+	hsa_circ_0004346	4824	Hs68_RNase, Hs68_control, K562, Hepg2, Helas3, A549	CDC5L	2
chr2	24516556	24518673	-	hsa_circ_0004348	2117	Hs68_RNase, Hs68_control, K562, Helas3, Gm12878	ITSN2	2
chr7	6426842	6431672	+	hsa_circ_0004349	4830	Hs68_RNase, Hs68_control, Nhek, K562, Huvec, Hepg2, Helas3, H1hesc, Gm12878, Bj, Ag04450, A549, Sknshra	RAC1	2
chr2	43655238	43755127	-	hsa_circ_0004352	99889	Hs68_RNase, Hs68_control, K562	THADA	2
chr3	9839342	9843440	+	hsa_circ_0004355	4098	Hs68_RNase, Hs68_control, K562, Helas3, Gm12878, Bj, A549, Mcf7	ARPC4-TTLL3	2
chr4	73981537	73991029	-	hsa_circ_0004358	9492	Hs68_RNase, Hs68_control, K562, Hepg2, Sknshra	ANKRD17	2
chr20	40141484	40162209	-	hsa_circ_0004359	20725	Hs68_RNase, Hs68_control, K562, Helas3, Ag04450	CHD6	2
chr7	80418621	80440017	-	hsa_circ_0004365	21396	Hs68_RNase, Hs68_control, Nhek, Hsmm, Helas3, Bj, Ag04450, A549, Nhlf, Sknshra, Mcf7	SEMA3C	2
chr15	66015185	66048810	-	hsa_circ_0004367	33625	Hs68_RNase, Hs68_control, K562, Ag04450	DENND4A	2
chrX	149983334	149984551	-	hsa_circ_0004369	1217	Hs68_RNase, Hs68_control, K562, Hepg2, Helas3, H1hesc, Gm12878, Bj, Ag04450, A549, Nhek, Sknshra	CD99L2	2
chr1	170688866	170695542	+	hsa_circ_0004370	6676	Hs68_RNase, Hs68_control, Bj, Sknshra	PRRX1	2
chr17	62579578	62602758	-	hsa_circ_0004378	23180	Hs68_RNase, Hs68_control, Nhek	SMURF2	2
chr8	141407718	141415797	-	hsa_circ_0004380	8079	Hs68_RNase, Hs68_control, Nhek, K562, Hepg2, Helas3, Gm12878, Bj, Ag04450, A549, Sknshra	TRAPPC9	2
chr17	80842020	80869665	+	hsa_circ_0004382	27645	Hs68_RNase, Hs68_control, Nhek, K562, Huvec, Hepg2, Helas3, H1hesc, Gm12878, Bj, Ag04450, A549, Sknshra, Mcf7	TBCD	2
chr3	81627075	81643174	-	hsa_circ_0004388	16099	Hs68_RNase, Hs68_control, Bj	GBE1	2
chr17	65924470	65925603	+	hsa_circ_0004392	1133	Hs68_RNase, Hs68_control, K562, Hepg2, Helas3, H1hesc, Sknshra	BPTF	2
chr15	66048477	66048810	-	hsa_circ_0004393	333	Hs68_RNase, Hs68_control, Helas3, Gm12878	DENND4A	2
chr9	37304184	37305711	+	hsa_circ_0004398	1527	Hs68_RNase, Hs68_control, Bj, Ag04450	ZCCHC7	2
chr14	57713428	57714430	-	hsa_circ_0004399	1002	Hs68_RNase, Hs68_control, A549	EXOC5	2
chr20	47782533	47782822	-	hsa_circ_0004400	289	Hs68_RNase, Hs68_control, K562, Hsmm, Hepg2, Helas3, H1hesc, Gm12878, A549	STAU1	2
chr15	74948073	74948409	-	hsa_circ_0004401	336	Hs68_RNase, Hs68_control, K562, Bj, Ag04450, Sknshra, Mcf7	EDC3	2
chr17	4109615	4139185	-	hsa_circ_0004402	29570	Hs68_RNase, Hs68_control, K562, Ag04450, A549	ANKFY1	2
chr1	1737913	1756938	-	hsa_circ_0004406	19025	Hs68_RNase, Hs68_control, K562, Helas3, Gm12878, Bj, Sknshra	GNB1	2
chr11	3752620	3756554	-	hsa_circ_0004410	3934	Hs68_RNase, Hs68_control, K562, Helas3, Gm12878, Bj, A549, Sknshra	NUP98	2
chr11	68574934	68580044	-	hsa_circ_0004411	5110	Hs68_RNase, Hs68_control, K562, Hepg2, Bj, Mcf7	CPT1A	2
chr5	64556426	64587297	-	hsa_circ_0004418	30871	Hs68_RNase, Hs68_control, Huvec, Bj, Ag04450	ADAMTS6	2
chr2	232081350	232104754	+	hsa_circ_0004430	23404	Hs68_RNase, Hs68_control, Nhek, Bj, Ag04450, A549, Sknshra	ARMC9	2
chr3	138400808	138403645	-	hsa_circ_0004431	2837	Hs68_RNase, Hs68_control, K562	PIK3CB	2
chr2	58425728	58459247	-	hsa_circ_0004435	33519	Hs68_RNase, Hs68_control, K562, Huvec, Hepg2, Helas3, H1hesc, Gm12878, Bj, Ag04450, A549, Sknshra, Mcf7	FANCL	2
chr2	112621251	112621472	-	hsa_circ_0004439	221	Hs68_RNase, Hs68_control, K562, Huvec, Hepg2, Helas3, H1hesc, Gm12878, Sknshra	ANAPC1	2
chr22	28269725	28310335	-	hsa_circ_0004441	40610	Hs68_RNase, Hs68_control, K562, Hepg2, Helas3, H1hesc, Ag04450, A549, Sknshra	PITPNB	2
chr4	87614739	87638270	+	hsa_circ_0004446	23531	Hs68_RNase, Hs68_control, Bj, Ag04450	PTPN13	2
chr12	69214104	69218431	+	hsa_circ_0004448	4327	Hs68_RNase, Hs68_control, Nhek, K562, Huvec, Hepg2, Helas3, H1hesc, Gm12878, Ag04450, A549, Sknshra	MDM2	2
chr11	68272612	68305359	+	hsa_circ_0004449	32747	Hs68_RNase, Hs68_control, K562, Hepg2, H1hesc, Gm12878	PPP6R3	2
chr14	37754522	37777724	+	hsa_circ_0004455	23202	Hs68_RNase, Hs68_control, K562, Huvec, Ag04450	MIPOL1	2
chr17	36351935	36353765	-	hsa_circ_0004457	1830	Hs68_RNase, Hs68_control, Nhek, K562, Helas3, Gm12878, Ag04450, A549, Sknshra	LOC440434	2
chr12	102291640	102295211	+	hsa_circ_0004459	3571	Hs68_RNase, Hs68_control, Nhek, K562, Hepg2, Gm12878, Bj, Ag04450, A549, Sknshra	DRAM1	2
chr7	74113290	74120764	+	hsa_circ_0004464	7474	Hs68_RNase, Hs68_control, K562	GTF2I	2
chr17	994904	1003975	-	hsa_circ_0004467	9071	Hs68_RNase, Hs68_control, Gm12878, A549	ABR	2
chr22	36737414	36745300	-	hsa_circ_0004470	7886	Hs68_RNase, Hs68_control, Nhek, K562, Hepg2, Helas3, H1hesc, Gm12878, Bj, Ag04450, A549, Sknshra, Mcf7	MYH9	2
chr2	101643844	101650220	-	hsa_circ_0004471	6376	Hs68_RNase, Hs68_control, Hepg2, Helas3, A549	TBC1D8	2
chr2	241463301	241468926	-	hsa_circ_0004474	5625	Hs68_RNase, Hs68_control, K562, Huvec, Hepg2, Helas3, H1hesc, Bj	ANKMY1	2
chr10	13233298	13234568	+	hsa_circ_0004477	1270	Hs68_RNase, Hs68_control, K562, Hepg2, Bj, Ag04450	MCM10	2
chr1	59787207	59922748	+	hsa_circ_0004478	135541	Hs68_RNase, Hs68_control, Helas3	FGGY	2
chr12	121220457	121229360	-	hsa_circ_0004479	8903	Hs68_RNase, Hs68_control, Nhek, K562, Huvec, Hepg2, Helas3, H1hesc, Gm12878, Bj, Ag04450, A549, Sknshra	SPPL3	2
chr20	25398740	25422412	+	hsa_circ_0004483	23672	Hs68_RNase, Hs68_control, Mcf7	GINS1	2
chr17	18768781	18814564	+	hsa_circ_0004488	45783	Hs68_RNase, Hs68_control, K562, Hepg2, Gm12878, Bj, A549, Sknshra, Mcf7	PRPSAP2	2
chr9	74359933	74365301	-	hsa_circ_0004492	5368	Hs68_RNase, Hs68_control, Hepg2	TMEM2	2
chr13	33306237	33309467	+	hsa_circ_0004494	3230	Hs68_RNase, Hs68_control, Nhek, K562, Huvec, Hsmm, Hepg2, Helas3, H1hesc, Gm12878, Bj, Ag04450, A549, Sknshra, Mcf7	PDS5B	2
chr1	94360169	94370144	-	hsa_circ_0004495	9975	Hs68_RNase, Hs68_control, Hepg2, H1hesc, Ag04450	GCLM	2
chr20	17933230	17936119	-	hsa_circ_0004499	2889	Hs68_RNase, Hs68_control, Helas3, Sknshra	SNX5	2
chr16	75268786	75269884	-	hsa_circ_0004500	1098	Hs68_RNase, Hs68_control, Ag04450	BCAR1	2
chr15	65266939	65273363	-	hsa_circ_0004506	6424	Hs68_RNase, Hs68_control, Gm12878, Mcf7	SPG21	2
chr16	28498776	28500707	-	hsa_circ_0004510	1931	Hs68_RNase, Hs68_control, Nhek, K562, Hepg2, Helas3, H1hesc, Bj, Ag04450, Nhlf, Sknshra	CLN3	2
chr12	121853961	121855714	+	hsa_circ_0004513	1753	Hs68_RNase, Hs68_control, K562, H1hesc, Bj	RNF34	2
chr16	74670243	74671868	-	hsa_circ_0004519	1625	Hs68_RNase, Hs68_control, Nhek, K562, Huvec, Hepg2, Helas3, Gm12878, Ag04450, A549, Sknshra, Mcf7	RFWD3	2
chr20	398169	398574	+	hsa_circ_0004525	405	Hs68_RNase, Hs68_control, Nhek, K562, Huvec, Hepg2, Helas3, Gm12878, Bj, Ag04450, A549, Sknshra	RBCK1	2
chr5	170305100	170351554	+	hsa_circ_0004527	46454	Hs68_RNase, Hs68_control, Huvec, Mcf7	RANBP17	2
chr1	240286478	240351562	+	hsa_circ_0004529	65084	Hs68_RNase, Hs68_control, Bj, Ag04450	FMN2	2
chr17	12011106	12016677	+	hsa_circ_0004532	5571	Hs68_RNase, Hs68_control, K562, A549	MAP2K4	2
chr11	46568662	46570050	-	hsa_circ_0004534	1388	Hs68_RNase, Hs68_control, Helas3, H1hesc, Gm12878, A549	AMBRA1	2
chr4	5141631	5170177	+	hsa_circ_0004536	28546	Hs68_RNase, Hs68_control, Nhek	STK32B	2
chr5	77805606	77806221	-	hsa_circ_0004539	615	Hs68_RNase, Hs68_control, Hepg2, Helas3, H1hesc, Gm12878, Ag04450, A549, Nhek, Nhlf, Sknshra	LHFPL2	2
chr22	38083916	38084999	+	hsa_circ_0004543	1083	Hs68_RNase, Hs68_control, Nhek, Hepg2, Helas3, H1hesc, Gm12878, Bj, Ag04450, A549, Sknshra	NOL12	2
chr19	45871887	45872405	-	hsa_circ_0004546	518	Hs68_RNase, Hs68_control, Ag04450	ERCC2	2
chr12	51089049	51090958	+	hsa_circ_0004548	1909	Hs68_RNase, Hs68_control, Helas3, H1hesc, Gm12878, Bj, Sknshra	DIP2B	2
chr19	4859601	4860036	-	hsa_circ_0004551	435	Hs68_RNase, Hs68_control, Hsmm	PLIN3	2
chr9	115014957	115060196	-	hsa_circ_0004553	45239	Hs68_RNase, Hs68_control, K562, Hepg2, Helas3, H1hesc	PTBP3	2
chr2	230666967	230668943	-	hsa_circ_0004554	1976	Hs68_RNase, Hs68_control, Nhek, K562, Hepg2, H1hesc, Ag04450, A549, Nhlf	TRIP12	2
chr4	85623505	85630500	-	hsa_circ_0004557	6995	Hs68_RNase, Hs68_control, H1hesc	WDFY3	2
chr3	131186934	131190123	-	hsa_circ_0004559	3189	Hs68_RNase, Hs68_control, K562, H1hesc, Gm12878, Bj	MRPL3	2
chr3	149563797	149619949	+	hsa_circ_0004565	56152	Hs68_RNase, Hs68_control, Nhek, K562, Hepg2, Helas3, H1hesc, Gm12878, Bj, Ag04450, A549, Nhlf, Sknshra	RNF13	2
chr16	16200594	16216031	+	hsa_circ_0004569	15437	Hs68_RNase, Hs68_control, Nhek, H1hesc, Bj, Ag04450, A549	ABCC1	2
chr5	34796043	34803881	+	hsa_circ_0004572	7838	Hs68_RNase, Hs68_control, H1hesc, Ag04450	RAI14	2
chr15	28441360	28447760	-	hsa_circ_0004574	6400	Hs68_RNase, Hs68_control, K562	HERC2	2
chr17	64683228	64685165	+	hsa_circ_0004576	1937	Hs68_RNase, Hs68_control, K562, Sknshra	PRKCA	2
chr7	24659670	24690331	+	hsa_circ_0004582	30661	Hs68_RNase, Hs68_control, Nhek, K562, Gm12878	MPP6	2
chr15	81166204	81212640	+	hsa_circ_0004585	46436	Hs68_RNase, Hs68_control, Hsmm, Bj, Ag04450	KIAA1199	2
chr12	78334098	78392256	+	hsa_circ_0004590	58158	Hs68_RNase, Hs68_control, Bj, Ag04450	NAV3	2
chrY	2276785	2293345	-	hsa_circ_0004591	16560	Hs68_RNase, Hs68_control, Nhek, K562, Hepg2, H1hesc, Gm12878, Ag04450, A549, Sknshra	DHRSX	2
chr16	2489353	2493801	+	hsa_circ_0004603	4448	Hs68_RNase, Hs68_control, K562, Huvec, Helas3, H1hesc, Gm12878, Ag04450	CCNF	2
chr7	65592690	65599361	+	hsa_circ_0004604	6671	Hs68_RNase, Hs68_control, Nhek, K562, Helas3, H1hesc, Gm12878, Bj, Ag04450, A549, Sknshra	CRCP	2
chr10	72462067	72468534	+	hsa_circ_0004606	6467	Hs68_RNase, Hs68_control, K562, H1hesc, Bj, Ag04450, Nhlf, Sknshra	ADAMTS14	2
chr5	41927114	41930019	+	hsa_circ_0004608	2905	Hs68_RNase, Hs68_control, K562, Gm12878, Bj, A549, Sknshra	FBXO4	2
chr3	49362134	49363278	-	hsa_circ_0004609	1144	Hs68_RNase, Hs68_control, Nhek, K562, Helas3, Gm12878, A549	USP4	2
chr8	104442839	104448018	+	hsa_circ_0004610	5179	Hs68_RNase, Hs68_control, K562, Helas3, Gm12878, Ag04450	DCAF13	2
chr16	8997124	8998422	-	hsa_circ_0004611	1298	Hs68_RNase, Hs68_control, K562, H1hesc	USP7	2
chr9	99284787	99296824	-	hsa_circ_0004612	12037	Hs68_RNase, Hs68_control, K562	CDC14B	2
chr12	54062931	54063732	-	hsa_circ_0004614	801	Hs68_RNase, Hs68_control, K562, Helas3, H1hesc, Gm12878, Bj, Sknshra	ATP5G2	2
chr18	7949178	7955412	+	hsa_circ_0004618	6234	Hs68_RNase, Hs68_control, Nhek	PTPRM	2
chr1	51121113	51210447	-	hsa_circ_0004619	89334	Hs68_RNase, Hs68_control, K562, Helas3, Gm12878	FAF1	2
chr14	62187099	62194373	+	hsa_circ_0004623	7274	Hs68_RNase, Hs68_control, Bj, A549	HIF1A	2
chr19	34712411	34712643	+	hsa_circ_0004624	232	Hs68_RNase, Hs68_control, Gm12878, Bj, A549, Nhek	LSM14A	2
chr16	68300495	68325564	+	hsa_circ_0004635	25069	Hs68_RNase, Hs68_control, K562, Helas3, H1hesc, Gm12878, Ag04450, A549	SLC7A6	2
chr11	3792977	3797251	-	hsa_circ_0004637	4274	Hs68_RNase, Hs68_control, Helas3, Gm12878, Bj, A549	NUP98	2
chr3	110830876	110841085	+	hsa_circ_0004639	10209	Hs68_RNase, Hs68_control, H1hesc, Bj, Ag04450, A549	PVRL3	2
chr7	156554827	156619438	-	hsa_circ_0004644	64611	Hs68_RNase, Hs68_control, Mcf7	LMBR1	2
chr2	128747137	128754065	-	hsa_circ_0004645	6928	Hs68_RNase, Hs68_control, K562, Huvec, Hepg2, Helas3, H1hesc, Bj, Ag04450, A549, Sknshra	SAP130	2
chr20	47752369	47782822	-	hsa_circ_0004648	30453	Hs68_RNase, Hs68_control, K562	STAU1	2
chr4	83279811	83280792	-	hsa_circ_0004651	981	Hs68_RNase, Hs68_control, Sknshra	HNRNPD	2
chr16	68308593	68321774	+	hsa_circ_0004656	13181	Hs68_RNase, Hs68_control, Nhek, K562, Hsmm, Helas3, Gm12878, Bj, Ag04450, A549, Sknshra	SLC7A6	2
chr12	1213915	1225199	+	hsa_circ_0004657	11284	Hs68_RNase, Hs68_control, Helas3, H1hesc, Sknshra	ERC1	2
chr1	35944566	35944813	-	hsa_circ_0004660	247	Hs68_RNase, Hs68_control, Nhek, K562, Huvec, Hsmm, Helas3, H1hesc, Bj, Ag04450, Sknshra, Mcf7	KIAA0319L	2
chr2	214174782	214228869	+	hsa_circ_0004664	54087	Hs68_RNase, Hs68_control, Nhek, Gm12878, Ag04450	SPAG16	2
chr19	1036128	1036561	+	hsa_circ_0004667	433	Hs68_RNase, Hs68_control, Huvec, Hepg2, Helas3, Gm12878, Bj, Ag04450, Sknshra	CNN2	2
chr4	103720563	103731012	-	hsa_circ_0004668	10449	Hs68_RNase, Hs68_control, Helas3	UBE2D3	2
chr7	156516805	156619438	-	hsa_circ_0004673	102633	Hs68_RNase, Hs68_control, K562, Hepg2, Helas3, H1hesc, A549, Sknshra	LMBR1	2
chr16	14947323	14947883	+	hsa_circ_0004677	560	Hs68_RNase, Hs68_control, Hsmm, Hepg2, Helas3, H1hesc, Gm12878, Bj, Sknshra	NOMO1	2
chr7	131195586	131196192	-	hsa_circ_0004679	606	Hs68_RNase, Hs68_control, Huvec, H1hesc	PODXL	2
chr16	19627435	19637545	+	hsa_circ_0004683	10110	Hs68_RNase, Hs68_control, Nhek, K562, Huvec, Hsmm, H1hesc, Gm12878, Bj, Ag04450, A549	C16orf62	2
chr7	139741443	139757834	-	hsa_circ_0004684	16391	Hs68_RNase, Hs68_control, Nhek, Gm12878, Sknshra	PARP12	2
chr5	6651954	6663079	+	hsa_circ_0004687	11125	Hs68_RNase, Hs68_control, Sknshra	SRD5A1	2
chr9	125617462	125618157	-	hsa_circ_0004688	695	Hs68_RNase, Hs68_control, Hepg2, Gm12878, Bj, Nhek, Sknshra	RC3H2	2
chr4	151509199	151604869	-	hsa_circ_0004696	95670	Hs68_RNase, Hs68_control, Gm12878	LRBA	2
chr4	186096939	186097205	-	hsa_circ_0004697	266	Hs68_RNase, Hs68_control, K562	KIAA1430	2
chr2	73215386	73228707	-	hsa_circ_0004699	13321	Hs68_RNase, Hs68_control, K562, Hsmm, Hepg2, Helas3, H1hesc, Gm12878, Bj, Ag04450, A549, Sknshra, Mcf7	SFXN5	2
chr17	62817884	62820990	-	hsa_circ_0004702	3106	Hs68_RNase, Hs68_control, Nhek, Huvec, Helas3, Gm12878, Bj, Ag04450, A549, Sknshra	PLEKHM1P	2
chr7	5941287	5949747	+	hsa_circ_0004703	8460	Hs68_RNase, Hs68_control, Nhek, K562, Hepg2, H1hesc, Gm12878, Bj, Ag04450, A549, Sknshra	CCZ1	2
chr3	14485131	14489324	+	hsa_circ_0004705	4193	Hs68_RNase, Hs68_control, Nhek, K562, Hepg2, Helas3, H1hesc, Gm12878, Bj, Ag04450, A549, Sknshra	SLC6A6	2
chr6	136468488	136476896	+	hsa_circ_0004712	8408	Hs68_RNase, Hs68_control, Huvec, Hepg2, Ag04450, Sknshra	PDE7B	2
chr1	175956078	175958615	-	hsa_circ_0004722	2537	Hs68_RNase, Hs68_control, K562, Hepg2, Helas3, H1hesc, Gm12878	RFWD2	2
chr9	131882791	131885417	+	hsa_circ_0004727	2626	Hs68_RNase, Hs68_control, K562, Hepg2, Helas3, H1hesc, Gm12878, A549, Sknshra	PPP2R4	2
chr1	47840580	47840965	+	hsa_circ_0004741	385	Hs68_RNase, Hs68_control, K562	CMPK1	2
chr17	57814813	57895134	+	hsa_circ_0004746	80321	Hs68_RNase, Hs68_control, Bj, A549	VMP1	2
chr12	121706440	121708748	-	hsa_circ_0004756	2308	Hs68_RNase, Hs68_control, K562, Helas3, Sknshra	CAMKK2	2
chr2	200245086	200246543	-	hsa_circ_0004757	1457	Hs68_RNase, Hs68_control, K562, Helas3, Bj, Mcf7	SATB2	2
chr14	64884605	64886643	+	hsa_circ_0004760	2038	Hs68_RNase, Hs68_control, K562, H1hesc, Gm12878, Ag04450	MTHFD1	2
chr6	36867201	36870210	+	hsa_circ_0004764	3009	Hs68_RNase, Hs68_control, K562	C6orf89	2
chr14	20793697	20797532	-	hsa_circ_0004766	3835	Hs68_RNase, Hs68_control, K562, Helas3	CCNB1IP1	2
chr9	33948371	33963789	-	hsa_circ_0004774	15418	Hs68_RNase, Hs68_control, Huvec, Gm12878, Ag04450, Sknshra	UBAP2	2
chr1	147458430	147460753	+	hsa_circ_0004775	2323	Hs68_RNase, Hs68_control, K562, Huvec, Hepg2, Helas3, H1hesc, Gm12878, Bj, Ag04450, A549, Sknshra	GPR89B	2
chr4	151509199	151520283	-	hsa_circ_0004780	11084	Hs68_RNase, Hs68_control, K562, Hepg2, Helas3, H1hesc, Gm12878, Ag04450, A549, Nhek, Nhlf, Mcf7	LRBA	2
chr14	71413631	71435827	+	hsa_circ_0004781	22196	Hs68_RNase, Hs68_control, H1hesc, Gm12878	PCNX	2
chr12	78400198	78401225	+	hsa_circ_0004782	1027	Hs68_RNase, Hs68_control, Huvec, Ag04450	NAV3	2
chr2	219411641	219425606	-	hsa_circ_0004783	13965	Hs68_RNase, Hs68_control, Ag04450	USP37	2
chr19	46024579	46026076	+	hsa_circ_0004786	1497	Hs68_RNase, Hs68_control, Bj, Ag04450, A549	VASP	2
chr17	62587201	62594608	-	hsa_circ_0004789	7407	Hs68_RNase, Hs68_control, K562, H1hesc, Ag04450, A549	SMURF2	2
chr9	125047447	125054119	+	hsa_circ_0004793	6672	Hs68_RNase, Hs68_control, Helas3	MRRF	2
chr22	38948670	38964294	-	hsa_circ_0004795	15624	Hs68_RNase, Hs68_control, K562, Huvec, A549	DMC1	2
chr17	45741524	45755779	+	hsa_circ_0004796	14255	Hs68_RNase, Hs68_control, K562, Huvec, Ag04450	KPNB1	2
chr11	123464789	123466745	+	hsa_circ_0004798	1956	Hs68_RNase, Hs68_control, Gm12878	GRAMD1B	2
chr5	149921131	149929349	+	hsa_circ_0004799	8218	Hs68_RNase, Hs68_control, Bj	NDST1	2
chr17	27834913	27838010	+	hsa_circ_0004800	3097	Hs68_RNase, Hs68_control, K562	TAOK1	2
chr2	118731483	118743645	-	hsa_circ_0004801	12162	Hs68_RNase, Hs68_control, A549	CCDC93	2
chr5	33576158	33596165	-	hsa_circ_0004807	20007	Hs68_RNase, Hs68_control, Bj, Ag04450	ADAMTS12	2
chr1	22047528	22048257	-	hsa_circ_0004808	729	Hs68_RNase, Hs68_control, Nhek, K562, Ag04450, Sknshra	USP48	2
chr10	27469881	27470510	+	hsa_circ_0004809	629	Hs68_RNase, Hs68_control, Nhek, K562, Gm12878, A549	MASTL	2
chr22	29090019	29091861	-	hsa_circ_0004811	1842	Hs68_RNase, Hs68_control, Nhek, K562, Hepg2, H1hesc, Gm12878	CHEK2	2
chr2	171902683	171906684	-	hsa_circ_0004813	4001	Hs68_RNase, Hs68_control, K562, Ag04450, A549	TLK1	2
chr2	102033995	102038934	-	hsa_circ_0004814	4939	Hs68_RNase, Hs68_control, Ag04450	RFX8	2
chr20	17936008	17937681	-	hsa_circ_0004816	1673	Hs68_RNase, Hs68_control, Nhek, K562, Huvec, Hepg2, Helas3, H1hesc, Gm12878, Bj, Ag04450, A549, Nhlf, Sknshra, Mcf7	SNX5	2
chr14	62211422	62212535	+	hsa_circ_0004817	1113	Hs68_RNase, Hs68_control, Bj	HIF1A	2
chr11	20101609	20104725	+	hsa_circ_0004819	3116	Hs68_RNase, Hs68_control, Hsmm, Hepg2, Sknshra	NAV2	2
chr14	36121010	36128402	-	hsa_circ_0004823	7392	Hs68_RNase, Hs68_control, Nhek, Hsmm	RALGAPA1	2
chr16	2611480	2616454	+	hsa_circ_0004828	4974	Hs68_RNase, Hs68_control, K562, Gm12878	PDPK1	2
chr14	31581621	31583546	-	hsa_circ_0004829	1925	Hs68_RNase, Hs68_control, K562, Bj	HECTD1	2
chr5	69206201	69216694	+	hsa_circ_0004837	10493	Hs68_RNase, Hs68_control, K562, Huvec, Hepg2, Helas3, H1hesc, Gm12878, Ag04450, A549, Sknshra, Mcf7	None	2
chr5	52157280	52161651	+	hsa_circ_0004840	4371	Hs68_RNase, Hs68_control, Hepg2, Bj, Ag04450, A549, Sknshra	ITGA1	2
chr15	93510554	93510743	+	hsa_circ_0004842	189	Hs68_RNase, Hs68_control, K562, Ag04450	CHD2	2
chrX	2871183	2876476	-	hsa_circ_0004844	5293	Hs68_RNase, Hs68_control, Helas3, Bj, A549	ARSE	2
chr15	49528047	49612002	+	hsa_circ_0004845	83955	Hs68_RNase, Hs68_control, Helas3, Ag04450	GALK2	2
chr13	77655561	77661768	-	hsa_circ_0004850	6207	Hs68_RNase, Hs68_control, Gm12878	MYCBP2	2
chr19	14513408	14515374	+	hsa_circ_0004853	1966	Hs68_RNase, Hs68_control, Nhek, K562, Hepg2, Helas3, Gm12878, Bj, Ag04450, A549	CD97	2
chr5	134705095	134705832	-	hsa_circ_0004854	737	Hs68_RNase, Hs68_control, K562	H2AFY	2
chr20	35651052	35684059	-	hsa_circ_0004855	33007	Hs68_RNase, Hs68_control, K562, Huvec, Gm12878, A549	RBL1	2
chr11	9441957	9442245	+	hsa_circ_0004857	288	Hs68_RNase, Hs68_control, K562, Huvec, Hepg2, Helas3, H1hesc, Gm12878, A549, Nhek, Sknshra	IPO7	2
chr3	67720239	67721428	+	hsa_circ_0004859	1189	Hs68_RNase, Hs68_control, Helas3, H1hesc, A549, Sknshra	None	2
chr1	14057494	14075982	+	hsa_circ_0004861	18488	Hs68_RNase, Hs68_control, Nhek, Gm12878, Bj, Ag04450, A549, Sknshra	PRDM2	2
chr2	232879544	232880381	+	hsa_circ_0004862	837	Hs68_RNase, Hs68_control, K562, Gm12878	DIS3L2	2
chr8	67513932	67514758	-	hsa_circ_0004863	826	Hs68_RNase, Hs68_control, Helas3, Ag04450, A549	MYBL1	2
chr7	2400344	2404164	+	hsa_circ_0004869	3820	Hs68_RNase, Hs68_control, K562	EIF3B	2
chr1	51871576	51874004	-	hsa_circ_0004877	2428	Hs68_RNase, Hs68_control, K562, Hepg2, H1hesc, Gm12878, Ag04450, A549, Sknshra	EPS15	2
chr1	223946971	223959941	+	hsa_circ_0004879	12970	Hs68_RNase, Hs68_control, Nhek, K562, Helas3, Ag04450, A549, Sknshra	CAPN2	2
chr18	46284289	46343747	+	hsa_circ_0004880	59458	Hs68_RNase, Hs68_control, Bj, Ag04450, A549	CTIF	2
chr10	97396849	97402963	-	hsa_circ_0004882	6114	Hs68_RNase, Hs68_control, K562, Hepg2, A549	ALDH18A1	2
chr3	52156394	52172318	-	hsa_circ_0004884	15924	Hs68_RNase, Hs68_control, K562, H1hesc, A549	POC1A	2
chr20	54956488	54959380	-	hsa_circ_0004887	2892	Hs68_RNase, Hs68_control, K562, Hepg2, Helas3, H1hesc, Gm12878, Ag04450, A549	AURKA	2
chr4	7787920	7811490	-	hsa_circ_0004890	23570	Hs68_RNase, Hs68_control, Ag04450	AFAP1	2
chr19	1032390	1032695	+	hsa_circ_0004891	305	Hs68_RNase, Hs68_control, Nhek, K562, Huvec, Hsmm, Hepg2, Helas3, H1hesc, Gm12878, Bj, Ag04450, A549, Nhlf, Sknshra, Mcf7	CNN2	2
chr14	53177818	53178242	+	hsa_circ_0004897	424	Hs68_RNase, Hs68_control, K562, Huvec, Hepg2	PSMC6	2
chr10	81070680	81070941	+	hsa_circ_0004900	261	Hs68_RNase, Hs68_control, Huvec, Hepg2, Gm12878, Sknshra	ZMIZ1	2
chr12	99071202	99080651	+	hsa_circ_0004901	9449	Hs68_RNase, Hs68_control, Bj	APAF1	2
chr10	31749965	31791437	+	hsa_circ_0004907	41472	Hs68_RNase, Hs68_control, Ag04450	ZEB1	2
chr16	74949767	74950157	-	hsa_circ_0004910	390	Hs68_RNase, Hs68_control, Hepg2	WDR59	2
chr17	62248459	62265775	-	hsa_circ_0004913	17316	Hs68_RNase, Hs68_control, Nhek, K562, Huvec, Hepg2, Helas3, H1hesc, Gm12878, Bj, Ag04450, A549, Sknshra, Mcf7	TEX2	2
chr5	68874847	68875691	+	hsa_circ_0004914	844	Hs68_RNase, Hs68_control, K562, H1hesc, Gm12878, Ag04450, A549	GTF2H2C	2
chr2	209150449	209153542	+	hsa_circ_0004920	3093	Hs68_RNase, Hs68_control, Nhek, K562, Huvec, Hepg2, Helas3, H1hesc, Gm12878, Bj, Ag04450, A549, Nhlf, Mcf7	PIKFYVE	2
chr12	102179789	102183835	-	hsa_circ_0004925	4046	Hs68_RNase, Hs68_control, Hepg2, Helas3, Gm12878	GNPTAB	2
chr20	61485367	61491660	-	hsa_circ_0004926	6293	Hs68_RNase, Hs68_control, K562, Helas3, Gm12878	TCFL5	2
chr17	722678	729318	-	hsa_circ_0004931	6640	Hs68_RNase, Hs68_control, Nhek, Hepg2, Helas3, H1hesc, Bj, Ag04450, A549	NXN	2
chr16	89611055	89614521	+	hsa_circ_0004945	3466	Hs68_RNase, Hs68_control, Nhek, K562, Huvec, Hepg2, Helas3, H1hesc, Gm12878, Bj, Ag04450, A549, Nhlf, Sknshra	SPG7	2
chr16	347055	348251	-	hsa_circ_0004947	1196	Hs68_RNase, Hs68_control, K562, Ag04450	AXIN1	2
chr1	31478699	31479949	-	hsa_circ_0004949	1250	Hs68_RNase, Hs68_control, Nhek, K562, Gm12878, Ag04450, A549, Mcf7	PUM1	2
chr19	40842016	40842314	-	hsa_circ_0004952	298	Hs68_RNase, Hs68_control, K562, Huvec, Hepg2, H1hesc, Gm12878, Bj, Ag04450, A549, Nhek	C19orf47	2
chr9	33328578	33347115	+	hsa_circ_0004953	18537	Hs68_RNase, Hs68_control, K562, Hepg2, H1hesc, Gm12878	NFX1	2
chr2	158655938	158675071	-	hsa_circ_0004955	19133	Hs68_RNase, Hs68_control, Nhek, K562, Hepg2, Helas3, Bj, Ag04450, A549, Sknshra, Mcf7	ACVR1	2
chr2	85270686	85276771	+	hsa_circ_0004964	6085	Hs68_RNase, Hs68_control, Nhek, K562, Huvec, Helas3, H1hesc, Bj, Ag04450, A549, Mcf7	KCMF1	2
chr14	53339516	53340944	-	hsa_circ_0004970	1428	Hs68_RNase, Hs68_control, Ag04450, A549	FERMT2	2
chr12	53410256	53413810	+	hsa_circ_0004972	3554	Hs68_RNase, Hs68_control, K562, Ag04450, A549	EIF4B	2
chr2	70387756	70409129	-	hsa_circ_0004975	21373	Hs68_RNase, Hs68_control, H1hesc	C2orf42	2
chr2	25990451	25994409	-	hsa_circ_0004976	3958	Hs68_RNase, Hs68_control, K562, Hepg2, Helas3, Ag04450, A549	ASXL2	2
chr20	33969720	33971936	-	hsa_circ_0004980	2216	Hs68_RNase, Hs68_control, K562, Gm12878, Ag04450	UQCC	2
chr8	103851877	103855975	-	hsa_circ_0004982	4098	Hs68_RNase, Hs68_control, K562, Gm12878, Bj, Ag04450, Mcf7	AZIN1	2
chr1	53245524	53262456	+	hsa_circ_0004989	16932	Hs68_RNase, Hs68_control, K562, Ag04450, A549	ZYG11B	2
chr15	86064658	86077111	+	hsa_circ_0004991	12453	Hs68_RNase, Hs68_control, Nhek	AKAP13	2
chr20	33954359	33971936	-	hsa_circ_0004994	17577	Hs68_RNase, Hs68_control, Nhek, K562, Hepg2, Helas3, H1hesc, Gm12878, Ag04450, A549, Sknshra	UQCC	2
chr1	179100445	179102509	-	hsa_circ_0004996	2064	Hs68_RNase, Hs68_control, Nhek, K562, Huvec, Hsmm, Hmec, Helas3, H1hesc, Gm12878, Bj, Ag04450, A549, Sknshra, Mcf7	ABL2	2
chr6	16658006	16754322	-	hsa_circ_0005000	96316	Hs68_RNase, Hs68_control, Helas3, Gm12878	ATXN1	2
chr15	38757469	38766499	+	hsa_circ_0005001	9030	Hs68_RNase, Hs68_control, K562, Huvec, Gm12878	FAM98B	2
chr1	21295966	21306941	-	hsa_circ_0005002	10975	Hs68_RNase, Hs68_control, Nhek, Hepg2, H1hesc	EIF4G3	2
chr6	105259185	105291173	-	hsa_circ_0005011	31988	Hs68_RNase, Hs68_control, H1hesc, Ag04450	HACE1	2
chr16	71954641	71957283	+	hsa_circ_0005016	2642	Hs68_RNase, Hs68_control, Nhek, K562, Huvec, Hepg2, Gm12878, Bj, Ag04450, A549, Sknshra	IST1	2
chr7	43531673	43540921	+	hsa_circ_0005017	9248	Hs68_RNase, Hs68_control, A549	HECW1	2
chr16	56973148	56974157	+	hsa_circ_0005022	1009	Hs68_RNase, Hs68_control, Huvec, Gm12878, Bj	HERPUD1	2
chr3	12558109	12560696	+	hsa_circ_0005028	2587	Hs68_RNase, Hs68_control, Nhek, K562, Huvec, Hepg2, Helas3, H1hesc, Gm12878, Bj, Ag04450, A549, Sknshra	TSEN2	2
chr14	75136351	75138186	-	hsa_circ_0005030	1835	Hs68_RNase, Hs68_control, Nhek, K562, Gm12878, Bj, Ag04450, Sknshra	KIAA0317	2
chr4	79747190	79754841	+	hsa_circ_0005031	7651	Hs68_RNase, Hs68_control, K562, H1hesc	BMP2K	2
chr1	246490502	246518396	-	hsa_circ_0005034	27894	Hs68_RNase, Hs68_control, H1hesc	SMYD3	2
chr15	76576097	76585041	-	hsa_circ_0005036	8944	Hs68_RNase, Hs68_control, K562, Helas3, H1hesc, Gm12878, Bj, Ag04450, A549, Sknshra, Mcf7	ETFA	2
chr16	2627425	2633586	+	hsa_circ_0005041	6161	Hs68_RNase, Hs68_control, Nhek, K562, Helas3, Gm12878, Ag04450, Sknshra	PDPK1	2
chr8	25156459	25168048	+	hsa_circ_0005042	11589	Hs68_RNase, Hs68_control, Huvec, Hmec, Bj, Ag04450, A549	DOCK5	2
chr12	121002874	121009094	+	hsa_circ_0005043	6220	Hs68_RNase, Hs68_control, Gm12878, Bj, Ag04450, A549	RNF10	2
chr2	55214626	55214834	-	hsa_circ_0005045	208	Hs68_RNase, Hs68_control, Helas3, H1hesc, Bj, A549, Nhlf	RTN4	2
chr3	5212187	5216099	+	hsa_circ_0005046	3912	Hs68_RNase, Hs68_control, K562, Gm12878	ARL8B	2
chr2	61712902	61717911	-	hsa_circ_0005050	5009	Hs68_RNase, Hs68_control, Nhek, K562, Huvec, Hepg2, Helas3, H1hesc, Gm12878, Bj, Ag04450, A549, Sknshra	XPO1	2
chr3	196118683	196120490	-	hsa_circ_0005051	1807	Hs68_RNase, Hs68_control, K562, H1hesc, Gm12878, Bj, Ag04450, A549, Sknshra	UBXN7	2
chr15	85607600	85626875	+	hsa_circ_0005053	19275	Hs68_RNase, Hs68_control, K562, Gm12878, Bj, Ag04450, A549, Sknshra	PDE8A	2
chr1	33403997	33415375	-	hsa_circ_0005057	11378	Hs68_RNase, Hs68_control, K562	RNF19B	2
chr9	710803	713464	+	hsa_circ_0005062	2661	Hs68_RNase, Hs68_control, Hepg2, H1hesc, Gm12878, A549, Nhek	KANK1	2
chr19	19135427	19141891	-	hsa_circ_0005063	6464	Hs68_RNase, Hs68_control, H1hesc, Bj	SUGP2	2
chr17	16075116	16097953	-	hsa_circ_0005069	22837	Hs68_RNase, Hs68_control, Hepg2, Helas3	NCOR1	2
chr8	103341317	103357773	-	hsa_circ_0005070	16456	Hs68_RNase, Hs68_control, H1hesc, Bj	UBR5	2
chr4	77051808	77053872	-	hsa_circ_0005071	2064	Hs68_RNase, Hs68_control, K562	NUP54	2
chr2	171804859	171807968	+	hsa_circ_0005072	3109	Hs68_RNase, Hs68_control, K562, Ag04450	GORASP2	2
chr2	9419445	9437574	+	hsa_circ_0005085	18129	Hs68_RNase, Hs68_control, Huvec, Bj, Ag04450, Sknshra	ASAP2	2
chrX	44870205	44879975	+	hsa_circ_0005095	9770	Hs68_RNase, Hs68_control, K562, Helas3, H1hesc, Ag04450, Sknshra	KDM6A	2
chr19	5641604	5641957	+	hsa_circ_0005104	353	Hs68_RNase, Hs68_control, K562, Gm12878	SAFB	2
chr5	134022479	134023989	+	hsa_circ_0005105	1510	Hs68_RNase, Hs68_control, K562, Hepg2, Helas3, H1hesc, Gm12878, Bj, Ag04450, A549, Nhek	SEC24A	2
chr7	140439611	140508795	-	hsa_circ_0005106	69184	Hs68_RNase, Hs68_control, Ag04450	BRAF	2
chr10	99416041	99416731	+	hsa_circ_0005111	690	Hs68_RNase, Hs68_control, Nhek, K562, Huvec, Helas3, H1hesc, Gm12878, Ag04450, A549, Nhlf	PI4K2A	2
chr7	156976571	156994501	+	hsa_circ_0005113	17930	Hs68_RNase, Hs68_control, K562, Hepg2, Sknshra	UBE3C	2
chr8	105080739	105161076	+	hsa_circ_0005114	80337	Hs68_RNase, Hs68_control, H1hesc, Ag04450, Sknshra, Mcf7	RIMS2	2
chr6	108233919	108246136	-	hsa_circ_0005115	12217	Hs68_RNase, Hs68_control, H1hesc, Gm12878, Bj	SEC63	2
chr9	22046749	22064017	+	hsa_circ_0005118	17268	Hs68_RNase, Hs68_control, Bj	CDKN2B-AS	2
chr8	37971709	37986469	+	hsa_circ_0005120	14760	Hs68_RNase, Hs68_control, K562, Huvec, Gm12878, Bj	ASH2L	2
chr18	29691716	29706763	+	hsa_circ_0005122	15047	Hs68_RNase, Hs68_control, Nhek, K562, H1hesc, Bj, Sknshra	RNF138	2
chr11	61133516	61133688	+	hsa_circ_0005130	172	Hs68_RNase, Hs68_control, K562, Huvec, Hepg2, Helas3, H1hesc, Gm12878, Ag04450, Nhek, Sknshra	TMEM138	2
chr10	47232155	47235609	-	hsa_circ_0005137	3454	Hs68_RNase, Hs68_control, Huvec, Helas3	None	2
chr14	68156928	68159769	-	hsa_circ_0005139	2841	Hs68_RNase, Hs68_control, H1hesc, Gm12878	RDH11	2
chr18	74083421	74092259	-	hsa_circ_0005140	8838	Hs68_RNase, Hs68_control, Bj	ZNF516	2
chr13	99127074	99171727	-	hsa_circ_0005148	44653	Hs68_RNase, Hs68_control, Nhek, Hepg2, H1hesc, Gm12878, Bj, Ag04450, A549, Sknshra	STK24	2
chr16	9009110	9011013	-	hsa_circ_0005152	1903	Hs68_RNase, Hs68_control, K562, Gm12878, Sknshra	USP7	2
chr2	242265407	242275513	+	hsa_circ_0005154	10106	Hs68_RNase, Hs68_control, K562, Huvec, Gm12878, Bj, Ag04450	2019-09-02	2
chr16	14645877	14678648	-	hsa_circ_0005155	32771	Hs68_RNase, Hs68_control, Nhek, K562, H1hesc, Gm12878	PARN	2
chr18	43519565	43532609	-	hsa_circ_0005162	13044	Hs68_RNase, Hs68_control, H1hesc	EPG5	2
chr19	49414405	49416821	+	hsa_circ_0005165	2416	Hs68_RNase, Hs68_control, H1hesc	NUCB1	2
chr13	46077378	46085989	+	hsa_circ_0005168	8611	Hs68_RNase, Hs68_control, K562, H1hesc, Ag04450, Sknshra	COG3	2
chr16	69304045	69318147	+	hsa_circ_0005170	14102	Hs68_RNase, Hs68_control, K562, Huvec, Hepg2, H1hesc, Gm12878, Ag04450, A549, Mcf7	SNTB2	2
chr16	71697801	71706225	-	hsa_circ_0005172	8424	Hs68_RNase, Hs68_control, Hmec	PHLPP2	2
chr1	28907071	28907741	-	hsa_circ_0005174	670	Hs68_RNase, Hs68_control, K562, Huvec, Hepg2, H1hesc, Gm12878, Ag04450, A549, Sknshra	SNHG12	2
chr7	152480271	152522207	+	hsa_circ_0005181	41936	Hs68_RNase, Hs68_control, K562, Huvec, Hsmm, Hepg2, Helas3, H1hesc, Gm12878, Bj, Ag04450, A549, Sknshra, Mcf7	ACTR3B	2
chr12	132237667	132241189	+	hsa_circ_0005186	3522	Hs68_RNase, Hs68_control, Mcf7	SFSWAP	2
chr19	47858295	47858607	+	hsa_circ_0005188	312	Hs68_RNase, Hs68_control, K562, Huvec, Hepg2, Helas3, H1hesc, Gm12878, Ag04450, A549, Nhek, Sknshra, Mcf7	DHX34	2
chr10	69751955	69773943	-	hsa_circ_0005190	21988	Hs68_RNase, Hs68_control, H1hesc, Bj	HERC4	2
chr12	45771835	45784281	+	hsa_circ_0005192	12446	Hs68_RNase, Hs68_control, H1hesc, Gm12878	ANO6	2
chr9	88190229	88211364	-	hsa_circ_0005202	21135	Hs68_RNase, Hs68_control, A549, Nhek	AGTPBP1	2
chr15	71433787	71447271	+	hsa_circ_0005203	13484	Hs68_RNase, Hs68_control, Nhek, Hepg2, Helas3, H1hesc, Bj, Ag04450, A549, Sknshra, Mcf7	THSD4	2
chr14	62187096	62188541	+	hsa_circ_0005205	1445	Hs68_RNase, Hs68_control, H1hesc, Bj	HIF1A	2
chr2	32664575	32668656	+	hsa_circ_0005207	4081	Hs68_RNase, Hs68_control, K562, Sknshra	BIRC6	2
chr18	46808366	46906128	-	hsa_circ_0005209	97762	Hs68_RNase, Hs68_control, Helas3, H1hesc, Bj, A549	DYM	2
chr6	139262471	139269050	-	hsa_circ_0005210	6579	Hs68_RNase, Hs68_control, Gm12878	REPS1	2
chr17	4109615	4120413	-	hsa_circ_0005216	10798	Hs68_RNase, Hs68_control, Nhek, A549	ANKFY1	2
chr9	96233422	96259881	+	hsa_circ_0005218	26459	Hs68_RNase, Hs68_control, K562, Hepg2, Helas3, H1hesc, Gm12878, Bj, Ag04450, A549, Sknshra	FAM120A	2
chr16	88008653	88014733	+	hsa_circ_0005220	6080	Hs68_RNase, Hs68_control, K562, Hepg2, Helas3, H1hesc, Gm12878, Sknshra	BANP	2
chr3	30686238	30691952	+	hsa_circ_0005224	5714	Hs68_RNase, Hs68_control, Sknshra	TGFBR2	2
chr2	162036124	162061304	+	hsa_circ_0005227	25180	Hs68_RNase, Hs68_control, K562, Gm12878, Bj, Ag04450	TANK	2
chr3	169863210	169896726	-	hsa_circ_0005228	33516	Hs68_RNase, Hs68_control, Nhek, K562, Huvec, Hsmm, Hepg2, Helas3, H1hesc, Gm12878, Bj, Ag04450, A549, Nhlf, Sknshra, Mcf7	PHC3	2
chr4	95494501	95561601	+	hsa_circ_0005233	67100	Hs68_RNase, Hs68_control, K562	PDLIM5	2
chr12	112130500	112147488	+	hsa_circ_0005237	16988	Hs68_RNase, Hs68_control, Helas3, H1hesc	ACAD10	2
chr1	16464347	16464925	-	hsa_circ_0005240	578	Hs68_RNase, Hs68_control, Nhek, Hepg2, Helas3, H1hesc, Bj, Ag04450, A549, Sknshra	EPHA2	2
chr9	128103455	128109220	+	hsa_circ_0005249	5765	Hs68_RNase, Hs68_control, K562, Hepg2	GAPVD1	2
chr3	48019354	48040369	-	hsa_circ_0005255	21015	Hs68_RNase, Hs68_control, Nhek, K562, H1hesc, Bj, A549	MAP4	2
chr8	143412261	143413192	-	hsa_circ_0005256	931	Hs68_RNase, Hs68_control, Nhek, K562, Huvec, Hepg2, Helas3, H1hesc, Bj, Ag04450, A549, Nhlf, Sknshra, Mcf7	TSNARE1	2
chr13	49771012	49772710	+	hsa_circ_0005263	1698	Hs68_RNase, Hs68_control, Nhek, Hepg2, H1hesc, Gm12878, Bj, Ag04450, A549	FNDC3A	2
chr20	2928627	2945848	+	hsa_circ_0005265	17221	Hs68_RNase, Hs68_control, K562, Hepg2, H1hesc, Gm12878, Ag04450, A549, Sknshra	PTPRA	2
chrX	123022468	123026623	+	hsa_circ_0005276	4155	Hs68_RNase, Hs68_control, Ag04450, A549	XIAP	2
chr17	64092368	64179425	-	hsa_circ_0005278	87057	Hs68_RNase, Hs68_control, Ag04450	CEP112	2
chr11	68571467	68580044	-	hsa_circ_0005282	8577	Hs68_RNase, Hs68_control, Hepg2, Helas3, Bj, Ag04450, A549, Nhlf, Sknshra, Mcf7	CPT1A	2
chr7	148543588	148544397	-	hsa_circ_0005284	809	Hs68_RNase, Hs68_control, K562, H1hesc, Bj, Ag04450	EZH2	2
chr3	185797605	185798964	-	hsa_circ_0005286	1359	Hs68_RNase, Hs68_control, Hepg2, Bj, Ag04450, A549, Sknshra	ETV5	2
chr12	90003713	90005149	-	hsa_circ_0005290	1436	Hs68_RNase, Hs68_control, A549	ATP2B1	2
chr3	179310431	179319578	-	hsa_circ_0005292	9147	Hs68_RNase, Hs68_control, K562, Helas3, Gm12878, Ag04450, A549, Sknshra	MRPL47	2
chr8	38911999	38913291	+	hsa_circ_0005296	1292	Hs68_RNase, Hs68_control, Helas3, Sknshra	ADAM9	2
chr3	179310431	179316559	-	hsa_circ_0005297	6128	Hs68_RNase, Hs68_control, K562, Gm12878	MRPL47	2
chr3	72890195	72891553	-	hsa_circ_0005299	1358	Hs68_RNase, Hs68_control, Nhek, K562	SHQ1	2
chr17	18692665	18707579	+	hsa_circ_0005304	14914	Hs68_RNase, Hs68_control, K562, Helas3, Gm12878, Ag04450	FAM18B1	2
chr2	204154487	204157049	+	hsa_circ_0005307	2562	Hs68_RNase, Hs68_control, K562, Huvec, Hsmm, Hepg2, Helas3, H1hesc, Gm12878, Bj, Ag04450, A549	CYP20A1	2
chr12	123798166	123800207	-	hsa_circ_0005310	2041	Hs68_RNase, Hs68_control, K562, Huvec	SBNO1	2
chr2	8910799	8917022	-	hsa_circ_0005315	6223	Hs68_RNase, Hs68_control, Nhek, K562, Huvec, Helas3, Gm12878, Ag04450	KIDINS220	2
chr10	105750432	105752891	+	hsa_circ_0005321	2459	Hs68_RNase, Hs68_control, K562	SLK	2
chr5	14270933	14287172	+	hsa_circ_0005323	16239	Hs68_RNase, Hs68_control, Ag04450, A549	TRIO	2
chr3	33648082	33686395	-	hsa_circ_0005324	38313	Hs68_RNase, Hs68_control, K562, Helas3	CLASP2	2
chr15	60674540	60678285	-	hsa_circ_0005327	3745	Hs68_RNase, Hs68_control, Nhek, K562, Hepg2, Bj, Ag04450, A549	ANXA2	2
chr17	25630392	25638642	+	hsa_circ_0005336	8250	Hs68_RNase, Hs68_control, Nhek, K562, Huvec, Hepg2, Helas3, H1hesc, Gm12878, Bj, Ag04450, A549, Nhlf, Sknshra	WSB1	2
chr1	32792539	32793278	+	hsa_circ_0005339	739	Hs68_RNase, Hs68_control, K562, Huvec, Helas3, Bj, Ag04450, A549	HDAC1	2
chr11	35226058	35232996	+	hsa_circ_0005345	6938	Hs68_RNase, Hs68_control, Helas3	CD44	2
chr1	46099160	46108171	-	hsa_circ_0005361	9011	Hs68_RNase, Hs68_control, K562, H1hesc, Gm12878, Bj	GPBP1L1	2
chr12	78388582	78415642	+	hsa_circ_0005363	27060	Hs68_RNase, Hs68_control, Huvec, Hsmm, Bj, Ag04450, A549, Sknshra	NAV3	2
chr17	18193870	18198099	-	hsa_circ_0005364	4229	Hs68_RNase, Hs68_control, Gm12878, A549	TOP3A	2
chr10	69902696	69909868	+	hsa_circ_0005368	7172	Hs68_RNase, Hs68_control, Hsmm, Hepg2, Helas3, Bj, Ag04450, Mcf7	MYPN	2
chr9	19356969	19360487	+	hsa_circ_0005373	3518	Hs68_RNase, Hs68_control, K562	DENND4C	2
chr1	78177431	78181553	-	hsa_circ_0005374	4122	Hs68_RNase, Hs68_control, Hsmm	USP33	2
chr8	42780699	42798588	+	hsa_circ_0005376	17889	Hs68_RNase, Hs68_control, Gm12878, Sknshra	HOOK3	2
chr6	136977444	137019820	-	hsa_circ_0005378	42376	Hs68_RNase, Hs68_control, K562, Hepg2, Helas3, Gm12878, Bj, Nhek	MAP3K5	2
chr2	70278334	70312756	-	hsa_circ_0005380	34422	Hs68_RNase, Hs68_control, Nhek, Hepg2, Helas3, Gm12878	PCBP1-AS1	2
chr4	88099628	88116842	-	hsa_circ_0005384	17214	Hs68_RNase, Hs68_control, K562, H1hesc, Gm12878, Ag04450, A549	KLHL8	2
chr16	47497809	47581459	+	hsa_circ_0005385	83650	Hs68_RNase, Hs68_control, Nhek, K562, H1hesc, Gm12878, A549	PHKB	2
chr17	79254408	79258695	-	hsa_circ_0005389	4287	Hs68_RNase, Hs68_control, K562, Hsmm, Hepg2, Helas3, Gm12878, Bj, Ag04450, A549, Sknshra, Mcf7	SLC38A10	2
chr9	37842085	37860190	+	hsa_circ_0005391	18105	Hs68_RNase, Hs68_control, Bj, Ag04450	DCAF10	2
chr10	95072776	95076570	-	hsa_circ_0005392	3794	Hs68_RNase, Hs68_control, Huvec, Bj, Ag04450	MYOF	2
chr16	11868091	11876244	-	hsa_circ_0005394	8153	Hs68_RNase, Hs68_control, K562, Helas3, Gm12878, Sknshra	ZC3H7A	2
chr2	203921149	203922176	+	hsa_circ_0005395	1027	Hs68_RNase, Hs68_control, Gm12878, Bj	NBEAL1	2
chr15	22960792	22963874	+	hsa_circ_0005396	3082	Hs68_RNase, Hs68_control, Nhek, Helas3, H1hesc, Bj, Ag04450, Sknshra	CYFIP1	2
chr15	60648117	60674640	-	hsa_circ_0005402	26523	Hs68_RNase, Hs68_control, Nhek, Huvec, Bj, Ag04450, A549, Nhlf, Sknshra	ANXA2	2
chr3	137940767	137947852	+	hsa_circ_0005404	7085	Hs68_RNase, Hs68_control, K562	ARMC8	2
chr11	35226058	35231601	+	hsa_circ_0005413	5543	Hs68_RNase, Hs68_control, Ag04450, Nhek	CD44	2
chr16	11873021	11876244	-	hsa_circ_0005420	3223	Hs68_RNase, Hs68_control, Gm12878, Bj	ZC3H7A	2
chr10	70733300	70741337	+	hsa_circ_0005421	8037	Hs68_RNase, Hs68_control, K562, H1hesc, A549	DDX21	2
chr14	91142866	91252672	-	hsa_circ_0005422	109806	Hs68_RNase, Hs68_control, K562, Helas3, H1hesc, Ag04450	TTC7B	2
chr12	104705067	104721449	+	hsa_circ_0005424	16382	Hs68_RNase, Hs68_control, K562, Hepg2, A549, Sknshra	TXNRD1	2
chr9	32429416	32431841	+	hsa_circ_0005425	2425	Hs68_RNase, Hs68_control, K562	ACO1	2
chr18	29450334	29451083	-	hsa_circ_0005427	749	Hs68_RNase, Hs68_control, K562, H1hesc, Ag04450	TRAPPC8	2
chr1	47761436	47770668	-	hsa_circ_0005428	9232	Hs68_RNase, Hs68_control, K562, Gm12878, A549, Sknshra	STIL	2
chr9	91943574	91943801	+	hsa_circ_0005432	227	Hs68_RNase, Hs68_control, K562, H1hesc, Gm12878, Ag04450, Nhek	SECISBP2	2
chr4	119529812	119549381	+	hsa_circ_0005433	19569	Hs68_RNase, Hs68_control, K562, H1hesc, Bj, Ag04450, Nhek, Sknshra	TCONS_l2_00020705	2
chrY	272139	273067	-	hsa_circ_0005434	928	Hs68_RNase, Hs68_control, Nhek, Hsmm, Hepg2, Helas3, Gm12878, Bj, Sknshra	PPP2R3B	2
chr12	120984207	120984404	+	hsa_circ_0005436	197	Hs68_RNase, Hs68_control, H1hesc, Bj	RNF10	2
chr3	44826336	44828066	+	hsa_circ_0005439	1730	Hs68_RNase, Hs68_control, Helas3, Gm12878	KIF15	2
chr3	50211225	50214294	+	hsa_circ_0005441	3069	Hs68_RNase, Hs68_control, Hepg2, Mcf7	SEMA3F	2
chr2	36623756	36749456	+	hsa_circ_0005442	125700	Hs68_RNase, Hs68_control, Nhek, Huvec, Hepg2, Helas3, H1hesc, Bj, Ag04450, A549	CRIM1	2
chr9	107645319	107651476	-	hsa_circ_0005443	6157	Hs68_RNase, Hs68_control, Helas3, A549, Nhek	ABCA1	2
chr3	51661568	51664947	+	hsa_circ_0005449	3379	Hs68_RNase, Hs68_control, K562, Ag04450	RAD54L2	2
chr12	78334098	78401225	+	hsa_circ_0005450	67127	Hs68_RNase, Hs68_control, Nhek, Huvec, Bj, Ag04450, A549	NAV3	2
chr6	43565432	43568828	+	hsa_circ_0005451	3396	Hs68_RNase, Hs68_control, K562, Hepg2, H1hesc, Gm12878, Bj, Ag04450, A549, Nhek, Sknshra	POLH	2
chr9	118949432	118950495	+	hsa_circ_0005456	1063	Hs68_RNase, Hs68_control, Bj, Ag04450, A549	PAPPA	2
chr9	36581640	36589649	+	hsa_circ_0005460	8009	Hs68_RNase, Hs68_control, Helas3, Gm12878	MELK	2
chr19	39908194	39909643	+	hsa_circ_0005464	1449	Hs68_RNase, Hs68_control, K562	PLEKHG2	2
chr12	122861935	122865105	-	hsa_circ_0005465	3170	Hs68_RNase, Hs68_control, Nhek, K562, Hepg2, Gm12878, Bj, Ag04450, A549	CLIP1	2
chr3	48209335	48219478	-	hsa_circ_0005467	10143	Hs68_RNase, Hs68_control, K562	CDC25A	2
chr3	52964344	52966324	-	hsa_circ_0005469	1980	Hs68_RNase, Hs68_control, Nhek, Helas3	SFMBT1	2
chr17	16089867	16097953	-	hsa_circ_0005471	8086	Hs68_RNase, Hs68_control, K562, Hepg2, H1hesc, Gm12878, Bj, Ag04450, A549	NCOR1	2
chr6	160103505	160106065	-	hsa_circ_0005472	2560	Hs68_RNase, Hs68_control, K562	SOD2	2
chr12	53431192	53432195	+	hsa_circ_0005475	1003	Hs68_RNase, Hs68_control, K562, Helas3, H1hesc, A549	EIF4B	2
chrX	54481880	54483000	-	hsa_circ_0005477	1120	Hs68_RNase, Hs68_control, Helas3, H1hesc, Bj	FGD1	2
chr16	12093153	12121301	+	hsa_circ_0005478	28148	Hs68_RNase, Hs68_control, Ag04450, A549	SNX29	2
chr17	3955264	3961449	-	hsa_circ_0005479	6185	Hs68_RNase, Hs68_control, Nhek, K562, Hepg2, Gm12878, A549	ZZEF1	2
chr4	151023629	151023964	+	hsa_circ_0005480	335	Hs68_RNase, Hs68_control, Hsmm, Hepg2, Bj, Ag04450, A549, Sknshra	DCLK2	2
chr1	54269600	54272190	-	hsa_circ_0005482	2590	Hs68_RNase, Hs68_control, K562, Huvec, Hepg2, H1hesc, A549	TMEM48	2
chr16	929569	961079	-	hsa_circ_0005483	31510	Hs68_RNase, Hs68_control, Hepg2, Helas3, Bj, A549, Sknshra, Mcf7	LMF1	2
chr7	40037092	40087476	+	hsa_circ_0005485	50384	Hs68_RNase, Hs68_control, A549	CDK13	2
chr2	17912344	17927218	-	hsa_circ_0005490	14874	Hs68_RNase, Hs68_control, Ag04450	SMC6	2
chr4	121698342	121706246	-	hsa_circ_0005495	7904	Hs68_RNase, Hs68_control, H1hesc, Bj, Ag04450, Nhek, Sknshra	PRDM5	2
chr6	154743639	154763424	-	hsa_circ_0005497	19785	Hs68_RNase, Hs68_control, K562	CNKSR3	2
chr15	67873091	67893087	+	hsa_circ_0005498	19996	Hs68_RNase, Hs68_control, Hepg2, Helas3, A549	MAP2K5	2
chr2	69565029	69573131	-	hsa_circ_0005504	8102	Hs68_RNase, Hs68_control, K562, Helas3, Gm12878, Ag04450	GFPT1	2
chr17	1437392	1444934	-	hsa_circ_0005508	7542	Hs68_RNase, Hs68_control, K562, Ag04450	PITPNA	2
chr1	21599191	21605825	-	hsa_circ_0005509	6634	Hs68_RNase, Hs68_control, Bj, Ag04450	ECE1	2
chr11	47819330	47820015	-	hsa_circ_0005514	685	Hs68_RNase, Hs68_control, K562, Hepg2, A549	NUP160	2
chr1	213290658	213303232	+	hsa_circ_0005522	12574	Hs68_RNase, Hs68_control, K562, Bj, Ag04450	RPS6KC1	2
chr7	32582752	32591907	+	hsa_circ_0005530	9155	Hs68_RNase, Hs68_control, K562, Hepg2, Gm12878	AVL9	2
chr12	117383168	117387511	+	hsa_circ_0005531	4343	Hs68_RNase, Hs68_control, K562, A549	FBXW8	2
chr2	15601324	15601915	-	hsa_circ_0005533	591	Hs68_RNase, Hs68_control, K562, Gm12878, Ag04450	NBAS	2
chr7	17885217	17890587	-	hsa_circ_0005535	5370	Hs68_RNase, Hs68_control, K562, Huvec, Hepg2, H1hesc, Gm12878, Bj, Ag04450, A549, Sknshra, Mcf7	SNX13	2
chr2	44139570	44153100	-	hsa_circ_0005539	13530	Hs68_RNase, Hs68_control, K562	LRPPRC	2
chr5	94204037	94248681	-	hsa_circ_0005540	44644	Hs68_RNase, Hs68_control, Huvec, Hepg2, Helas3, H1hesc, Gm12878, A549, Nhek	MCTP1	2
chr12	78360008	78362482	+	hsa_circ_0005543	2474	Hs68_RNase, Hs68_control, Nhek, H1hesc, Bj, Nhlf	NAV3	2
chr3	50144199	50145737	+	hsa_circ_0005545	1538	Hs68_RNase, Hs68_control, K562, Hepg2, Helas3, H1hesc, Gm12878, Ag04450, A549, Sknshra	RBM5	2
chr19	15379715	15383944	-	hsa_circ_0005546	4229	Hs68_RNase, Hs68_control, K562	BRD4	2
chr12	78334098	78452895	+	hsa_circ_0005550	118797	Hs68_RNase, Hs68_control, Nhek, Bj, Ag04450	NAV3	2
chr2	69555402	69565697	-	hsa_circ_0005551	10295	Hs68_RNase, Hs68_control, K562, Bj, A549, Sknshra	GFPT1	2
chr5	16758226	16761655	-	hsa_circ_0005555	3429	Hs68_RNase, Hs68_control, Hepg2, Bj, Ag04450, A549	MYO10	2
chr5	150838348	150847486	+	hsa_circ_0005561	9138	Hs68_RNase, Hs68_control, K562, H1hesc	SLC36A1	2
chr17	30689932	30695033	+	hsa_circ_0005565	5101	Hs68_RNase, Hs68_control, K562, Hepg2, Helas3, H1hesc, Gm12878, Bj, Ag04450, A549	ZNF207	2
chr19	18684102	18684558	+	hsa_circ_0005568	456	Hs68_RNase, Hs68_control, K562, Helas3, H1hesc, Gm12878, Bj, Ag04450, A549, Nhek, Sknshra	UBA52	2
chr5	65449290	65455162	+	hsa_circ_0005569	5872	Hs68_RNase, Hs68_control, Helas3, Gm12878, A549	SREK1	2
chr9	20758088	20770237	+	hsa_circ_0005572	12149	Hs68_RNase, Hs68_control, Huvec, Hepg2, Gm12878	KIAA1797	2
chr20	43629032	43629994	+	hsa_circ_0005573	962	Hs68_RNase, Hs68_control, K562	STK4	2
chrX	19560042	19564168	-	hsa_circ_0005574	4126	Hs68_RNase, Hs68_control, Hepg2, Gm12878, Bj, Ag04450, A549, Sknshra	SH3KBP1	2
chr1	22404921	22413359	+	hsa_circ_0005576	8438	Hs68_RNase, Hs68_control, Nhek, K562, Huvec, Hepg2, Helas3, H1hesc, Gm12878, Bj, Ag04450, A549	CDC42	2
chr12	69924644	69956054	+	hsa_circ_0005578	31410	Hs68_RNase, Hs68_control, Gm12878	FRS2	2
chr2	36623756	36691798	+	hsa_circ_0005579	68042	Hs68_RNase, Hs68_control, Nhek, Huvec, Hepg2, Helas3, H1hesc, Bj, Ag04450, A549, Sknshra, Mcf7	CRIM1	2
chr5	14290824	14304701	+	hsa_circ_0005581	13877	Hs68_RNase, Hs68_control, Hepg2, Gm12878, Bj, Ag04450	TRIO	2
chr11	108172374	108175579	+	hsa_circ_0005583	3205	Hs68_RNase, Hs68_control, Helas3, H1hesc, Bj, A549	ATM	2
chr20	34243123	34246936	-	hsa_circ_0005587	3813	Hs68_RNase, Hs68_control, K562, Huvec, Hepg2, Helas3, H1hesc, Gm12878, Bj, Ag04450, A549, Nhlf, Sknshra, Mcf7	CPNE1	2
chr7	138951078	138957186	+	hsa_circ_0005594	6108	Hs68_RNase, Hs68_control, K562, Gm12878, Ag04450	UBN2	2
chr2	69556428	69556930	-	hsa_circ_0005595	502	Hs68_RNase, Hs68_control, K562, A549	GFPT1	2
chr1	21295966	21329301	-	hsa_circ_0005604	33335	Hs68_RNase, Hs68_control, Nhek, Hepg2, H1hesc	EIF4G3	2
chr5	133871547	133887899	+	hsa_circ_0005608	16352	Hs68_RNase, Hs68_control, K562, Hepg2, H1hesc, Gm12878, Ag04450, A549, Sknshra, Mcf7	PHF15	2
chr11	108198371	108202764	+	hsa_circ_0005612	4393	Hs68_RNase, Hs68_control, Sknshra	ATM	2
chr22	31998197	31998771	+	hsa_circ_0005617	574	Hs68_RNase, Hs68_control, Nhek, Hepg2, Helas3, H1hesc, Gm12878, Ag04450, Mcf7	SFI1	2
chr7	74103457	74105443	+	hsa_circ_0005619	1986	Hs68_RNase, Hs68_control, Hepg2, Helas3, H1hesc, Sknshra	GTF2I	2
chr10	105382226	105420872	-	hsa_circ_0005620	38646	Hs68_RNase, Hs68_control, Nhek, Hsmm, Hepg2, Helas3, Bj, Ag04450	SH3PXD2A	2
chr5	156919980	156921803	-	hsa_circ_0005629	1823	Hs68_RNase, Hs68_control, Gm12878, Ag04450	ADAM19	2
chr8	37727937	37735069	-	hsa_circ_0005630	7132	Hs68_RNase, Hs68_control, K562, Hepg2, H1hesc, Gm12878, Ag04450, A549, Sknshra	RAB11FIP1	2
chr5	14297180	14336836	+	hsa_circ_0005631	39656	Hs68_RNase, Hs68_control, Ag04450, A549	TRIO	2
chr15	41347444	41348904	-	hsa_circ_0005632	1460	Hs68_RNase, Hs68_control, Nhek, K562, Hepg2, Helas3, H1hesc, Gm12878, Bj, Ag04450, A549, Sknshra	INO80	2
chr20	35127990	35154409	+	hsa_circ_0005634	26419	Hs68_RNase, Hs68_control, Helas3, Ag04450	DLGAP4	2
chr10	15875628	15876615	-	hsa_circ_0005636	987	Hs68_RNase, Hs68_control, K562, A549	FAM188A	2
chr17	62567915	62582288	-	hsa_circ_0005637	14373	Hs68_RNase, Hs68_control, Nhek, K562, Bj, Ag04450	SMURF2	2
chr16	71692135	71713438	-	hsa_circ_0005638	21303	Hs68_RNase, Hs68_control, Nhek, K562, Huvec, Hepg2, Helas3, Gm12878, Bj, Ag04450, Sknshra	PHLPP2	2
chr5	10415599	10426634	+	hsa_circ_0005645	11035	Hs68_RNase, Hs68_control, K562, Helas3, Ag04450, A549, Nhek, Sknshra	2019-03-06	2
chr16	74371372	74372792	-	hsa_circ_0005647	1420	Hs68_RNase, Hs68_control, Nhek, Hepg2, Ag04450, A549	LOC283922	2
chr17	4109615	4113242	-	hsa_circ_0005651	3627	Hs68_RNase, Hs68_control, K562, Huvec, Hepg2, Gm12878, Bj, Ag04450	ANKFY1	2
chr17	53016284	53024673	+	hsa_circ_0005652	8389	Hs68_RNase, Hs68_control, Nhek, K562, Hepg2, Helas3, H1hesc, Bj, Ag04450, A549, Sknshra	TOM1L1	2
chr18	196636	204692	+	hsa_circ_0005653	8056	Hs68_RNase, Hs68_control, K562, Gm12878, Ag04450, Sknshra	USP14	2
chr17	41199659	41209152	-	hsa_circ_0005659	9493	Hs68_RNase, Hs68_control, K562, Hepg2, Helas3, H1hesc, Gm12878, Bj, A549	BRCA1	2
chr19	13135834	13136366	+	hsa_circ_0005660	532	Hs68_RNase, Hs68_control, K562, Hsmm, Hepg2, Bj, Ag04450, Nhlf, Sknshra	NFIX	2
chr1	5964676	6046387	-	hsa_circ_0005661	81711	Hs68_RNase, Hs68_control, K562, Hepg2, Helas3, Mcf7	NPHP4	2
chr1	165648678	165652347	-	hsa_circ_0005666	3669	Hs68_RNase, Hs68_control, Nhek, Hepg2, Gm12878, Ag04450	ALDH9A1	2
chr4	166141085	166150065	+	hsa_circ_0005669	8980	Hs68_RNase, Hs68_control, K562, Hepg2, Ag04450, Sknshra	KLHL2	2
chr1	32375638	32377427	-	hsa_circ_0005674	1789	Hs68_RNase, Hs68_control, K562, Gm12878, Bj, Ag04450, A549, Sknshra	PTP4A2	2
chr5	14290824	14336836	+	hsa_circ_0005683	46012	Hs68_RNase, Hs68_control, Huvec, Helas3, H1hesc, Bj, Ag04450, A549, Sknshra	TRIO	2
chr16	84872027	84872341	+	hsa_circ_0005687	314	Hs68_RNase, Hs68_control, Nhek, Bj, Ag04450, Sknshra	CRISPLD2	2
chr10	96267023	96271411	+	hsa_circ_0005691	4388	Hs68_RNase, Hs68_control, Hepg2, Gm12878	TBC1D12	2
chr16	4382215	4383520	+	hsa_circ_0005692	1305	Hs68_RNase, Hs68_control, Nhek, K562, Huvec, Hsmm, Hepg2, Helas3, H1hesc, Gm12878, Bj, Ag04450, A549, Nhlf, Sknshra, Mcf7	GLIS2	2
chr5	353844	376831	+	hsa_circ_0005694	22987	Hs68_RNase, Hs68_control, Gm12878, Bj, Nhlf, Mcf7	AHRR	2
chr3	171965322	172028671	+	hsa_circ_0005700	63349	Hs68_RNase, Hs68_control, Helas3, Ag04450	FNDC3B	2
chr19	18974246	18975060	+	hsa_circ_0005706	814	Hs68_RNase, Hs68_control, Hepg2, Helas3, Ag04450, A549, Sknshra	UPF1	2
chr9	5689958	5720750	+	hsa_circ_0005707	30792	Hs68_RNase, Hs68_control, K562, Gm12878, Ag04450	KIAA1432	2
chr9	134308003	134330553	+	hsa_circ_0005708	22550	Hs68_RNase, Hs68_control, Ag04450	PRRC2B	2
chr1	151204146	151205179	+	hsa_circ_0005710	1033	Hs68_RNase, Hs68_control, Helas3, Gm12878, Sknshra	PIP5K1A	2
chr18	39607406	39647477	+	hsa_circ_0005711	40071	Hs68_RNase, Hs68_control, Nhek, K562, Gm12878	PIK3C3	2
chr2	15644268	15651474	-	hsa_circ_0005713	7206	Hs68_RNase, Hs68_control, K562, H1hesc, Gm12878, A549	NBAS	2
chr8	131092147	131104389	-	hsa_circ_0005718	12242	Hs68_RNase, Hs68_control, Nhek, Ag04450, A549, Sknshra	ASAP1	2
chr14	20871535	20874559	-	hsa_circ_0005721	3024	Hs68_RNase, Hs68_control, Nhek, Hepg2, Bj, Ag04450	TEP1	2
chr8	59535778	59555632	-	hsa_circ_0005722	19854	Hs68_RNase, Hs68_control, Nhek, Gm12878, Sknshra	NSMAF	2
chr20	49557401	49558663	-	hsa_circ_0005726	1262	Hs68_RNase, Hs68_control, Bj	DPM1	2
chr19	35510094	35510437	+	hsa_circ_0005731	343	Hs68_RNase, Hs68_control, K562, Helas3, H1hesc, Bj, A549, Nhlf	GRAMD1A	2
chr2	157406119	157414094	+	hsa_circ_0005732	7975	Hs68_RNase, Hs68_control, K562, Hepg2, Helas3, Gm12878, Mcf7	GPD2	2
chr3	141622461	141626116	+	hsa_circ_0005742	3655	Hs68_RNase, Hs68_control, K562, Hepg2, H1hesc, Gm12878, Ag04450, A549, Mcf7	ATP1B3	2
chr15	82443805	82444764	-	hsa_circ_0005745	959	Hs68_RNase, Hs68_control, K562, Helas3, H1hesc, Ag04450, A549	EFTUD1	2
chr17	57955463	57958471	-	hsa_circ_0005747	3008	Hs68_RNase, Hs68_control, Gm12878	TUBD1	2
chr1	243385025	243388623	-	hsa_circ_0005749	3598	Hs68_RNase, Hs68_control, K562, Helas3, Gm12878, Ag04450, A549, Sknshra	CEP170	2
chr10	63699941	63760080	+	hsa_circ_0005751	60139	Hs68_RNase, Hs68_control, Helas3, Mcf7	ARID5B	2
chr6	149663820	149691235	+	hsa_circ_0005753	27415	Hs68_RNase, Hs68_control, Gm12878, Bj, Ag04450, A549, Sknshra	TAB2	2
chr7	105260646	105264714	-	hsa_circ_0005755	4068	Hs68_RNase, Hs68_control, H1hesc, Bj, Sknshra	ATXN7L1	2
chrY	15024874	15026561	+	hsa_circ_0005757	1687	Hs68_RNase, Hs68_control, H1hesc, A549	DDX3Y	2
chr2	63711737	63720074	-	hsa_circ_0005762	8337	Hs68_RNase, Hs68_control, Hepg2, H1hesc, Gm12878, Ag04450	WDPCP	2
chr15	59376327	59381958	+	hsa_circ_0005763	5631	Hs68_RNase, Hs68_control, K562, H1hesc, Gm12878, Bj, Ag04450, A549, Sknshra	RNF111	2
chr21	26969613	26976247	-	hsa_circ_0005765	6634	Hs68_RNase, Hs68_control, K562, Sknshra	MRPL39	2
chr10	16794537	16796988	-	hsa_circ_0005767	2451	Hs68_RNase, Hs68_control, Nhek, K562, Hepg2, Ag04450, A549, Sknshra	RSU1	2
chr9	162431	172172	-	hsa_circ_0005769	9741	Hs68_RNase, Hs68_control, K562, Hepg2, Helas3, Gm12878, Ag04450, A549, Sknshra	CBWD1	2
chr4	95506715	95506888	+	hsa_circ_0005770	173	Hs68_RNase, Hs68_control, K562, Helas3, Bj, Ag04450, A549, Nhek, Sknshra	PDLIM5	2
chr10	62539898	62545545	+	hsa_circ_0005774	5647	Hs68_RNase, Hs68_control, A549, Sknshra	CDK1	2
chr2	176835491	176860374	-	hsa_circ_0005775	24883	Hs68_RNase, Hs68_control, H1hesc	KIAA1715	2
chr18	74638992	74672811	+	hsa_circ_0005776	33819	Hs68_RNase, Hs68_control, Hepg2, Helas3, Bj, A549	ZNF236	2
chr5	73136304	73136585	+	hsa_circ_0005777	281	Hs68_RNase, Hs68_control, Huvec, Hepg2, Helas3, Gm12878, Ag04450, A549, Nhek, Sknshra	RGNEF	2
chr5	179135239	179136060	+	hsa_circ_0005778	821	Hs68_RNase, Hs68_control, K562, H1hesc, Gm12878, A549, Sknshra	CANX	2
chr1	21097422	21100103	-	hsa_circ_0005782	2681	Hs68_RNase, Hs68_control, Nhek, K562, Gm12878, Ag04450, Sknshra	HP1BP3	2
chr13	74419963	74420510	-	hsa_circ_0005783	547	Hs68_RNase, Hs68_control, Huvec, Gm12878, Ag04450, A549, Nhlf	KLF12	2
chr12	112910747	112915819	+	hsa_circ_0005784	5072	Hs68_RNase, Hs68_control, Nhek, Sknshra	PTPN11	2
chr17	986759	1003975	-	hsa_circ_0005786	17216	Hs68_RNase, Hs68_control, Gm12878, Ag04450	ABR	2
chr2	101879000	101881509	+	hsa_circ_0005787	2509	Hs68_RNase, Hs68_control, Gm12878, Ag04450	C2orf29	2
chr1	39900085	39905172	+	hsa_circ_0005788	5087	Hs68_RNase, Hs68_control, K562	MACF1	2
chr11	66583523	66595835	+	hsa_circ_0005793	12312	Hs68_RNase, Hs68_control, K562, Hepg2, Gm12878, A549, Nhek	C11orf80	2
chr1	173743443	173744981	+	hsa_circ_0005794	1538	Hs68_RNase, Hs68_control, A549	KLHL20	2
chr11	58317258	58322413	-	hsa_circ_0005795	5155	Hs68_RNase, Hs68_control, Helas3, Gm12878, Ag04450, A549, Sknshra	LPXN	2
chr10	101659675	101659823	-	hsa_circ_0005796	148	Hs68_RNase, Hs68_control, Nhek, K562, Huvec, Helas3, H1hesc, Gm12878, Bj, Ag04450, A549, Sknshra	DNMBP	2
chr16	67070541	67116211	+	hsa_circ_00058	45670	H9 hESCs,normal brain tissue,glioblastoma,oligodendroma,Hs68	CBFB	3
chr19	7509089	7509340	+	hsa_circ_0005800	251	Hs68_RNase, Hs68_control, Hepg2, Helas3, H1hesc, Gm12878, Bj	ARHGEF18	2
chr8	17415803	17419619	+	hsa_circ_0005805	3816	Hs68_RNase, Hs68_control, Hepg2, Helas3, H1hesc, Mcf7	SLC7A2	2
chr1	33409619	33415375	-	hsa_circ_0005810	5756	Hs68_RNase, Hs68_control, K562, Gm12878, Ag04450, Nhlf, Sknshra	RNF19B	2
chr7	74239461	74248066	-	hsa_circ_0005811	8605	Hs68_RNase, Hs68_control, Nhek, Helas3, Gm12878, Bj, Ag04450, A549, Nhlf, Sknshra	GTF2IRD2	2
chr1	213277795	213290752	+	hsa_circ_0005817	12957	Hs68_RNase, Hs68_control, Sknshra	RPS6KC1	2
chr10	15875628	15885271	-	hsa_circ_0005825	9643	Hs68_RNase, Hs68_control, K562, Gm12878, Bj, Sknshra	FAM188A	2
chr4	905460	907456	-	hsa_circ_0005830	1996	Hs68_RNase, Hs68_control, K562, H1hesc, Bj, Ag04450, Nhek, Sknshra	GAK	2
chrX	16875716	16881223	-	hsa_circ_0005840	5507	Hs68_RNase, Hs68_control, K562, Hepg2	RBBP7	2
chr2	232079543	232081506	+	hsa_circ_0005845	1963	Hs68_RNase, Hs68_control, Bj, Ag04450	ARMC9	2
chr22	36205826	36206051	-	hsa_circ_0005846	225	Hs68_RNase, Hs68_control, K562, Huvec, H1hesc, Bj, Ag04450, A549, Sknshra	RBFOX2	2
chr19	16198836	16199930	+	hsa_circ_0005855	1094	Hs68_RNase, Hs68_control, H1hesc, Gm12878, Ag04450, Sknshra	TPM4	2
chr17	3955264	3968123	-	hsa_circ_0005856	12859	Hs68_RNase, Hs68_control, Nhek, K562, Gm12878, Bj, Sknshra	ZZEF1	2
chr15	71534987	71549054	+	hsa_circ_0005857	14067	Hs68_RNase, Hs68_control, Nhek, H1hesc, Bj, Ag04450, A549	THSD4	2
chr7	2252846	2262389	-	hsa_circ_0005860	9543	Hs68_RNase, Hs68_control, K562, Ag04450, A549	MAD1L1	2
chr2	62099216	62107529	-	hsa_circ_0005862	8313	Hs68_RNase, Hs68_control, K562, Bj	CCT4	2
chr18	13099474	13103587	+	hsa_circ_0005863	4113	Hs68_RNase, Hs68_control, K562, Gm12878, Ag04450, Sknshra	CEP192	2
chr2	101643844	101644894	-	hsa_circ_0005864	1050	Hs68_RNase, Hs68_control, Bj	TBC1D8	2
chr1	28233438	28233793	-	hsa_circ_0005866	355	Hs68_RNase, Hs68_control, K562, Hepg2, Helas3, H1hesc, Gm12878, Ag04450, A549, Sknshra	RPA2	2
chr20	33057852	33069011	+	hsa_circ_0005868	11159	Hs68_RNase, Hs68_control, K562, Helas3, Ag04450, Sknshra	ITCH	2
chr17	8347577	8363478	+	hsa_circ_0005869	15901	Hs68_RNase, Hs68_control, K562	NDEL1	2
chr3	197597030	197602646	+	hsa_circ_0005873	5616	Hs68_RNase, Hs68_control, Nhek, K562, Huvec, Hepg2, H1hesc, Gm12878, Bj, Ag04450, A549, Sknshra, Mcf7	LRCH3	2
chr4	88989049	88989213	+	hsa_circ_0005876	164	Hs68_RNase, Hs68_control, Ag04450	PKD2	2
chr12	123022885	123024301	+	hsa_circ_0005879	1416	Hs68_RNase, Hs68_control, K562, Hepg2	KNTC1	2
chr8	67504674	67514758	-	hsa_circ_0005883	10084	Hs68_RNase, Hs68_control, Hepg2, Bj	MYBL1	2
chr1	70761812	70771973	-	hsa_circ_0005884	10161	Hs68_RNase, Hs68_control, K562	ANKRD13C	2
chr1	93089732	93101893	-	hsa_circ_0005886	12161	Hs68_RNase, Hs68_control, K562	EVI5	2
chr15	85657103	85661070	+	hsa_circ_0005889	3967	Hs68_RNase, Hs68_control, K562, Hepg2, Helas3, H1hesc, Gm12878, Bj, Ag04450, A549, Sknshra	PDE8A	2
chr6	56564450	56569167	-	hsa_circ_0005891	4717	Hs68_RNase, Hs68_control, Bj	None	2
chr2	128631401	128631846	-	hsa_circ_0005892	445	Hs68_RNase, Hs68_control, K562, Gm12878	AMMECR1L	2
chr10	95140975	95148911	-	hsa_circ_0005898	7936	Hs68_RNase, Hs68_control, Nhek, Hepg2, Helas3, Bj, Ag04450, A549, Mcf7	MYOF	2
chr2	172305190	172314585	+	hsa_circ_0005904	9395	Hs68_RNase, Hs68_control, K562, Hepg2, H1hesc, Gm12878, Bj, Ag04450, A549, Mcf7	DCAF17	2
chr7	76063354	76069928	+	hsa_circ_0005906	6574	Hs68_RNase, Hs68_control, Nhek, K562, Hepg2, Helas3, Gm12878, Ag04450, A549	ZP3	2
chr1	1735857	1770677	-	hsa_circ_0005907	34820	Hs68_RNase, Hs68_control, Nhek, K562, Huvec, Hepg2, Helas3, H1hesc, Gm12878, Bj, Ag04450, A549, Sknshra	GNB1	2
chr2	33411922	33447218	+	hsa_circ_0005910	35296	Hs68_RNase, Hs68_control, Nhek, H1hesc, Bj, Sknshra	LTBP1	2
chr6	43445824	43471444	+	hsa_circ_0005913	25620	Hs68_RNase, Hs68_control, Hepg2, Helas3, Gm12878, Ag04450	TJAP1	2
chr12	117402501	117426674	+	hsa_circ_0005916	24173	Hs68_RNase, Hs68_control, K562, H1hesc, Bj, A549, Nhlf, Sknshra, Mcf7	FBXW8	2
chr11	72695132	72700142	-	hsa_circ_0005918	5010	Hs68_RNase, Hs68_control, K562, Huvec, Helas3, Gm12878, Bj, Ag04450	FCHSD2	2
chr7	132959736	132973870	+	hsa_circ_0005923	14134	Hs68_RNase, Hs68_control, K562, H1hesc, Ag04450	EXOC4	2
chr20	25394425	25405963	+	hsa_circ_0005930	11538	Hs68_RNase, Hs68_control, K562, Ag04450	GINS1	2
chr9	130863374	130869458	+	hsa_circ_0005931	6084	Hs68_RNase, Hs68_control, K562, Ag04450	SLC25A25	2
chr14	71540261	71556059	+	hsa_circ_0005933	15798	Hs68_RNase, Hs68_control, Hepg2, H1hesc, Bj	PCNX	2
chr17	44127898	44172067	-	hsa_circ_0005940	44169	Hs68_RNase, Hs68_control, Hepg2, Helas3, H1hesc, Gm12878, Bj, Ag04450, A549, Sknshra, Mcf7	None	2
chr16	58749917	58753159	-	hsa_circ_0005943	3242	Hs68_RNase, Hs68_control, Huvec, A549, Mcf7	GOT2	2
chr11	8732391	8734282	-	hsa_circ_0005944	1891	Hs68_RNase, Hs68_control, Hepg2, Helas3, Bj, Ag04450, A549, Nhek, Sknshra	ST5	2
chr2	20454623	20455931	-	hsa_circ_0005952	1308	Hs68_RNase, Hs68_control, Nhek, K562, H1hesc, Gm12878, Ag04450, Sknshra	PUM2	2
chr21	38792600	38845182	+	hsa_circ_0005955	52582	Hs68_RNase, Hs68_control, Nhek, K562, Huvec, Hsmm, Hepg2, Helas3, H1hesc, Gm12878, Bj, Ag04450, A549, Nhlf, Sknshra, Mcf7	DYRK1A	2
chr14	21968636	21970045	-	hsa_circ_0005957	1409	Hs68_RNase, Hs68_control, K562, Hepg2, Helas3, H1hesc, Gm12878, Bj, Ag04450, Mcf7	METTL3	2
chr1	153727117	153730239	+	hsa_circ_0005964	3122	Hs68_RNase, Hs68_control, K562, Hsmm, Hepg2, Helas3, H1hesc, Gm12878, Bj, Ag04450, A549, Sknshra	INTS3	2
chr16	74678259	74686020	-	hsa_circ_0005971	7761	Hs68_RNase, Hs68_control, Helas3, Bj, Ag04450, A549	RFWD3	2
chr9	117185593	117188693	-	hsa_circ_0005978	3100	Hs68_RNase, Hs68_control, Helas3	DFNB31	2
chr8	100443764	100494030	+	hsa_circ_0005984	50266	Hs68_RNase, Hs68_control, Ag04450, A549	VPS13B	2
chr12	112305375	112308984	+	hsa_circ_0005985	3609	Hs68_RNase, Hs68_control, H1hesc, Gm12878, Bj, Ag04450	MAPKAPK5	2
chr14	89878277	89878834	-	hsa_circ_0005987	557	Hs68_RNase, Hs68_control, H1hesc, Gm12878, Sknshra	FOXN3	2
chr11	102076623	102094483	+	hsa_circ_0005990	17860	Hs68_RNase, Hs68_control, Hepg2, Helas3, Bj, Sknshra, Mcf7	YAP1	2
chr7	35009044	35013217	-	hsa_circ_0005997	4173	Hs68_RNase, Hs68_control, Nhek, K562, Hepg2, Helas3, Gm12878, A549	DPY19L1	2
chr22	31799014	31799190	+	hsa_circ_0006003	176	Hs68_RNase, Hs68_control, Bj, Ag04450, Sknshra	DRG1	2
chr2	173435453	173460751	+	hsa_circ_0006006	25298	Hs68_RNase, Hs68_control, Nhek, K562, Hmec, Hepg2, Helas3, Gm12878, Bj, Ag04450, A549, Sknshra, Mcf7	PDK1	2
chr15	34548429	34551145	-	hsa_circ_0006009	2716	Hs68_RNase, Hs68_control, Hepg2, Helas3, Gm12878	SLC12A6	2
chr7	32672154	32678977	-	hsa_circ_0006010	6823	Hs68_RNase, Hs68_control, Nhek, K562, Huvec, Hsmm, Hepg2, Helas3, H1hesc, Gm12878, Bj, Ag04450, A549, Sknshra, Mcf7	DPY19L1P1	2
chr2	200173482	200246543	-	hsa_circ_0006011	73061	Hs68_RNase, Hs68_control, K562, H1hesc, Bj, A549	SATB2	2
chr16	28123137	28137169	-	hsa_circ_0006012	14032	Hs68_RNase, Hs68_control, Nhek, Huvec, Hepg2, Helas3, Gm12878, Bj, Ag04450, A549, Sknshra	XPO6	2
chr18	20889643	20953727	-	hsa_circ_0006015	64084	Hs68_RNase, Hs68_control, K562, H1hesc, Gm12878, Bj, Ag04450, A549, Sknshra	TMEM241	2
chr10	74103123	74104885	-	hsa_circ_0006017	1762	Hs68_RNase, Hs68_control, Sknshra	DNAJB12	2
chr12	46205200	46215270	+	hsa_circ_0006018	10070	Hs68_RNase, Hs68_control, K562, Huvec, Hepg2	ARID2	2
chr8	56863017	56866543	+	hsa_circ_0006022	3526	Hs68_RNase, Hs68_control, K562, Gm12878	LYN	2
chr5	93111864	93120205	-	hsa_circ_0006024	8341	Hs68_RNase, Hs68_control, A549	FAM172A	2
chr17	59820373	59857762	-	hsa_circ_0006025	37389	Hs68_RNase, Hs68_control, Nhek, A549	BRIP1	2
chr22	31976257	32007826	+	hsa_circ_0006026	31569	Hs68_RNase, Hs68_control, Huvec, Helas3, Ag04450, A549, Mcf7	SFI1	2
chr11	47505004	47506075	-	hsa_circ_0006027	1071	Hs68_RNase, Hs68_control, K562, H1hesc, Gm12878, Bj, Ag04450, Nhek	CELF1	2
chr1	174244970	174363283	+	hsa_circ_0006029	118313	Hs68_RNase, Hs68_control, K562	RABGAP1L	2
chr10	70115109	70123870	-	hsa_circ_0006031	8761	Hs68_RNase, Hs68_control, K562	RUFY2	2
chr5	127474288	127488497	+	hsa_circ_0006034	14209	Hs68_RNase, Hs68_control, K562, Hmec, Helas3, Gm12878, Ag04450, A549, Nhek, Mcf7	SLC12A2	2
chr7	6472467	6474651	-	hsa_circ_0006044	2184	Hs68_RNase, Hs68_control, Hepg2, H1hesc, Mcf7	DAGLB	2
chr21	47801608	47811291	+	hsa_circ_0006046	9683	Hs68_RNase, Hs68_control, Gm12878	PCNT	2
chr22	25771779	25771975	-	hsa_circ_0006051	196	Hs68_RNase, Hs68_control, Nhek, K562, Huvec, Hsmm, Hepg2, Helas3, H1hesc, Gm12878, Bj, Ag04450, A549, Sknshra, Mcf7	LRP5L	2
chr7	107002477	107013205	-	hsa_circ_0006052	10728	Hs68_RNase, Hs68_control, Helas3, Bj	COG5	2
chr20	5086833	5090091	-	hsa_circ_0006055	3258	Hs68_RNase, Hs68_control, Nhek, K562, Huvec, Hepg2, Helas3, H1hesc, Gm12878, Bj, Ag04450, A549, Sknshra	C20orf30	2
chr4	85599320	85600395	-	hsa_circ_0006058	1075	Hs68_RNase, Hs68_control, H1hesc, Ag04450, A549	WDFY3	2
chr10	26789747	26792203	+	hsa_circ_0006063	2456	Hs68_RNase, Hs68_control, Gm12878, Bj	APBB1IP	2
chr22	31854460	31859119	-	hsa_circ_0006064	4659	Hs68_RNase, Hs68_control, K562, Bj, Ag04450, Sknshra	EIF4ENIF1	2
chr1	19518681	19519034	-	hsa_circ_0006065	353	Hs68_RNase, Hs68_control, K562, H1hesc, Ag04450	UBR4	2
chr19	56918394	56925809	+	hsa_circ_0006067	7415	Hs68_RNase, Hs68_control, Ag04450, Sknshra	ZNF583	2
chr15	65844013	65856680	+	hsa_circ_0006069	12667	Hs68_RNase, Hs68_control, K562, A549, Sknshra	PTPLAD1	2
chr7	27788136	27797752	+	hsa_circ_0006073	9616	Hs68_RNase, Hs68_control, K562, Hepg2, Helas3, Bj	TAX1BP1	2
chr21	38559349	38568337	+	hsa_circ_0006075	8988	Hs68_RNase, Hs68_control, Nhek, K562, Gm12878, Bj	TTC3	2
chr12	133324417	133324917	-	hsa_circ_0006077	500	Hs68_RNase, Hs68_control, K562, A549	ANKLE2	2
chr1	244715623	244724447	+	hsa_circ_0006080	8824	Hs68_RNase, Hs68_control, Hepg2, Helas3, H1hesc, Bj, A549, Mcf7	C1orf101	2
chr16	89756960	89759734	+	hsa_circ_0006081	2774	Hs68_RNase, Hs68_control, K562, Huvec, Hepg2, Bj, Mcf7	CDK10	2
chr8	131226801	131414216	-	hsa_circ_0006086	187415	Hs68_RNase, Hs68_control, Helas3	ASAP1	2
chr9	131362358	131367756	+	hsa_circ_0006088	5398	Hs68_RNase, Hs68_control, K562, Hepg2, Helas3, Gm12878, Bj, Ag04450, A549, Nhek, Sknshra	SPTAN1	2
chr2	9490936	9499018	+	hsa_circ_0006089	8082	Hs68_RNase, Hs68_control, Nhek, Huvec, Hsmm, Helas3, H1hesc, Bj, Ag04450, A549, Nhlf, Sknshra, Mcf7	ASAP2	2
chr18	54385194	54426184	+	hsa_circ_0006090	40990	Hs68_RNase, Hs68_control, Hepg2, Helas3	WDR7	2
chr3	124996569	124998091	-	hsa_circ_0006095	1522	Hs68_RNase, Hs68_control, K562, Hepg2, Helas3, H1hesc, Gm12878, Bj, Ag04450, A549, Sknshra	ZNF148	2
chr8	131179781	131193126	-	hsa_circ_0006096	13345	Hs68_RNase, Hs68_control, K562, Huvec	ASAP1	2
chr1	247039338	247040604	-	hsa_circ_0006097	1266	Hs68_RNase, Hs68_control, Nhek, K562, Huvec, Helas3, H1hesc, Gm12878, Ag04450, A549	AHCTF1	2
chr7	75103969	75104454	-	hsa_circ_0006098	485	Hs68_RNase, Hs68_control, K562, Hepg2, Helas3, H1hesc, Bj, Ag04450, A549, Sknshra	POM121C	2
chr19	10284546	10288043	-	hsa_circ_0006102	3497	Hs68_RNase, Hs68_control, K562, Huvec, H1hesc, Gm12878, Bj, Ag04450, Sknshra	DNMT1	2
chr12	57927735	57928235	-	hsa_circ_0006104	500	Hs68_RNase, Hs68_control, Ag04450	DCTN2	2
chr17	1257504	1265302	-	hsa_circ_0006105	7798	Hs68_RNase, Hs68_control, Nhek, K562, Hepg2, Helas3, H1hesc, Gm12878, Bj, Ag04450, A549, Sknshra, Mcf7	YWHAE	2
chr6	30618770	30619243	+	hsa_circ_0006109	473	Hs68_RNase, Hs68_control, K562, Huvec, Hsmm, Hepg2, Helas3, H1hesc, Gm12878, Bj, Ag04450, A549, Nhek, Nhlf, Sknshra, Mcf7	None	2
chr2	61456682	61459667	-	hsa_circ_0006110	2985	Hs68_RNase, Hs68_control, Nhek, K562, Huvec, Hepg2, Helas3, H1hesc, Gm12878, Bj, Ag04450, A549, Sknshra	USP34	2
chr2	233428956	233431924	+	hsa_circ_0006121	2968	Hs68_RNase, Hs68_control, Bj	EIF4E2	2
chr1	211092981	211093411	-	hsa_circ_0006123	430	Hs68_RNase, Hs68_control, Hsmm, Bj, Ag04450, A549, Sknshra	KCNH1	2
chr1	51906018	51913807	-	hsa_circ_0006125	7789	Hs68_RNase, Hs68_control, K562, Helas3, Gm12878, Ag04450	EPS15	2
chr12	19615443	19653155	+	hsa_circ_0006128	37712	Hs68_RNase, Hs68_control, K562, Hepg2, H1hesc, Bj, A549, Sknshra	AEBP2	2
chr1	111998707	112002258	+	hsa_circ_0006130	3551	Hs68_RNase, Hs68_control, K562, Bj, Ag04450, Sknshra	ATP5F1	2
chr9	4823547	4833228	+	hsa_circ_0006134	9681	Hs68_RNase, Hs68_control, K562, Hsmm, Hepg2, Helas3, H1hesc, Gm12878, A549, Nhek, Sknshra	RCL1	2
chr3	93714717	93722752	+	hsa_circ_0006135	8035	Hs68_RNase, Hs68_control, K562, Hepg2, Helas3, Bj, Ag04450, Sknshra	ARL13B	2
chr14	35331249	35331528	-	hsa_circ_0006137	279	Hs68_RNase, Hs68_control, Nhek, K562, Huvec, Hepg2, Helas3, H1hesc, Gm12878, Bj, Ag04450, A549, Sknshra, Mcf7	BAZ1A	2
chr12	50384466	50386438	-	hsa_circ_0006143	1972	Hs68_RNase, Hs68_control, K562, Gm12878, Bj, Ag04450, A549, Mcf7	RACGAP1	2
chr14	105692405	105693097	-	hsa_circ_0006153	692	Hs68_RNase, Hs68_control, K562, Bj, Ag04450	BRF1	2
chr8	135612678	135621122	-	hsa_circ_0006154	8444	Hs68_RNase, Hs68_control, Bj, Ag04450	ZFAT	2
chr1	22173846	22175524	-	hsa_circ_0006155	1678	Hs68_RNase, Hs68_control, Huvec, Bj	HSPG2	2
chr8	143399904	143413192	-	hsa_circ_0006161	13288	Hs68_RNase, Hs68_control, Nhek, Huvec, Gm12878, A549	TSNARE1	2
chr20	43138531	43141635	-	hsa_circ_0006167	3104	Hs68_RNase, Hs68_control, Gm12878, Sknshra	SERINC3	2
chr5	31437345	31451747	-	hsa_circ_0006170	14402	Hs68_RNase, Hs68_control, Bj, Ag04450	DROSHA	2
chrX	71681853	71715118	-	hsa_circ_0006172	33265	Hs68_RNase, Hs68_control, Helas3	HDAC8	2
chr9	110064315	110068928	+	hsa_circ_0006174	4613	Hs68_RNase, Hs68_control, Helas3, H1hesc, Gm12878, Ag04450, A549, Mcf7	RAD23B	2
chr8	28827559	28837673	+	hsa_circ_0006175	10114	Hs68_RNase, Hs68_control, K562	HMBOX1	2
chr5	153674375	153677639	+	hsa_circ_0006181	3264	Hs68_RNase, Hs68_control, K562, Ag04450, A549	GALNT10	2
chr7	107167681	107188777	-	hsa_circ_0006182	21096	Hs68_RNase, Hs68_control, K562	COG5	2
chr5	69736582	69737345	+	hsa_circ_0006183	763	Hs68_RNase, Hs68_control, K562, Gm12878	GTF2H2B	2
chr1	114269039	114281421	-	hsa_circ_0006185	12382	Hs68_RNase, Hs68_control, Bj	PHTF1	2
chr16	74394530	74394789	-	hsa_circ_0006199	259	Hs68_RNase, Hs68_control, K562, Ag04450, A549, Sknshra	LOC283922	2
chr10	70945742	70951522	+	hsa_circ_0006201	5780	Hs68_RNase, Hs68_control, K562, H1hesc, A549, Sknshra	SUPV3L1	2
chr22	22142545	22143097	-	hsa_circ_0006203	552	Hs68_RNase, Hs68_control, K562, Bj	MAPK1	2
chr9	34241182	34242106	+	hsa_circ_0006212	924	Hs68_RNase, Hs68_control, H1hesc	UBAP1	2
chr3	27478878	27490288	-	hsa_circ_0006215	11410	Hs68_RNase, Hs68_control, Helas3, Bj, Ag04450, Sknshra, Mcf7	SLC4A7	2
chr17	35800605	35800763	+	hsa_circ_0006220	158	Hs68_RNase, Hs68_control, Nhek, K562, Huvec, Hepg2, Helas3, H1hesc, Gm12878, Bj, Ag04450, A549, Sknshra	TADA2A	2
chr22	46134610	46136418	+	hsa_circ_0006223	1808	Hs68_RNase, Hs68_control, Bj, Sknshra	ATXN10	2
chr7	120655718	120704367	+	hsa_circ_0006228	48649	Hs68_RNase, Hs68_control, Sknshra	C7orf58	2
chr7	47384352	47385954	-	hsa_circ_0006229	1602	Hs68_RNase, Hs68_control, Huvec, Hepg2, Bj, Ag04450, A549, Sknshra, Mcf7	TNS3	2
chr19	19153519	19154883	+	hsa_circ_0006231	1364	Hs68_RNase, Hs68_control, Bj, Ag04450	ARMC6	2
chr6	42235891	42237586	-	hsa_circ_0006232	1695	Hs68_RNase, Hs68_control, Hsmm, Helas3, Ag04450, Nhek, Sknshra	TRERF1	2
chr4	186168447	186185764	+	hsa_circ_0006234	17317	Hs68_RNase, Hs68_control, K562, H1hesc, Gm12878, Bj, Ag04450, A549	SNX25	2
chr10	46751425	46753788	-	hsa_circ_0006236	2363	Hs68_RNase, Hs68_control, K562, Hepg2, H1hesc, Gm12878, A549	TCONS_l2_00004168	2
chr12	49888523	49893988	+	hsa_circ_0006238	5465	Hs68_RNase, Hs68_control, Nhek, Gm12878	SPATS2	2
chr11	123464789	123465546	+	hsa_circ_0006239	757	Hs68_RNase, Hs68_control, Helas3, Gm12878, Bj, A549	GRAMD1B	2
chr18	44656614	44662820	-	hsa_circ_0006242	6206	Hs68_RNase, Hs68_control, K562, A549	HDHD2	2
chr11	111715323	111728460	-	hsa_circ_0006244	13137	Hs68_RNase, Hs68_control, H1hesc, Ag04450	ALG9	2
chr3	125295032	125301822	-	hsa_circ_0006245	6790	Hs68_RNase, Hs68_control, K562, Huvec, Gm12878	OSBPL11	2
chr10	61564177	61612460	-	hsa_circ_0006246	48283	Hs68_RNase, Hs68_control, K562, Ag04450	CCDC6	2
chr17	60601596	60613698	+	hsa_circ_0006250	12102	Hs68_RNase, Hs68_control, Nhek, K562, Huvec, Hepg2, Helas3, H1hesc, Gm12878, Bj, Ag04450, A549, Nhlf, Sknshra	TLK2	2
chr11	34969052	34991833	+	hsa_circ_0006254	22781	Hs68_RNase, Hs68_control, K562, H1hesc, Ag04450, A549, Sknshra	PDHX	2
chr4	25146395	25160729	-	hsa_circ_0006259	14334	Hs68_RNase, Hs68_control, K562	SEPSECS	2
chr1	200776503	200801973	+	hsa_circ_0006265	25470	Hs68_RNase, Hs68_control, K562, Hepg2, Ag04450, A549, Sknshra	CAMSAP2	2
chr1	198247090	198266370	+	hsa_circ_0006267	19280	Hs68_RNase, Hs68_control, K562, Hepg2, Helas3, Gm12878, Bj, Ag04450, A549	NEK7	2
chr1	59787207	59978111	+	hsa_circ_0006269	190904	Hs68_RNase, Hs68_control, Nhek, Mcf7	FGGY	2
chr10	70497601	70502326	+	hsa_circ_0006272	4725	Hs68_RNase, Hs68_control, Nhek, K562, Hepg2, Helas3, H1hesc, Gm12878, Ag04450, A549, Sknshra	CCAR1	2
chr16	58610366	58617086	-	hsa_circ_0006275	6720	Hs68_RNase, Hs68_control, Huvec, Helas3, Gm12878, Ag04450, A549	CNOT1	2
chr10	75156276	75160615	-	hsa_circ_0006276	4339	Hs68_RNase, Hs68_control, Nhek, K562, Hsmm, Hepg2, Helas3, H1hesc, Gm12878, Bj, Ag04450, A549, Nhlf, Sknshra, Mcf7	ANXA7	2
chr11	68272612	68287119	+	hsa_circ_0006277	14507	Hs68_RNase, Hs68_control, K562, Gm12878	PPP6R3	2
chr1	58971731	59000003	-	hsa_circ_0006281	28272	Hs68_RNase, Hs68_control, Nhek, K562, Sknshra	OMA1	2
chr8	74868145	74872053	-	hsa_circ_0006282	3908	Hs68_RNase, Hs68_control, K562, A549, Sknshra	TCEB1	2
chr10	94366021	94366994	+	hsa_circ_0006285	973	Hs68_RNase, Hs68_control, Nhek	KIF11	2
chr11	102076623	102080295	+	hsa_circ_0006286	3672	Hs68_RNase, Hs68_control, Huvec, Hepg2, Helas3, H1hesc, Bj, Ag04450, A549, Nhlf, Sknshra	YAP1	2
chr8	141675015	141684503	-	hsa_circ_0006289	9488	Hs68_RNase, Hs68_control, Ag04450, A549, Sknshra	PTK2	2
chrY	2134780	2293345	-	hsa_circ_0006292	158565	Hs68_RNase, Hs68_control, Huvec, Hsmm, Hepg2, Helas3, Gm12878, Ag04450, A549, Sknshra	DHRSX	2
chr4	76695828	76711950	+	hsa_circ_0006295	16122	Hs68_RNase, Hs68_control, K562, Hepg2, Helas3	USO1	2
chr1	146757974	146759412	+	hsa_circ_0006296	1438	Hs68_RNase, Hs68_control, Helas3, Gm12878, A549	CHD1L	2
chr8	141856697	141900868	-	hsa_circ_0006299	44171	Hs68_RNase, Hs68_control, Huvec, Ag04450	PTK2	2
chr4	6925099	6925838	+	hsa_circ_00063	739	H9 hESCs,normal brain tissue,cd_19,Hs68,leukocyte	TBC1D14	5
chrY	14821320	14834120	+	hsa_circ_0006301	12800	Hs68_RNase, Hs68_control, H1hesc, Ag04450, A549	USP9Y	2
chr10	128904494	128908618	+	hsa_circ_0006306	4124	Hs68_RNase, Hs68_control, Nhek, Helas3, H1hesc, Bj, Mcf7	DOCK1	2
chr7	22999874	23023664	-	hsa_circ_0006307	23790	Hs68_RNase, Hs68_control, K562, Helas3, Bj	FAM126A	2
chr17	57138392	57153075	-	hsa_circ_0006310	14683	Hs68_RNase, Hs68_control, K562, Huvec, Gm12878, A549, Mcf7	TRIM37	2
chr13	114164552	114188555	+	hsa_circ_0006312	24003	Hs68_RNase, Hs68_control, A549	TMCO3	2
chr16	28394438	28394802	-	hsa_circ_0006313	364	Hs68_RNase, Hs68_control, Nhek, K562, Huvec, Hepg2, Helas3, Gm12878, Mcf7	EIF3C	2
chr9	125620201	125620372	-	hsa_circ_0006316	171	Hs68_RNase, Hs68_control, Gm12878, A549	RC3H2	2
chr13	95858785	95863035	-	hsa_circ_0006318	4250	Hs68_RNase, Hs68_control, K562, Hsmm, Helas3, H1hesc, Gm12878, Bj, Ag04450, A549, Nhlf, Sknshra	ABCC4	2
chr2	128855002	128861588	+	hsa_circ_0006319	6586	Hs68_RNase, Hs68_control, K562, A549	UGGT1	2
chrY	7209155	7239930	+	hsa_circ_0006322	30775	Hs68_RNase, Hs68_control, H1hesc, Bj, Ag04450, A549	PRKY	2
chr1	197611840	197627499	-	hsa_circ_0006324	15659	Hs68_RNase, Hs68_control, Nhek, K562, Hepg2, Helas3, Gm12878, Bj, Ag04450, A549	DENND1B	2
chr15	43748089	43749416	-	hsa_circ_0006327	1327	Hs68_RNase, Hs68_control, K562	TP53BP1	2
chr18	39595439	39620705	+	hsa_circ_0006328	25266	Hs68_RNase, Hs68_control, Huvec, A549	PIK3C3	2
chr4	4317362	4317697	+	hsa_circ_0006333	335	Hs68_RNase, Hs68_control, Ag04450, A549	ZBTB49	2
chr2	62974529	62998527	+	hsa_circ_0006335	23998	Hs68_RNase, Hs68_control, K562, Hepg2	EHBP1	2
chr5	70343832	70344676	-	hsa_circ_0006336	844	Hs68_RNase, Hs68_control, K562, Bj, Ag04450, A549, Sknshra	GTF2H2	2
chr2	36704031	36749456	+	hsa_circ_0006339	45425	Hs68_RNase, Hs68_control, Bj	CRIM1	2
chr7	99216147	99220263	+	hsa_circ_0006340	4116	Hs68_RNase, Hs68_control, Ag04450	ZNF498	2
chr1	32557275	32566163	+	hsa_circ_0006349	8888	Hs68_RNase, Hs68_control, Nhek, Hepg2, H1hesc	TMEM39B	2
chr1	51926762	51946986	-	hsa_circ_0006350	20224	Hs68_RNase, Hs68_control, K562, Gm12878	EPS15	2
chr15	89848345	89849425	+	hsa_circ_0006351	1080	Hs68_RNase, Hs68_control, K562, Hepg2, Helas3	FANCI	2
chr1	150923840	150935195	+	hsa_circ_0006352	11355	Hs68_RNase, Hs68_control, Nhek, K562, Hmec, Hepg2, Helas3, Bj, Ag04450	SETDB1	2
chr15	56993130	56993436	-	hsa_circ_0006356	306	Hs68_RNase, Hs68_control, Ag04450	ZNF280D	2
chr4	169812072	169825057	+	hsa_circ_0006358	12985	Hs68_RNase, Hs68_control, Helas3, Gm12878, Ag04450, A549, Nhek, Nhlf, Sknshra	PALLD	2
chr20	48466115	48472118	+	hsa_circ_0006359	6003	Hs68_RNase, Hs68_control, K562, Helas3, Bj, A549, Sknshra	SLC9A8	2
chr4	123856868	123900541	+	hsa_circ_0006362	43673	Hs68_RNase, Hs68_control, K562, H1hesc, A549	SPATA5	2
chrX	100356046	100364987	+	hsa_circ_0006367	8941	Hs68_RNase, Hs68_control, K562, Huvec, Hepg2, Helas3, H1hesc, Gm12878, Ag04450, A549, Sknshra	CENPI	2
chr9	4117767	4118881	-	hsa_circ_0006370	1114	Hs68_RNase, Hs68_control, Hsmm, Bj, Ag04450, A549, Sknshra	GLIS3	2
chr10	98708764	98711953	+	hsa_circ_0006371	3189	Hs68_RNase, Hs68_control, Nhek, K562, Huvec, Hepg2, Helas3, Gm12878, Ag04450, A549, Sknshra	LCOR	2
chr4	16175826	16177851	-	hsa_circ_0006377	2025	Hs68_RNase, Hs68_control, K562, H1hesc, Bj, Sknshra	TAPT1	2
chr15	57523349	57526305	+	hsa_circ_0006380	2956	Hs68_RNase, Hs68_control, Nhek, K562, Hepg2, Helas3, H1hesc, Gm12878, Bj, Ag04450, A549, Sknshra	TCF12	2
chr19	8520288	8528570	+	hsa_circ_0006382	8282	Hs68_RNase, Hs68_control, K562, Helas3, H1hesc, Gm12878, Bj, Ag04450, A549	HNRNPM	2
chr18	54591152	54606624	+	hsa_circ_0006389	15472	Hs68_RNase, Hs68_control, Nhek	WDR7	2
chr2	242079935	242080168	-	hsa_circ_0006391	233	Hs68_RNase, Hs68_control, Nhek, K562, Huvec, Hepg2, Helas3, H1hesc, Gm12878, Bj, Ag04450, A549, Nhlf, Sknshra, Mcf7	PASK	2
chr19	3425103	3435205	+	hsa_circ_0006392	10102	Hs68_RNase, Hs68_control, Hepg2, Helas3, Gm12878, Bj, A549, Sknshra	NFIC	2
chr14	62187099	62188541	+	hsa_circ_0006393	1442	Hs68_RNase, Hs68_control, K562, Helas3, Gm12878, Ag04450, A549, Sknshra	HIF1A	2
chr6	157150360	157256710	+	hsa_circ_0006405	106350	Hs68_RNase, Hs68_control, Helas3, Mcf7	ARID1B	2
chr15	25654234	25657118	-	hsa_circ_0006406	2884	Hs68_RNase, Hs68_control, Hepg2, Ag04450	UBE3A	2
chr11	19901414	19914140	+	hsa_circ_0006412	12726	Hs68_RNase, Hs68_control, A549, Sknshra, Mcf7	NAV2	2
chr17	80714040	80730383	+	hsa_circ_0006413	16343	Hs68_RNase, Hs68_control, Nhek, K562, Huvec, Hepg2, Helas3, H1hesc, Gm12878, Bj, Ag04450, A549, Nhlf, Sknshra, Mcf7	TBCD	2
chr5	68868271	68875691	+	hsa_circ_0006414	7420	Hs68_RNase, Hs68_control, Gm12878, Ag04450	GTF2H2C	2
chr12	96076482	96077487	-	hsa_circ_0006419	1005	Hs68_RNase, Hs68_control, Helas3, Bj, Ag04450, A549	NTN4	2
chr8	141889569	141935848	-	hsa_circ_0006421	46279	Hs68_RNase, Hs68_control, K562, Hepg2, Helas3, H1hesc, Bj, Sknshra	PTK2	2
chr2	36737125	36749456	+	hsa_circ_0006422	12331	Hs68_RNase, Hs68_control, Huvec, Hsmm, H1hesc, Bj, Ag04450, A549, Nhlf, Sknshra	CRIM1	2
chr3	67568670	67579610	-	hsa_circ_0006429	10940	Hs68_RNase, Hs68_control, K562	SUCLG2	2
chr11	3712576	3716836	-	hsa_circ_0006430	4260	Hs68_RNase, Hs68_control, K562, Hepg2, Helas3, H1hesc, Gm12878, Ag04450, A549, Nhek	NUP98	2
chr14	35252967	35262127	-	hsa_circ_0006431	9160	Hs68_RNase, Hs68_control, K562	BAZ1A	2
chr1	154221714	154224129	+	hsa_circ_0006433	2415	Hs68_RNase, Hs68_control, K562, Helas3, H1hesc	UBAP2L	2
chr19	34685382	34687668	+	hsa_circ_0006446	2286	Hs68_RNase, Hs68_control, K562, Huvec, Hsmm, Hepg2, Helas3, H1hesc, Gm12878, Bj, Ag04450, A549, Sknshra	LSM14A	2
chr19	5016267	5041262	+	hsa_circ_0006448	24995	Hs68_RNase, Hs68_control, K562, Huvec, Hepg2, Helas3, H1hesc, Gm12878, Bj, Ag04450, A549, Nhek, Sknshra, Mcf7	KDM4B	2
chr10	71119652	71124658	+	hsa_circ_0006451	5006	Hs68_RNase, Hs68_control, Nhek	HK1	2
chr19	45525310	45532250	+	hsa_circ_0006452	6940	Hs68_RNase, Hs68_control, Nhek, H1hesc, Gm12878, Sknshra	RELB	2
chr1	1601102	1601590	-	hsa_circ_0006454	488	Hs68_RNase, Hs68_control, Huvec, Mcf7	SLC35E2B	2
chr2	238296224	238296827	-	hsa_circ_0006457	603	Hs68_RNase, Hs68_control, Bj, Ag04450	COL6A3	2
chr19	5039846	5041262	+	hsa_circ_0006461	1416	Hs68_RNase, Hs68_control, K562, Huvec, Hepg2, Helas3, H1hesc, Gm12878, Bj, Ag04450, A549, Sknshra, Mcf7	KDM4B	2
chr17	79577235	79580520	-	hsa_circ_0006462	3285	Hs68_RNase, Hs68_control, K562, Huvec, Helas3, Gm12878, Bj, Ag04450, A549	NPLOC4	2
chr2	242606059	242608100	+	hsa_circ_0006464	2041	Hs68_RNase, Hs68_control, Hepg2, Helas3, Gm12878	ATG4B	2
chr9	86292641	86297981	-	hsa_circ_0006466	5340	Hs68_RNase, Hs68_control, Hepg2, Helas3, Bj, Ag04450	UBQLN1	2
chr4	148867767	148887990	+	hsa_circ_0006473	20223	Hs68_RNase, Hs68_control, Gm12878, Ag04450, Sknshra	ARHGAP10	2
chr1	235582787	235590554	+	hsa_circ_0006474	7767	Hs68_RNase, Hs68_control, K562, Bj, Ag04450, A549	TBCE	2
chr17	62289933	62291602	-	hsa_circ_0006479	1669	Hs68_RNase, Hs68_control, K562, Ag04450, A549, Sknshra	TEX2	2
chr11	68548107	68552478	-	hsa_circ_0006483	4371	Hs68_RNase, Hs68_control, Huvec, Hepg2, Ag04450	CPT1A	2
chr15	65799580	65804902	-	hsa_circ_0006487	5322	Hs68_RNase, Hs68_control, Huvec, Hepg2, H1hesc, Gm12878	DPP8	2
chr5	64556426	64569274	-	hsa_circ_0006489	12848	Hs68_RNase, Hs68_control, Huvec, Bj, Ag04450	ADAMTS6	2
chr6	106696024	106740981	-	hsa_circ_0006490	44957	Hs68_RNase, Hs68_control, Huvec, A549	ATG5	2
chr2	61721028	61724142	-	hsa_circ_0006493	3114	Hs68_RNase, Hs68_control, K562, Gm12878, Bj, A549	XPO1	2
chr3	119720892	119721086	-	hsa_circ_0006497	194	Hs68_RNase, Hs68_control, Nhek, K562, Bj, Ag04450, Sknshra	GSK3B	2
chr5	102432244	102433485	-	hsa_circ_0006499	1241	Hs68_RNase, Hs68_control, Gm12878, A549, Nhek	GIN1	2
chr11	103092758	103093815	+	hsa_circ_0006510	1057	Hs68_RNase, Hs68_control, Ag04450	DYNC2H1	2
chr2	242343242	242375953	+	hsa_circ_0006511	32711	Hs68_RNase, Hs68_control, Bj	FARP2	2
chr12	107236366	107245372	+	hsa_circ_0006512	9006	Hs68_RNase, Hs68_control, K562, Gm12878	RIC8B	2
chr17	80193858	80195769	+	hsa_circ_0006516	1911	Hs68_RNase, Hs68_control, Helas3	SLC16A3	2
chr3	188202379	188242575	+	hsa_circ_0006517	40196	Hs68_RNase, Hs68_control, Nhek, Hepg2, Helas3, Bj, Ag04450, A549, Nhlf, Sknshra	LPP	2
chr10	99236439	99238146	-	hsa_circ_0006520	1707	Hs68_RNase, Hs68_control, Nhek, K562, Huvec, Helas3, H1hesc, Gm12878, A549	MMS19	2
chr7	105121498	105122887	-	hsa_circ_0006521	1389	Hs68_RNase, Hs68_control, Nhek, K562	PUS7	2
chr10	51829306	51840691	+	hsa_circ_0006523	11385	Hs68_RNase, Hs68_control, Nhek, K562, Bj, Ag04450	FAM21A	2
chr15	41361767	41366763	-	hsa_circ_0006525	4996	Hs68_RNase, Hs68_control, Bj	INO80	2
chr5	180664608	180668639	-	hsa_circ_0006529	4031	Hs68_RNase, Hs68_control, K562, Huvec, Ag04450, A549, Nhek	GNB2L1	2
chr2	172821858	172823470	+	hsa_circ_0006532	1612	Hs68_RNase, Hs68_control, K562, Helas3, H1hesc, Gm12878, Ag04450, A549, Sknshra	HAT1	2
chr10	27406504	27410377	-	hsa_circ_0006534	3873	Hs68_RNase, Hs68_control, Ag04450, A549	YME1L1	2
chr11	70218320	70224301	+	hsa_circ_0006538	5981	Hs68_RNase, Hs68_control, Ag04450, A549, Nhlf	PPFIA1	2
chr8	30332294	30361953	+	hsa_circ_0006539	29659	Hs68_RNase, Hs68_control, H1hesc, Bj, Ag04450, A549, Nhlf, Sknshra	RBPMS	2
chr4	83791477	83803093	-	hsa_circ_0006543	11616	Hs68_RNase, Hs68_control, Hsmm, Helas3, H1hesc, Gm12878, A549	SEC31A	2
chr3	47079155	47098980	-	hsa_circ_0006544	19825	Hs68_RNase, Hs68_control, Huvec, H1hesc, Ag04450	SETD2	2
chr16	16218645	16225792	+	hsa_circ_0006547	7147	Hs68_RNase, Hs68_control, Hepg2, Ag04450	ABCC1	2
chr11	3723692	3727857	-	hsa_circ_0006548	4165	Hs68_RNase, Hs68_control, K562, Hepg2, Gm12878	NUP98	2
chr8	124392768	124392917	-	hsa_circ_0006549	149	Hs68_RNase, Hs68_control, K562, Huvec, Hepg2, H1hesc, Bj, Ag04450, A549, Mcf7	ATAD2	2
chr4	143029245	143045913	-	hsa_circ_0006552	16668	Hs68_RNase, Hs68_control, Hmec, Nhek	INPP4B	2
chr2	242346951	242350545	+	hsa_circ_0006553	3594	Hs68_RNase, Hs68_control, Nhek, K562, Hepg2, Helas3, H1hesc, Gm12878, Bj, Ag04450, A549, Sknshra, Mcf7	FARP2	2
chr6	137015277	137018525	-	hsa_circ_0006554	3248	Hs68_RNase, Hs68_control, Gm12878, Ag04450, Sknshra	MAP3K5	2
chr10	103344358	103345913	-	hsa_circ_0006555	1555	Hs68_RNase, Hs68_control, Nhek, Huvec, Helas3, H1hesc, Gm12878, Bj, Ag04450, Sknshra	POLL	2
chr4	120166491	120170037	+	hsa_circ_0006558	3546	Hs68_RNase, Hs68_control, K562, Hepg2, Helas3, H1hesc, Bj, A549, Sknshra	USP53	2
chr16	11824500	11830089	-	hsa_circ_0006559	5589	Hs68_RNase, Hs68_control, K562, Huvec, Hepg2, Helas3, A549	TXNDC11	2
chr8	144771373	144772293	+	hsa_circ_0006566	920	Hs68_RNase, Hs68_control, Nhek, K562, Huvec, Hsmm, Hepg2, Helas3, H1hesc, Gm12878, Bj, Ag04450, A549, Sknshra, Mcf7	ZNF707	2
chr17	30500849	30510291	+	hsa_circ_0006573	9442	Hs68_RNase, Hs68_control, K562, Helas3, Gm12878, Ag04450, A549	RHOT1	2
chr1	155874101	155874595	-	hsa_circ_0006575	494	Hs68_RNase, Hs68_control, Nhek, K562, Hepg2, Gm12878, Sknshra	RIT1	2
chr1	28075578	28081841	+	hsa_circ_0006585	6263	Hs68_RNase, Hs68_control, K562, Gm12878	FAM76A	2
chr19	17267718	17273932	+	hsa_circ_0006590	6214	Hs68_RNase, Hs68_control, K562, Huvec, Hsmm, Helas3, H1hesc, Gm12878, Bj, Ag04450, A549	MYO9B	2
chr16	70548237	70551643	-	hsa_circ_0006591	3406	Hs68_RNase, Hs68_control, K562, Hepg2	COG4	2
chr14	102792321	102805560	+	hsa_circ_0006592	13239	Hs68_RNase, Hs68_control, Nhek, K562, H1hesc, A549, Sknshra	ZNF839	2
chr1	168200751	168208398	+	hsa_circ_0006593	7647	Hs68_RNase, Hs68_control, Nhek, K562, Huvec, Hepg2, Gm12878	SFT2D2	2
chr1	44386075	44386600	+	hsa_circ_0006595	525	Hs68_RNase, Hs68_control, Nhek, K562, Huvec, Hsmm, Hepg2, Helas3, H1hesc, Gm12878, Bj, Ag04450, A549, Nhlf, Sknshra, Mcf7	ST3GAL3	2
chr17	16979023	16981390	+	hsa_circ_0006600	2367	Hs68_RNase, Hs68_control, K562, Hsmm, Hepg2, Helas3, H1hesc, Gm12878, Bj, Ag04450, A549	MPRIP	2
chr15	74963795	74964115	-	hsa_circ_0006601	320	Hs68_RNase, Hs68_control, K562, Helas3, Gm12878, Ag04450	EDC3	2
chr14	89319314	89327676	+	hsa_circ_0006603	8362	Hs68_RNase, Hs68_control, Nhek, Helas3, H1hesc, A549, Sknshra	TTC8	2
chr8	25224385	25227157	+	hsa_circ_0006605	2772	Hs68_RNase, Hs68_control, Ag04450, A549	DOCK5	2
chr12	58142964	58143287	-	hsa_circ_0006606	323	Hs68_RNase, Hs68_control, Hepg2, Gm12878, Sknshra	CDK4	2
chr13	46090277	46104915	+	hsa_circ_0006607	14638	Hs68_RNase, Hs68_control, K562, Hepg2, Gm12878, Bj, A549, Sknshra	COG3	2
chr10	116603499	116608496	+	hsa_circ_0006610	4997	Hs68_RNase, Hs68_control, Nhek, Bj, Ag04450, Sknshra	FAM160B1	2
chr12	19406873	19413955	+	hsa_circ_0006611	7082	Hs68_RNase, Hs68_control, Helas3, Ag04450	PLEKHA5	2
chr3	183493702	183508768	+	hsa_circ_0006614	15066	Hs68_RNase, Hs68_control, Nhek, K562, Hepg2, Helas3, Bj, Ag04450, A549, Sknshra	YEATS2	2
chr3	124738105	124748332	-	hsa_circ_0006617	10227	Hs68_RNase, Hs68_control, Nhek	HEG1	2
chr4	83799882	83803093	-	hsa_circ_0006618	3211	Hs68_RNase, Hs68_control, K562, H1hesc, Bj, Ag04450, Sknshra	SEC31A	2
chr1	92327027	92327201	-	hsa_circ_0006622	174	Hs68_RNase, Hs68_control, Helas3	TGFBR3	2
chr8	101718878	101719225	-	hsa_circ_0006623	347	Hs68_RNase, Hs68_control, Nhek, K562, Huvec, Hepg2, Helas3, H1hesc, Gm12878, Bj, Ag04450, A549, Sknshra, Mcf7	PABPC1	2
chr5	33881223	33881585	-	hsa_circ_0006624	362	Hs68_RNase, Hs68_control, H1hesc, Ag04450	ADAMTS12	2
chr20	48471974	48494600	+	hsa_circ_0006626	22626	Hs68_RNase, Hs68_control, K562, Bj, Ag04450, A549, Sknshra	SLC9A8	2
chr17	62567915	62587267	-	hsa_circ_0006644	19352	Hs68_RNase, Hs68_control, Nhek, Huvec, Hepg2, Gm12878, Bj, Ag04450, Sknshra	SMURF2	2
chrX	1401570	1409402	+	hsa_circ_0006648	7832	Hs68_RNase, Hs68_control, Helas3	None	2
chr10	96201652	96267104	+	hsa_circ_0006650	65452	Hs68_RNase, Hs68_control, Ag04450	TBC1D12	2
chr20	30732893	30734658	+	hsa_circ_0006653	1765	Hs68_RNase, Hs68_control, K562, Hsmm, Hepg2, Helas3, H1hesc, Ag04450, A549, Sknshra	TM9SF4	2
chr12	19406873	19410471	+	hsa_circ_0006657	3598	Hs68_RNase, Hs68_control, K562	PLEKHA5	2
chr17	58538023	58539276	-	hsa_circ_0006658	1253	Hs68_RNase, Hs68_control, Hepg2, Helas3, H1hesc, Gm12878, Bj, Ag04450, Sknshra	APPBP2	2
chr13	95813442	95822882	-	hsa_circ_0006659	9440	Hs68_RNase, Hs68_control, Nhek, Ag04450	ABCC4	2
chr16	249060	270746	-	hsa_circ_0006663	21686	Hs68_RNase, Hs68_control, Bj, Ag04450, A549, Sknshra	LUC7L	2
chr10	15875628	15889942	-	hsa_circ_0006665	14314	Hs68_RNase, Hs68_control, K562, Huvec, Hepg2, H1hesc, Gm12878, Bj, Ag04450, A549, Sknshra, Mcf7	FAM188A	2
chr3	183368083	183390272	+	hsa_circ_0006667	22189	Hs68_RNase, Hs68_control, K562, H1hesc, Gm12878, Ag04450, A549, Sknshra	KLHL24	2
chr12	51442816	51451911	+	hsa_circ_0006668	9095	Hs68_RNase, Hs68_control, K562, Bj	LETMD1	2
chr7	74171151	74172333	+	hsa_circ_0006672	1182	Hs68_RNase, Hs68_control, K562, Hepg2, H1hesc, Gm12878, Bj, Ag04450, A549, Sknshra	GTF2I	2
chr1	54254805	54262817	-	hsa_circ_0006676	8012	Hs68_RNase, Hs68_control, K562, H1hesc	TMEM48	2
chr4	6995910	7002978	+	hsa_circ_0006681	7068	Hs68_RNase, Hs68_control, K562, H1hesc, Gm12878, Ag04450, A549, Sknshra	TBC1D14	2
chr8	59535778	59548105	-	hsa_circ_0006683	12327	Hs68_RNase, Hs68_control, K562, Gm12878	NSMAF	2
chr17	26918715	26920084	-	hsa_circ_0006686	1369	Hs68_RNase, Hs68_control, Nhek, K562, Hepg2, Helas3, H1hesc, Gm12878, A549, Sknshra	SPAG5	2
chr9	88292350	88327481	-	hsa_circ_0006687	35131	Hs68_RNase, Hs68_control, Gm12878	AGTPBP1	2
chr17	61841375	61843554	-	hsa_circ_0006690	2179	Hs68_RNase, Hs68_control, K562, H1hesc	CCDC47	2
chr16	74972047	74976724	-	hsa_circ_0006691	4677	Hs68_RNase, Hs68_control, Nhek, K562, Hepg2, Helas3, Gm12878, Bj, Ag04450, A549, Sknshra	WDR59	2
chr5	151176787	151178874	+	hsa_circ_0006694	2087	Hs68_RNase, Hs68_control, K562, Hepg2, Helas3, Gm12878, Bj, Ag04450, A549, Sknshra, Mcf7	G3BP1	2
chr1	243776972	243801044	-	hsa_circ_0006696	24072	Hs68_RNase, Hs68_control, A549, Sknshra	AKT3	2
chr3	149563797	149570383	+	hsa_circ_0006697	6586	Hs68_RNase, Hs68_control, Nhek, K562, Huvec, Hepg2, Helas3, H1hesc, Gm12878, Bj, Ag04450, A549, Sknshra	RNF13	2
chr15	31200320	31206294	+	hsa_circ_0006700	5974	Hs68_RNase, Hs68_control, Nhek, Huvec, H1hesc, A549	FAN1	2
chr9	95018961	95032265	-	hsa_circ_0006702	13304	Hs68_RNase, Hs68_control, K562, Hepg2, Helas3, H1hesc, Gm12878, Bj, Ag04450, A549, Nhek, Sknshra	IARS	2
chr20	17933230	17934761	-	hsa_circ_0006704	1531	Hs68_RNase, Hs68_control, Nhek, K562, Huvec, Hepg2, Helas3, H1hesc, Gm12878, Bj, Ag04450, A549, Sknshra, Mcf7	SNX5	2
chr18	9593765	9595151	-	hsa_circ_0006707	1386	Hs68_RNase, Hs68_control, Bj	PPP4R1	2
chr12	66620502	66622150	+	hsa_circ_0006708	1648	Hs68_RNase, Hs68_control, Gm12878, Bj, Ag04450	IRAK3	2
chr7	55559974	55565383	-	hsa_circ_0006711	5409	Hs68_RNase, Hs68_control, Nhek	VOPP1	2
chr16	3799627	3808973	-	hsa_circ_0006714	9346	Hs68_RNase, Hs68_control, Huvec, Gm12878, A549	CREBBP	2
chr6	151277130	151293194	+	hsa_circ_0006715	16064	Hs68_RNase, Hs68_control, K562, A549	MTHFD1L	2
chr10	102019974	102021820	-	hsa_circ_0006718	1846	Hs68_RNase, Hs68_control, K562, Gm12878, Bj, A549	CWF19L1	2
chr5	176370335	176402481	-	hsa_circ_0006720	32146	Hs68_RNase, Hs68_control, K562, A549, Nhek, Sknshra	UIMC1	2
chr3	45763491	45776865	+	hsa_circ_0006722	13374	Hs68_RNase, Hs68_control, K562	SACM1L	2
chr9	33351557	33354890	+	hsa_circ_0006728	3333	Hs68_RNase, Hs68_control, Hepg2, H1hesc, Ag04450, A549	NFX1	2
chr2	61597455	61597714	-	hsa_circ_0006729	259	Hs68_RNase, Hs68_control, K562, Helas3, H1hesc, Gm12878, Ag04450, A549, Mcf7	USP34	2
chr16	19653717	19663412	+	hsa_circ_0006730	9695	Hs68_RNase, Hs68_control, K562, Hepg2, Helas3, Gm12878, Ag04450, Sknshra	C16orf62	2
chr13	21987790	21999817	-	hsa_circ_0006732	12027	Hs68_RNase, Hs68_control, K562, H1hesc, Ag04450, A549	ZDHHC20	2
chr16	16345819	16346379	+	hsa_circ_0006735	560	Hs68_RNase, Hs68_control, Hsmm, Hepg2, Helas3, H1hesc, Gm12878, Bj, Ag04450, A549, Sknshra	NOMO3	2
chr10	65140077	65140242	-	hsa_circ_0006743	165	Hs68_RNase, Hs68_control, K562, Gm12878, Ag04450, A549, Sknshra	JMJD1C	2
chr2	219445283	219457430	+	hsa_circ_0006745	12147	Hs68_RNase, Hs68_control, Nhek, K562, H1hesc, Gm12878, Bj, Ag04450, A549, Sknshra, Mcf7	RQCD1	2
chr12	1480998	1553916	+	hsa_circ_0006747	72918	Hs68_RNase, Hs68_control, Bj, A549	ERC1	2
chr11	62591637	62595103	-	hsa_circ_0006748	3466	Hs68_RNase, Hs68_control, Gm12878, Bj, A549	STX5	2
chr17	78109802	78112079	-	hsa_circ_0006749	2277	Hs68_RNase, Hs68_control, K562, H1hesc, Ag04450, A549	EIF4A3	2
chr8	62596597	62596747	-	hsa_circ_0006755	150	Hs68_RNase, Hs68_control, Bj, A549	ASPH	2
chr20	21335426	21349228	+	hsa_circ_0006756	13802	Hs68_RNase, Hs68_control, Hepg2, Helas3, H1hesc, Ag04450, A549	XRN2	2
chr17	78237372	78247203	+	hsa_circ_0006761	9831	Hs68_RNase, Hs68_control, K562, Bj	RNF213	2
chr13	73347821	73351631	-	hsa_circ_0006762	3810	Hs68_RNase, Hs68_control, K562, Hmec, Ag04450, Sknshra	DIS3	2
chr12	52139686	52145377	+	hsa_circ_0006763	5691	Hs68_RNase, Hs68_control, H1hesc, Bj, Ag04450, A549, Sknshra	SCN8A	2
chr2	29356520	29380213	+	hsa_circ_0006765	23693	Hs68_RNase, Hs68_control, Nhek	CLIP4	2
chr15	69733106	69733418	+	hsa_circ_0006767	312	Hs68_RNase, Hs68_control, Ag04450	KIF23	2
chr15	20666444	20688770	-	hsa_circ_0006770	22326	Hs68_RNase, Hs68_control, Nhek, K562, Hepg2, H1hesc, Gm12878, Bj, Ag04450, A549	HERC2P3	2
chr2	217542834	217543802	-	hsa_circ_0006774	968	Hs68_RNase, Hs68_control, Hsmm, Ag04450, Nhlf, Sknshra, Mcf7	IGFBP5	2
chr13	20346381	20356931	-	hsa_circ_0006778	10550	Hs68_RNase, Hs68_control, K562, H1hesc, Ag04450	PSPC1	2
chr15	89790859	89804074	+	hsa_circ_0006779	13215	Hs68_RNase, Hs68_control, K562, Helas3, H1hesc, Gm12878, Ag04450, Mcf7	FANCI	2
chr10	14938844	14939516	+	hsa_circ_0006780	672	Hs68_RNase, Hs68_control, K562, Gm12878	SUV39H2	2
chr5	50055476	50059076	+	hsa_circ_0006787	3600	Hs68_RNase, Hs68_control, Nhlf	PARP8	2
chr7	128040148	128041170	-	hsa_circ_0006791	1022	Hs68_RNase, Hs68_control, Nhek, Bj, Ag04450, Sknshra	IMPDH1	2
chr2	48049356	48050499	-	hsa_circ_0006794	1143	Hs68_RNase, Hs68_control, Nhek, K562, Ag04450	FBXO11	2
chr16	19627435	19659204	+	hsa_circ_0006797	31769	Hs68_RNase, Hs68_control, Gm12878, Ag04450, A549, Sknshra	C16orf62	2
chr12	50059614	50062337	-	hsa_circ_0006802	2723	Hs68_RNase, Hs68_control, K562, Huvec, H1hesc, Ag04450	FMNL3	2
chr1	233225806	233297109	-	hsa_circ_0006803	71303	Hs68_RNase, Hs68_control, H1hesc, Gm12878, A549	PCNXL2	2
chr4	54249939	54266006	+	hsa_circ_0006805	16067	Hs68_RNase, Hs68_control, K562, A549	FIP1L1	2
chr17	5235243	5235447	+	hsa_circ_0006806	204	Hs68_RNase, Hs68_control, K562, Ag04450, A549	RABEP1	2
chr15	65792943	65804902	-	hsa_circ_0006807	11959	Hs68_RNase, Hs68_control, A549	DPP8	2
chr2	241463301	241465266	-	hsa_circ_0006808	1965	Hs68_RNase, Hs68_control, Nhek, Hepg2, Helas3, Bj, Ag04450	ANKMY1	2
chr2	84668170	84676876	-	hsa_circ_0006816	8706	Hs68_RNase, Hs68_control, K562, Helas3	SUCLG1	2
chr10	51381438	51387763	+	hsa_circ_0006820	6325	Hs68_RNase, Hs68_control, Nhek, K562, Hepg2, H1hesc, Gm12878, Bj, Ag04450, A549	None	2
chr5	178579142	178585880	-	hsa_circ_0006826	6738	Hs68_RNase, Hs68_control, H1hesc, Bj, Ag04450	ADAMTS2	2
chr15	33180372	33202736	-	hsa_circ_0006828	22364	Hs68_RNase, Hs68_control, Ag04450, Sknshra	FMN1	2
chrX	100273959	100274392	-	hsa_circ_0006830	433	Hs68_RNase, Hs68_control, K562, Helas3, H1hesc, Gm12878, Ag04450, Nhek	TRMT2B	2
chr14	55433192	55434112	-	hsa_circ_0006831	920	Hs68_RNase, Hs68_control, Nhek, K562, H1hesc, Gm12878, Bj, Sknshra	WDHD1	2
chr21	38792600	38853128	+	hsa_circ_0006832	60528	Hs68_RNase, Hs68_control, Hsmm	DYRK1A	2
chr15	76566752	76585041	-	hsa_circ_0006842	18289	Hs68_RNase, Hs68_control, K562, Hepg2, Ag04450, A549	ETFA	2
chr16	29916172	29917280	+	hsa_circ_0006847	1108	Hs68_RNase, Hs68_control, Hepg2, Helas3, H1hesc, Bj, Ag04450, Sknshra, Mcf7	ASPHD1	2
chr1	154213988	154218851	+	hsa_circ_0006849	4863	Hs68_RNase, Hs68_control, Bj, Sknshra	UBAP2L	2
chr7	65439281	65445396	-	hsa_circ_0006850	6115	Hs68_RNase, Hs68_control, Nhek, Helas3, Gm12878	GUSB	2
chr1	150902442	150913904	+	hsa_circ_0006851	11462	Hs68_RNase, Hs68_control, Nhek, K562, Sknshra	SETDB1	2
chr6	64356431	64390062	+	hsa_circ_0006861	33631	Hs68_RNase, Hs68_control, H1hesc	PHF3	2
chr8	30032600	30038146	+	hsa_circ_0006863	5546	Hs68_RNase, Hs68_control, Nhek, Ag04450, A549	DCTN6	2
chr4	88104354	88116842	-	hsa_circ_0006866	12488	Hs68_RNase, Hs68_control, K562, H1hesc, Gm12878, Ag04450, Nhek	KLHL8	2
chr4	151388824	151412187	-	hsa_circ_0006867	23363	Hs68_RNase, Hs68_control, K562, Hepg2, H1hesc, Gm12878, Ag04450, A549, Sknshra	LRBA	2
chr1	1735857	1756938	-	hsa_circ_0006869	21081	Hs68_RNase, Hs68_control, K562, Hepg2, Helas3, H1hesc, Gm12878, Bj, Ag04450, Sknshra	GNB1	2
chr2	159389691	159459616	+	hsa_circ_0006870	69925	Hs68_RNase, Hs68_control, K562, Hepg2, Helas3, H1hesc, Gm12878, Bj, Ag04450, A549, Sknshra, Mcf7	PKP4	2
chr13	95829960	95840796	-	hsa_circ_0006871	10836	Hs68_RNase, Hs68_control, K562, Huvec	ABCC4	2
chr5	73069679	73091216	+	hsa_circ_0006874	21537	Hs68_RNase, Hs68_control, Huvec, Nhek	RGNEF	2
chr3	32805946	32811454	+	hsa_circ_0006878	5508	Hs68_RNase, Hs68_control, K562, H1hesc	CNOT10	2
chr2	232099936	232104754	+	hsa_circ_0006879	4818	Hs68_RNase, Hs68_control, H1hesc, Bj, Ag04450, A549, Sknshra, Mcf7	ARMC9	2
chr1	233334684	233388534	-	hsa_circ_0006881	53850	Hs68_RNase, Hs68_control, Huvec, A549	PCNXL2	2
chr6	129932677	129939997	-	hsa_circ_0006887	7320	Hs68_RNase, Hs68_control, Gm12878, Ag04450	ARHGAP18	2
chr11	120346048	120348235	+	hsa_circ_00069	2187	H9 hESCs,normal brain tissue,glioblastoma,oligodendroma,Hs68	ARHGEF12	3
chr13	40293372	40301685	+	hsa_circ_0006900	8313	Hs68_RNase, Hs68_control, Nhek, K562, Hsmm, Hepg2, Helas3, H1hesc, Bj, Ag04450, A549, Sknshra, Mcf7	COG6	2
chr4	128851837	128854248	-	hsa_circ_0006901	2411	Hs68_RNase, Hs68_control, K562, Helas3, Gm12878, Bj, Ag04450, A549, Sknshra, Mcf7	MFSD8	2
chr8	140898122	140922544	-	hsa_circ_0006904	24422	Hs68_RNase, Hs68_control, Mcf7	TRAPPC9	2
chr5	133316419	133316647	-	hsa_circ_0006907	228	Hs68_RNase, Hs68_control, K562, Helas3, Bj, A549	VDAC1	2
chr2	48725631	48738607	+	hsa_circ_0006911	12976	Hs68_RNase, Hs68_control, Sknshra	PPP1R21	2
chr18	19345732	19353689	+	hsa_circ_0006918	7957	Hs68_RNase, Hs68_control, Sknshra	MIB1	2
chr11	103182606	103194718	+	hsa_circ_0006921	12112	Hs68_RNase, Hs68_control, Ag04450, A549	DYNC2H1	2
chr1	180010272	180017840	+	hsa_circ_0006924	7568	Hs68_RNase, Hs68_control, K562, Gm12878	CEP350	2
chrX	16846216	16847893	+	hsa_circ_0006931	1677	Hs68_RNase, Hs68_control, K562, Hepg2, Ag04450	TXLNG	2
chr4	95494501	95497185	+	hsa_circ_0006933	2684	Hs68_RNase, Hs68_control, K562, Hepg2, H1hesc, A549	PDLIM5	2
chr6	150092297	150094305	+	hsa_circ_0006936	2008	Hs68_RNase, Hs68_control, K562, Huvec, Hepg2, Helas3, H1hesc, Gm12878, Bj, Ag04450, A549, Nhek, Sknshra	PCMT1	2
chr18	12358668	12360050	-	hsa_circ_0006937	1382	Hs68_RNase, Hs68_control, Nhek, K562, H1hesc, Gm12878	AFG3L2	2
chr1	153735203	153737539	+	hsa_circ_0006939	2336	Hs68_RNase, Hs68_control, Gm12878, Mcf7	INTS3	2
chr19	11526612	11527733	-	hsa_circ_0006941	1121	Hs68_RNase, Hs68_control, Hepg2, Helas3, H1hesc, Sknshra	RGL3	2
chr5	149918789	149919826	+	hsa_circ_0006943	1037	Hs68_RNase, Hs68_control, Helas3, H1hesc, Bj, Ag04450, A549	NDST1	2
chr7	74119495	74131270	+	hsa_circ_0006944	11775	Hs68_RNase, Hs68_control, Nhek, K562, H1hesc, Gm12878, Bj, Ag04450, A549, Sknshra, Mcf7	GTF2I	2
chr2	101521194	101554304	+	hsa_circ_0006946	33110	Hs68_RNase, Hs68_control, Helas3, A549, Sknshra	NPAS2	2
chr3	171830241	171944737	+	hsa_circ_0006948	114496	Hs68_RNase, Hs68_control, Nhek, K562, Huvec, Hepg2, Helas3, H1hesc, Bj, Ag04450, A549, Sknshra	FNDC3B	2
chr8	116631358	116635985	-	hsa_circ_0006950	4627	Hs68_RNase, Hs68_control, K562, H1hesc, Bj, Mcf7	TRPS1	2
chr14	39815107	39818181	+	hsa_circ_0006951	3074	Hs68_RNase, Hs68_control, Hepg2, Helas3, H1hesc, Gm12878, A549	CTAGE5	2
chr1	74715142	74737392	+	hsa_circ_0006954	22250	Hs68_RNase, Hs68_control, Ag04450	FPGT-TNNI3K	2
chr1	10195045	10197263	+	hsa_circ_0006955	2218	Hs68_RNase, Hs68_control, K562, Hepg2, H1hesc, Bj	UBE4B	2
chr11	103151076	103158334	+	hsa_circ_0006960	7258	Hs68_RNase, Hs68_control, Bj, Ag04450, Nhek	DYNC2H1	2
chr1	224592131	224612356	-	hsa_circ_0006962	20225	Hs68_RNase, Hs68_control, Gm12878	WDR26	2
chr17	59853761	59857762	-	hsa_circ_0006968	4001	Hs68_RNase, Hs68_control, Nhek, K562, Huvec, Hepg2, Helas3, H1hesc, Gm12878, Bj, Ag04450, A549, Sknshra, Mcf7	BRIP1	2
chr5	73128162	73136585	+	hsa_circ_0006969	8423	Hs68_RNase, Hs68_control, Hepg2, Helas3, Ag04450, Nhek	RGNEF	2
chr10	12130984	12136270	+	hsa_circ_0006972	5286	Hs68_RNase, Hs68_control, K562, Huvec, Helas3, H1hesc, Ag04450	DHTKD1	2
chr16	18851019	18851268	-	hsa_circ_0006976	249	Hs68_RNase, Hs68_control, K562, Huvec, Hepg2, Helas3, H1hesc, Gm12878, Bj, Ag04450, A549, Sknshra	SMG1	2
chr4	76573822	76581054	-	hsa_circ_0006977	7232	Hs68_RNase, Hs68_control, K562, Gm12878, Bj	G3BP2	2
chr1	179100445	179100616	-	hsa_circ_0006980	171	Hs68_RNase, Hs68_control, Nhek, K562, Huvec, Hepg2, Helas3, H1hesc, Gm12878, Bj, Ag04450, A549, Sknshra	ABL2	2
chr2	232070910	232104754	+	hsa_circ_0006981	33844	Hs68_RNase, Hs68_control, Helas3, Bj, Ag04450, Sknshra	ARMC9	2
chr16	58608512	58609033	-	hsa_circ_0006982	521	Hs68_RNase, Hs68_control, H1hesc	CNOT1	2
chr3	47719687	47734790	-	hsa_circ_0006985	15103	Hs68_RNase, Hs68_control, Helas3, Ag04450	SMARCC1	2
chr4	77917577	77941823	+	hsa_circ_0006989	24246	Hs68_RNase, Hs68_control, K562, Helas3, Gm12878, Bj, Ag04450	2019-09-11	2
chr6	117861830	117864374	+	hsa_circ_0006991	2544	Hs68_RNase, Hs68_control, Huvec, Hsmm, Hepg2, Bj, Ag04450, A549, Nhlf, Sknshra	DCBLD1	2
chr19	34954930	34957919	+	hsa_circ_0006992	2989	Hs68_RNase, Hs68_control, K562, Hepg2, Helas3, H1hesc, Gm12878, Ag04450, A549, Nhek, Sknshra	UBA2	2
chr1	32653554	32653725	+	hsa_circ_0006994	171	Hs68_RNase, Hs68_control, K562, Hepg2, Helas3, Gm12878, Bj, Ag04450	TXLNA	2
chr5	137895552	137897478	-	hsa_circ_0006995	1926	Hs68_RNase, Hs68_control, K562, Hepg2, Helas3, H1hesc, Gm12878, A549, Sknshra, Mcf7	HSPA9	2
chrY	2111063	2111271	-	hsa_circ_0006998	208	Hs68_RNase, Hs68_control, Nhek, Huvec, Hepg2, Helas3, Bj, Ag04450, A549	DHRSX	2
chr4	151719232	151770150	-	hsa_circ_00070	50918	H9 hESCs,normal brain tissue	LRBA	2
chr5	96058342	96066564	+	hsa_circ_0007003	8222	Hs68_RNase, Hs68_control, K562, Helas3, H1hesc, A549, Sknshra, Mcf7	CAST	2
chr18	46783379	46808545	-	hsa_circ_0007006	25166	Hs68_RNase, Hs68_control, K562, Hepg2, Helas3, Ag04450, A549, Sknshra	DYM	2
chr2	181846744	181848820	+	hsa_circ_0007011	2076	Hs68_RNase, Hs68_control, Hepg2	UBE2E3	2
chr11	46837748	46837955	-	hsa_circ_0007012	207	Hs68_RNase, Hs68_control, K562	CKAP5	2
chr5	40771820	40777688	-	hsa_circ_0007014	5868	Hs68_RNase, Hs68_control, K562, Hepg2, A549	PRKAA1	2
chr1	214625147	214638300	-	hsa_circ_0007015	13153	Hs68_RNase, Hs68_control, Nhek, Gm12878	PTPN14	2
chr13	113158345	113181798	-	hsa_circ_0007031	23453	Hs68_RNase, Hs68_control, K562, Hepg2, Helas3, H1hesc, Gm12878, Ag04450, A549	TUBGCP3	2
chr16	4700365	4707364	+	hsa_circ_0007032	6999	Hs68_RNase, Hs68_control, K562, Huvec, Hsmm, Hepg2, Helas3, H1hesc, Gm12878, Bj, Ag04450, A549, Sknshra, Mcf7	MGRN1	2
chr12	3103903	3131183	+	hsa_circ_0007035	27280	Hs68_RNase, Hs68_control, Hepg2	TEAD4	2
chr17	41576229	41582193	+	hsa_circ_0007036	5964	Hs68_RNase, Hs68_control, Hepg2, H1hesc, A549	DHX8	2
chr9	88918000	88919862	-	hsa_circ_0007037	1862	Hs68_RNase, Hs68_control, K562, Gm12878, Bj, Ag04450	ZCCHC6	2
chr12	104719114	104721449	+	hsa_circ_0007044	2335	Hs68_RNase, Hs68_control, Huvec, Hepg2, Ag04450, A549	TXNRD1	2
chr2	69590676	69601245	-	hsa_circ_0007046	10569	Hs68_RNase, Hs68_control, K562, Bj, Ag04450	GFPT1	2
chr2	37426846	37428869	+	hsa_circ_0007047	2023	Hs68_RNase, Hs68_control, K562, Helas3, Gm12878	LOC100505876	2
chr8	141712668	141716304	-	hsa_circ_0007049	3636	Hs68_RNase, Hs68_control, Huvec, Helas3, Gm12878, Bj, Ag04450, A549, Sknshra	PTK2	2
chr14	73544076	73550259	+	hsa_circ_0007053	6183	Hs68_RNase, Hs68_control, K562, H1hesc	RBM25	2
chr1	25666964	25678184	+	hsa_circ_0007054	11220	Hs68_RNase, Hs68_control, K562, Helas3, H1hesc, A549, Mcf7	TMEM50A	2
chr11	10019812	10024236	-	hsa_circ_0007055	4424	Hs68_RNase, Hs68_control, Bj, Nhek, Sknshra	SBF2	2
chr11	12696955	12785981	+	hsa_circ_0007058	89026	Hs68_RNase, Hs68_control, Hepg2, Helas3, H1hesc, Ag04450, Nhek	TEAD1	2
chr17	7225183	7226185	-	hsa_circ_0007066	1002	Hs68_RNase, Hs68_control, Nhek, K562, Hepg2, Helas3, Gm12878, Bj, A549, Mcf7	NEURL4	2
chr5	154169884	154174879	+	hsa_circ_0007069	4995	Hs68_RNase, Hs68_control, Hepg2, A549	LARP1	2
chr18	67753848	67795782	-	hsa_circ_0007070	41934	Hs68_RNase, Hs68_control, Hepg2, A549	RTTN	2
chr15	65994642	65995346	-	hsa_circ_0007072	704	Hs68_RNase, Hs68_control, Gm12878, Ag04450	DENND4A	2
chr16	58594115	58594266	-	hsa_circ_0007079	151	Hs68_RNase, Hs68_control, Nhek, K562, Huvec, Hsmm, Hepg2, Helas3, H1hesc, Gm12878, Bj, Ag04450, A549, Sknshra, Mcf7	CNOT1	2
chr3	50289531	50290616	+	hsa_circ_0007083	1085	Hs68_RNase, Hs68_control, Nhek, K562, Huvec, Helas3, H1hesc, Gm12878, Bj, Ag04450, A549, Sknshra	GNAI2	2
chr2	43655238	43712464	-	hsa_circ_0007086	57226	Hs68_RNase, Hs68_control, K562, A549	THADA	2
chr7	90001468	90007525	+	hsa_circ_0007090	6057	Hs68_RNase, Hs68_control, K562	GTPBP10	2
chr1	241094016	241100006	-	hsa_circ_0007091	5990	Hs68_RNase, Hs68_control, H1hesc, Ag04450	RGS7	2
chr10	74790028	74806859	-	hsa_circ_0007093	16831	Hs68_RNase, Hs68_control, K562	P4HA1	2
chr20	35288739	35299800	-	hsa_circ_0007094	11061	Hs68_RNase, Hs68_control, Nhek, Hepg2, H1hesc, Bj, Ag04450, A549, Sknshra	NDRG3	2
chr18	42281139	42449248	+	hsa_circ_0007095	168109	Hs68_RNase, Hs68_control, Gm12878	SETBP1	2
chr3	33853563	33870461	+	hsa_circ_0007106	16898	Hs68_RNase, Hs68_control, Sknshra	PDCD6IP	2
chr9	128099296	128109220	+	hsa_circ_0007111	9924	Hs68_RNase, Hs68_control, Hsmm, Hepg2, Helas3, H1hesc, Gm12878, Bj, A549	GAPVD1	2
chr8	142195237	142200516	+	hsa_circ_0007116	5279	Hs68_RNase, Hs68_control, Huvec, Hepg2, Helas3, Bj, Ag04450, A549, Nhlf	DENND3	2
chr18	23612362	23637706	-	hsa_circ_0007117	25344	Hs68_RNase, Hs68_control, K562, Hepg2, Helas3, H1hesc, Gm12878, Bj, Ag04450, A549, Sknshra, Mcf7	SS18	2
chr1	67142686	67154958	+	hsa_circ_0007122	12272	Hs68_RNase, Hs68_control, Bj, Sknshra	SGIP1	2
chr7	151891093	151896544	-	hsa_circ_0007123	5451	Hs68_RNase, Hs68_control, Ag04450	MLL3	2
chr2	48725631	48734524	+	hsa_circ_0007125	8893	Hs68_RNase, Hs68_control, Gm12878	PPP1R21	2
chr6	16326624	16328701	-	hsa_circ_0007132	2077	Hs68_RNase, Hs68_control, Hepg2, Helas3, Gm12878, Bj, Ag04450, Nhek, Nhlf, Sknshra	ATXN1	2
chr2	45704131	45715470	-	hsa_circ_0007136	11339	Hs68_RNase, Hs68_control, K562, Ag04450	SRBD1	2
chr1	160201086	160213824	-	hsa_circ_0007139	12738	Hs68_RNase, Hs68_control, Ag04450	DCAF8	2
chr7	6736969	6744854	-	hsa_circ_0007140	7885	Hs68_RNase, Hs68_control, K562, Hepg2, Helas3, Gm12878, Bj, Ag04450, A549, Sknshra	ZNF12	2
chr18	8076452	8143777	+	hsa_circ_0007144	67325	Hs68_RNase, Hs68_control, Hepg2, Bj, A549	PTPRM	2
chr7	45103516	45104245	+	hsa_circ_0007145	729	Hs68_RNase, Hs68_control, Nhek, K562, Huvec, Helas3, H1hesc, Gm12878, Bj, Ag04450, Sknshra	CCM2	2
chr3	171851260	171969331	+	hsa_circ_0007148	118071	Hs68_RNase, Hs68_control, Hepg2, Helas3, Ag04450	FNDC3B	2
chr2	242593960	242608100	+	hsa_circ_0007159	14140	Hs68_RNase, Hs68_control, Nhek, Hepg2, Gm12878, Bj, Ag04450, Nhlf, Mcf7	ATG4B	2
chr11	18596893	18600355	-	hsa_circ_0007160	3462	Hs68_RNase, Hs68_control, Helas3	UEVLD	2
chr9	88211276	88248289	-	hsa_circ_0007162	37013	Hs68_RNase, Hs68_control, Helas3, Gm12878	AGTPBP1	2
chr6	73713630	73830300	+	hsa_circ_0007165	116670	Hs68_RNase, Hs68_control, Gm12878	KCNQ5	2
chr16	8729024	8738582	+	hsa_circ_0007166	9558	Hs68_RNase, Hs68_control, Helas3, Bj	METTL22	2
chr1	203676136	203677232	+	hsa_circ_0007167	1096	Hs68_RNase, Hs68_control, Nhek, K562, Huvec, Hepg2, Helas3, H1hesc, Bj, Ag04450, Sknshra	ATP2B4	2
chr19	17264776	17267848	+	hsa_circ_0007171	3072	Hs68_RNase, Hs68_control, K562, Bj, Ag04450, Sknshra	MYO9B	2
chr2	114489160	114493435	-	hsa_circ_0007173	4275	Hs68_RNase, Hs68_control, Nhek, K562, Hepg2, Bj, Ag04450	SLC35F5	2
chr5	72151600	72161556	+	hsa_circ_0007174	9956	Hs68_RNase, Hs68_control, K562, Hepg2, Helas3, Ag04450, A549	TNPO1	2
chr7	140476711	140508795	-	hsa_circ_0007178	32084	Hs68_RNase, Hs68_control, K562, Hepg2, Helas3, H1hesc, Gm12878, Bj, Ag04450, A549, Sknshra	BRAF	2
chr4	891820	898567	-	hsa_circ_0007179	6747	Hs68_RNase, Hs68_control, Huvec, Gm12878, Bj, Ag04450, Sknshra, Mcf7	GAK	2
chr6	26846478	26856976	-	hsa_circ_0007181	10498	Hs68_RNase, Hs68_control, K562, Huvec, Hepg2, H1hesc, Gm12878, Bj, A549, Sknshra, Mcf7	TCONS_l2_00025361	2
chr11	12159936	12183966	+	hsa_circ_0007192	24030	Hs68_RNase, Hs68_control, Ag04450, Nhek	MICAL2	2
chr11	72598514	72600990	-	hsa_circ_0007195	2476	Hs68_RNase, Hs68_control, K562	FCHSD2	2
chr3	47712147	47719801	-	hsa_circ_0007198	7654	Hs68_RNase, Hs68_control, Nhek, H1hesc, Ag04450	SMARCC1	2
chr12	96104218	96131922	-	hsa_circ_0007199	27704	Hs68_RNase, Hs68_control, Bj, Ag04450, A549	NTN4	2
chr10	88834307	88836413	-	hsa_circ_0007202	2106	Hs68_RNase, Hs68_control, Hepg2	GLUD1	2
chr15	50929618	50931745	-	hsa_circ_0007206	2127	Hs68_RNase, Hs68_control, Ag04450, Sknshra	TRPM7	2
chr8	135612678	135622898	-	hsa_circ_0007209	10220	Hs68_RNase, Hs68_control, Ag04450	ZFAT	2
chr1	21220009	21231464	-	hsa_circ_0007214	11455	Hs68_RNase, Hs68_control, Helas3, Gm12878, Bj, A549	EIF4G3	2
chr6	100895143	100901720	-	hsa_circ_0007217	6577	Hs68_RNase, Hs68_control, Bj	SIM1	2
chr6	13579682	13584457	+	hsa_circ_0007218	4775	Hs68_RNase, Hs68_control, K562, Hepg2, Helas3, H1hesc, Gm12878, Bj, Ag04450, A549, Nhek, Sknshra, Mcf7	SIRT5	2
chr19	47653458	47656297	+	hsa_circ_0007219	2839	Hs68_RNase, Hs68_control, K562, A549	SAE1	2
chr12	107177774	107209082	+	hsa_circ_0007224	31308	Hs68_RNase, Hs68_control, Gm12878, Sknshra	RIC8B	2
chr1	21329205	21437876	-	hsa_circ_0007227	108671	Hs68_RNase, Hs68_control, K562, Huvec, Hepg2, Helas3, H1hesc, Gm12878, Ag04450, A549, Sknshra	EIF4G3	2
chr1	151196723	151205179	+	hsa_circ_0007228	8456	Hs68_RNase, Hs68_control, Helas3, Gm12878	PIP5K1A	2
chr10	89527429	89536184	-	hsa_circ_0007229	8755	Hs68_RNase, Hs68_control, Nhek, K562, Hepg2, Helas3, H1hesc, Gm12878, Ag04450, Sknshra	ATAD1	2
chr9	128230250	128246862	-	hsa_circ_0007230	16612	Hs68_RNase, Hs68_control, K562, A549	MAPKAP1	2
chr5	137342678	137356886	-	hsa_circ_0007235	14208	Hs68_RNase, Hs68_control, K562, Ag04450	FAM13B	2
chr22	46088875	46136418	+	hsa_circ_0007236	47543	Hs68_RNase, Hs68_control, Bj, Sknshra	ATXN10	2
chr12	51173922	51189792	+	hsa_circ_0007241	15870	Hs68_RNase, Hs68_control, K562, Hepg2, Helas3, H1hesc, Gm12878, Bj, A549, Sknshra, Mcf7	ATF1	2
chr9	119124870	119144772	+	hsa_circ_0007243	19902	Hs68_RNase, Hs68_control, Ag04450, Sknshra	PAPPA	2
chr11	32118689	32120074	+	hsa_circ_0007245	1385	Hs68_RNase, Hs68_control, Bj, Ag04450	RCN1	2
chr17	60598133	60601692	+	hsa_circ_0007246	3559	Hs68_RNase, Hs68_control, Nhek, K562, Huvec, Helas3, H1hesc, Gm12878, Bj, Ag04450, A549, Sknshra	TLK2	2
chr17	39985041	39987142	-	hsa_circ_0007248	2101	Hs68_RNase, Hs68_control, K562, Huvec, Helas3, H1hesc, Bj, Ag04450, Sknshra	NT5C3L	2
chrX	69549254	69553539	+	hsa_circ_0007255	4285	Hs68_RNase, Hs68_control, Hepg2, Gm12878, Ag04450, A549, Nhek	KIF4A	2
chr10	43654162	43662546	+	hsa_circ_0007256	8384	Hs68_RNase, Hs68_control, Nhek, Gm12878, Ag04450	CSGALNACT2	2
chr19	10909161	10916643	+	hsa_circ_0007257	7482	Hs68_RNase, Hs68_control, Gm12878, Bj, A549	DNM2	2
chr16	29847024	29848279	+	hsa_circ_0007258	1255	Hs68_RNase, Hs68_control, Helas3, Gm12878, Bj, Ag04450	MVP	2
chr2	209150449	209167077	+	hsa_circ_0007267	16628	Hs68_RNase, Hs68_control, Huvec	PIKFYVE	2
chr6	17665469	17669777	-	hsa_circ_0007268	4308	Hs68_RNase, Hs68_control, K562, Hepg2, H1hesc, Gm12878, Ag04450, Nhek, Sknshra	NUP153	2
chr9	110062421	110087285	+	hsa_circ_0007271	24864	Hs68_RNase, Hs68_control, Sknshra	RAD23B	2
chr17	58346810	58348842	-	hsa_circ_0007272	2032	Hs68_RNase, Hs68_control, Nhek, K562, H1hesc, Gm12878, Bj, Ag04450, A549	USP32	2
chr16	2312278	2313288	-	hsa_circ_0007275	1010	Hs68_RNase, Hs68_control, Nhek, K562, Hepg2, Helas3, Gm12878, Bj, Ag04450, A549	RNPS1	2
chr1	168032858	168037701	+	hsa_circ_0007277	4843	Hs68_RNase, Hs68_control, K562, Gm12878, Bj, Ag04450, A549	DCAF6	2
chr8	32453345	32474403	+	hsa_circ_0007279	21058	Hs68_RNase, Hs68_control, Nhek, Huvec, Bj, A549, Sknshra	NRG1	2
chr13	33716446	33741759	-	hsa_circ_0007280	25313	Hs68_RNase, Hs68_control, Ag04450	STARD13	2
chr7	6509226	6513915	-	hsa_circ_0007281	4689	Hs68_RNase, Hs68_control, Gm12878, Bj, Mcf7	KDELR2	2
chr13	95858785	95887088	-	hsa_circ_0007282	28303	Hs68_RNase, Hs68_control, K562, Huvec, H1hesc, Gm12878, Bj, Ag04450, A549	ABCC4	2
chr8	99538969	99539145	-	hsa_circ_0007289	176	Hs68_RNase, Hs68_control, K562, Gm12878, Bj	STK3	2
chr7	91746357	91761186	-	hsa_circ_0007299	14829	Hs68_RNase, Hs68_control, Nhek, Ag04450, Sknshra	CYP51A1	2
chr3	184023555	184024622	+	hsa_circ_0007306	1067	Hs68_RNase, Hs68_control, Nhek, Hepg2, Bj, Ag04450	PSMD2	2
chr9	131669435	131671600	+	hsa_circ_0007311	2165	Hs68_RNase, Hs68_control, K562, Hsmm, Hepg2, H1hesc, Gm12878, Bj, Ag04450, Nhek, Nhlf, Sknshra	LRRC8A	2
chr6	154762425	154771392	-	hsa_circ_0007317	8967	Hs68_RNase, Hs68_control, K562, Hepg2, Helas3, Bj, Ag04450, A549, Sknshra, Mcf7	CNKSR3	2
chr2	232879544	232894790	+	hsa_circ_0007321	15246	Hs68_RNase, Hs68_control, K562, Ag04450, Sknshra	DIS3L2	2
chr1	47767232	47776034	-	hsa_circ_0007322	8802	Hs68_RNase, Hs68_control, K562	STIL	2
chr19	2213537	2214595	+	hsa_circ_0007328	1058	Hs68_RNase, Hs68_control, K562, Hepg2, Helas3, H1hesc, Gm12878, Bj, Ag04450, A549, Sknshra, Mcf7	DOT1L	2
chr3	195101737	195112876	-	hsa_circ_0007331	11139	Hs68_RNase, Hs68_control, Nhek, K562, Huvec, Helas3, H1hesc, Gm12878, Bj, Ag04450, A549, Sknshra	ACAP2	2
chr10	76978820	76979114	+	hsa_circ_0007335	294	Hs68_RNase, Hs68_control, Nhek	VDAC2	2
chr16	15102635	15112822	+	hsa_circ_0007336	10187	Hs68_RNase, Hs68_control, K562, Hepg2, Gm12878, Ag04450, Sknshra, Mcf7	PDXDC1	2
chr10	29946897	29975580	-	hsa_circ_0007338	28683	Hs68_RNase, Hs68_control, Ag04450	SVIL	2
chr6	135774478	135777064	-	hsa_circ_0007341	2586	Hs68_RNase, Hs68_control, K562	AHI1	2
chr5	74696029	74706928	-	hsa_circ_0007350	10899	Hs68_RNase, Hs68_control, Gm12878, Ag04450	COL4A3BP	2
chr9	88307603	88327481	-	hsa_circ_0007351	19878	Hs68_RNase, Hs68_control, K562, Helas3, H1hesc, Gm12878, Bj, A549, Nhek	AGTPBP1	2
chr21	38480691	38501363	+	hsa_circ_0007355	20672	Hs68_RNase, Hs68_control, Bj	TTC3	2
chr3	127429418	127441409	-	hsa_circ_0007358	11991	Hs68_RNase, Hs68_control, Huvec, Helas3, Gm12878, Bj, Ag04450, A549	MGLL	2
chr16	87451065	87452507	-	hsa_circ_0007361	1442	Hs68_RNase, Hs68_control, Nhek, Hepg2, H1hesc, Ag04450, Sknshra	ZCCHC14	2
chr9	4117767	4125941	-	hsa_circ_0007368	8174	Hs68_RNase, Hs68_control, Bj, Ag04450, A549	GLIS3	2
chr6	17646297	17649531	-	hsa_circ_0007370	3234	Hs68_RNase, Hs68_control, K562, Hepg2, Helas3, Gm12878, Nhek	NUP153	2
chr11	118422500	118430579	-	hsa_circ_0007372	8079	Hs68_RNase, Hs68_control, K562, H1hesc, Gm12878, Bj, Ag04450, A549, Nhek, Sknshra	IFT46	2
chr19	4101016	4101278	-	hsa_circ_0007376	262	Hs68_RNase, Hs68_control, Bj, Ag04450	MAP2K2	2
chr17	42231923	42232779	+	hsa_circ_0007378	856	Hs68_RNase, Hs68_control, Nhek, K562, Huvec, Hsmm, Hepg2, Helas3, H1hesc, Gm12878, Bj, Ag04450, A549, Sknshra, Mcf7	C17orf53	2
chr2	230701563	230744844	-	hsa_circ_0007381	43281	Hs68_RNase, Hs68_control, Nhek, Hsmm, Gm12878, Mcf7	TRIP12	2
chr1	31742004	31764853	-	hsa_circ_0007391	22849	Hs68_RNase, Hs68_control, K562	SNRNP40	2
chr1	156169625	156170263	+	hsa_circ_0007393	638	Hs68_RNase, Hs68_control, K562, Huvec, Hsmm, Hepg2, Helas3, H1hesc, Gm12878, Bj, Sknshra	SLC25A44	2
chr12	99042096	99043462	+	hsa_circ_0007394	1366	Hs68_RNase, Hs68_control, Ag04450	APAF1	2
chr19	17270204	17273932	+	hsa_circ_0007396	3728	Hs68_RNase, Hs68_control, Gm12878, Ag04450	MYO9B	2
chr5	139818045	139828890	+	hsa_circ_0007402	10845	Hs68_RNase, Hs68_control, K562, Hepg2, Helas3, H1hesc, Gm12878, Ag04450, A549, Nhek	ANKHD1-EIF4EBP3	2
chr10	6001716	6002530	-	hsa_circ_0007403	814	Hs68_RNase, Hs68_control, Nhek, K562, Huvec, Hepg2, H1hesc, Ag04450	IL15RA	2
chr20	18139727	18143589	+	hsa_circ_0007407	3862	Hs68_RNase, Hs68_control, Nhek, H1hesc	CSRP2BP	2
chr8	30332294	30336893	+	hsa_circ_0007409	4599	Hs68_RNase, Hs68_control, Nhek, Hepg2, Helas3, H1hesc, Bj, Ag04450, A549, Sknshra, Mcf7	RBPMS	2
chr7	77210743	77230123	+	hsa_circ_0007411	19380	Hs68_RNase, Hs68_control, Nhek, K562, Bj, Ag04450, A549, Sknshra	PTPN12	2
chr10	120867459	120877179	+	hsa_circ_0007412	9720	Hs68_RNase, Hs68_control, Ag04450	FAM45B	2
chr11	4123222	4127453	+	hsa_circ_0007414	4231	Hs68_RNase, Hs68_control, Hepg2, Helas3, Gm12878, Bj, Ag04450	RRM1	2
chr7	66038371	66041919	-	hsa_circ_0007417	3548	Hs68_RNase, Hs68_control, K562, Hepg2, Ag04450	TCONS_l2_00027397	2
chr1	22816372	22818026	+	hsa_circ_0007418	1654	Hs68_RNase, Hs68_control, K562, H1hesc, Gm12878	ZBTB40	2
chr20	48466115	48494600	+	hsa_circ_0007419	28485	Hs68_RNase, Hs68_control, Hepg2, Gm12878, Bj, Ag04450, A549	SLC9A8	2
chr15	102241288	102242588	-	hsa_circ_0007421	1300	Hs68_RNase, Hs68_control, K562	TARSL2	2
chr2	200173482	200298237	-	hsa_circ_0007422	124755	Hs68_RNase, Hs68_control, Hepg2, Helas3, Bj, Ag04450, Nhlf	SATB2	2
chr2	235949531	235951891	+	hsa_circ_0007428	2360	Hs68_RNase, Hs68_control, H1hesc, Ag04450	SH3BP4	2
chr6	7181356	7189555	+	hsa_circ_0007429	8199	Hs68_RNase, Hs68_control, K562, Huvec, Hsmm, Hepg2, Helas3, H1hesc, Gm12878, Bj, Ag04450, A549, Nhek, Nhlf, Sknshra	RREB1	2
chr12	95434251	95443009	-	hsa_circ_0007431	8758	Hs68_RNase, Hs68_control, Nhek, K562, Hepg2, Helas3, Gm12878, A549, Mcf7	NR2C1	2
chr1	213246211	213277911	+	hsa_circ_0007433	31700	Hs68_RNase, Hs68_control, Hsmm, Helas3, Bj	RPS6KC1	2
chr16	58704016	58706147	-	hsa_circ_0007436	2131	Hs68_RNase, Hs68_control, Hepg2, Gm12878, Bj	SLC38A7	2
chr1	44750506	44804994	-	hsa_circ_0007437	54488	Hs68_RNase, Hs68_control, K562, Huvec, Helas3, H1hesc, Gm12878, Bj, Ag04450, A549	ERI3	2
chr12	133357383	133360893	-	hsa_circ_0007438	3510	Hs68_RNase, Hs68_control, K562, Hepg2, Bj, A549	GOLGA3	2
chr10	12039670	12046726	-	hsa_circ_0007448	7056	Hs68_RNase, Hs68_control, K562, Gm12878	UPF2	2
chrX	122799492	122820564	-	hsa_circ_0007449	21072	Hs68_RNase, Hs68_control, K562, A549, Nhek, Sknshra	THOC2	2
chr20	35431258	35434360	-	hsa_circ_0007453	3102	Hs68_RNase, Hs68_control, K562	KIAA0889	2
chr12	123028705	123032516	+	hsa_circ_0007454	3811	Hs68_RNase, Hs68_control, K562, Gm12878, Ag04450, A549	KNTC1	2
chr11	85961337	85967554	+	hsa_circ_0007455	6217	Hs68_RNase, Hs68_control, K562, Huvec, Hepg2, Helas3, H1hesc, Gm12878, Ag04450, A549, Sknshra, Mcf7	EED	2
chr17	11984672	12016677	+	hsa_circ_0007456	32005	Hs68_RNase, Hs68_control, K562, Helas3, Bj, Ag04450, A549	MAP2K4	2
chr15	44898222	44903183	-	hsa_circ_0007457	4961	Hs68_RNase, Hs68_control, Nhek, Huvec, Hepg2, Helas3, Gm12878, Bj, Ag04450, Sknshra	SPG11	2
chr7	105121498	105143011	-	hsa_circ_0007459	21513	Hs68_RNase, Hs68_control, K562, Gm12878, A549, Sknshra	PUS7	2
chr9	140622800	140622981	+	hsa_circ_0007462	181	Hs68_RNase, Hs68_control, K562, Huvec, Ag04450, A549	EHMT1	2
chr11	68367808	68370960	+	hsa_circ_0007464	3152	Hs68_RNase, Hs68_control, K562, Ag04450, Nhek	PPP6R3	2
chr16	89164998	89180895	+	hsa_circ_0007465	15897	Hs68_RNase, Hs68_control, Nhek, K562, H1hesc	ACSF3	2
chr8	66647028	66657705	-	hsa_circ_0007471	10677	Hs68_RNase, Hs68_control, K562	PDE7A	2
chr12	124922475	124941708	-	hsa_circ_0007479	19233	Hs68_RNase, Hs68_control, K562	NCOR2	2
chr19	53577392	53578436	-	hsa_circ_0007480	1044	Hs68_RNase, Hs68_control, K562, H1hesc, Gm12878	ZNF160	2
chr12	11126253	11199787	-	hsa_circ_0007481	73534	Hs68_RNase, Hs68_control, Nhek, Huvec, Hsmm, Hepg2, Helas3, H1hesc, Gm12878, Bj, Ag04450, A549, Sknshra, Mcf7	PRH1-PRR4	2
chr2	86348601	86353003	+	hsa_circ_0007490	4402	Hs68_RNase, Hs68_control, Ag04450	PTCD3	2
chr10	88817447	88822592	-	hsa_circ_0007491	5145	Hs68_RNase, Hs68_control, Nhek, Helas3	GLUD1	2
chr17	64492318	64641629	+	hsa_circ_0007492	149311	Hs68_RNase, Hs68_control, Ag04450, Sknshra	PRKCA	2
chr2	61505299	61508377	-	hsa_circ_0007493	3078	Hs68_RNase, Hs68_control, Nhek, K562, Gm12878, Bj, Ag04450	USP34	2
chr10	28872327	28884970	+	hsa_circ_0007503	12643	Hs68_RNase, Hs68_control, Nhek, K562, Huvec, Hepg2, Helas3, H1hesc, Gm12878, Bj, Ag04450, A549	WAC	2
chr11	72418219	72425366	-	hsa_circ_0007506	7147	Hs68_RNase, Hs68_control, Hepg2, Helas3, H1hesc, Gm12878, Ag04450, Sknshra	ARAP1	2
chr16	72845475	72845937	-	hsa_circ_0007511	462	Hs68_RNase, Hs68_control, Nhek, Huvec, Hsmm, Hepg2, Helas3, H1hesc, Gm12878, Bj, Ag04450, A549, Nhlf, Sknshra, Mcf7	ZFHX3	2
chr11	108002633	108005043	+	hsa_circ_0007512	2410	Hs68_RNase, Hs68_control, K562, Ag04450	ACAT1	2
chr8	141810557	141900868	-	hsa_circ_0007521	90311	Hs68_RNase, Hs68_control, K562, Hepg2, Helas3, Bj, Ag04450, A549, Sknshra	PTK2	2
chrX	69624564	69626925	+	hsa_circ_0007522	2361	Hs68_RNase, Hs68_control, K562	KIF4A	2
chr17	18188455	18194341	-	hsa_circ_0007525	5886	Hs68_RNase, Hs68_control, K562	TOP3A	2
chr15	65759015	65772737	-	hsa_circ_0007527	13722	Hs68_RNase, Hs68_control, K562, Huvec, Helas3, Gm12878, Ag04450, A549	DPP8	2
chr18	59739905	59763183	-	hsa_circ_0007528	23278	Hs68_RNase, Hs68_control, Nhek, K562, Hepg2, Helas3, Gm12878, Ag04450, A549, Sknshra	PIGN	2
chr2	201997751	202014558	+	hsa_circ_0007530	16807	Hs68_RNase, Hs68_control, K562, Gm12878, Bj	CFLAR	2
chr2	97024782	97026448	+	hsa_circ_0007532	1666	Hs68_RNase, Hs68_control, K562, H1hesc, Gm12878, Bj, A549, Sknshra	NCAPH	2
chr18	33722243	33739978	+	hsa_circ_0007535	17735	Hs68_RNase, Hs68_control, Nhek, Huvec, H1hesc, Gm12878, Ag04450, Sknshra, Mcf7	ELP2	2
chr7	55766695	55766841	-	hsa_circ_0007536	146	Hs68_RNase, Hs68_control, Hepg2, Bj, Ag04450, A549, Sknshra	FKBP9L	2
chr4	107092251	107133992	-	hsa_circ_0007540	41741	Hs68_RNase, Hs68_control, K562, Helas3, H1hesc, Gm12878, Bj, Ag04450, A549, Sknshra	TBCK	2
chr11	70251370	70260758	+	hsa_circ_0007546	9388	Hs68_RNase, Hs68_control, A549	CTTN	2
chr13	21732060	21746820	-	hsa_circ_0007547	14760	Hs68_RNase, Hs68_control, Nhek, K562, H1hesc, Gm12878, Ag04450	SKA3	2
chr16	74666420	74670475	-	hsa_circ_0007548	4055	Hs68_RNase, Hs68_control, K562, Hepg2, Helas3, H1hesc, Gm12878, Bj, A549	RFWD3	2
chr8	96044222	96064458	+	hsa_circ_0007549	20236	Hs68_RNase, Hs68_control, Nhek, Gm12878, Bj, A549, Sknshra, Mcf7	C8orf38	2
chr15	101149911	101152632	+	hsa_circ_0007550	2721	Hs68_RNase, Hs68_control, Nhek, K562, Helas3, Gm12878, Ag04450	ASB7	2
chr5	149921131	149922533	+	hsa_circ_0007551	1402	Hs68_RNase, Hs68_control, Huvec, Bj, Ag04450, A549, Nhek, Sknshra	NDST1	2
chr12	123983090	123984083	-	hsa_circ_0007552	993	Hs68_RNase, Hs68_control, K562, Bj, Ag04450, Sknshra	RILPL1	2
chr21	27264033	27284274	-	hsa_circ_0007556	20241	Hs68_RNase, Hs68_control, Nhek, H1hesc	APP	2
chr15	67457232	67459191	+	hsa_circ_0007561	1959	Hs68_RNase, Hs68_control, Nhek, K562, Helas3, H1hesc, Gm12878, Bj, Ag04450, A549	SMAD3	2
chr10	103649168	103717489	-	hsa_circ_0007564	68321	Hs68_RNase, Hs68_control, H1hesc	C10orf76	2
chr17	46105837	46111310	-	hsa_circ_0007565	5473	Hs68_RNase, Hs68_control, Ag04450	COPZ2	2
chr19	49407603	49409142	+	hsa_circ_0007568	1539	Hs68_RNase, Hs68_control, Helas3, H1hesc, Gm12878, Bj	NUCB1	2
chr22	38643775	38644025	-	hsa_circ_0007569	250	Hs68_RNase, Hs68_control, Nhek, Hepg2, Bj	TMEM184B	2
chr19	19153519	19163004	+	hsa_circ_0007574	9485	Hs68_RNase, Hs68_control, K562, H1hesc, Ag04450, Mcf7	ARMC6	2
chr1	41512078	41514562	-	hsa_circ_0007576	2484	Hs68_RNase, Hs68_control, K562, Huvec, Hepg2, H1hesc, Bj	SCMH1	2
chrX	2184780	2209644	-	hsa_circ_0007582	24864	Hs68_RNase, Hs68_control, K562, Helas3, H1hesc, Gm12878, Bj, A549, Sknshra	None	2
chr12	3029928	3031568	+	hsa_circ_0007584	1640	Hs68_RNase, Hs68_control, K562, H1hesc, Ag04450, Sknshra	TULP3	2
chr6	56989531	57006893	+	hsa_circ_0007587	17362	Hs68_RNase, Hs68_control, K562, Hepg2, Helas3, Bj, Nhek, Sknshra	ZNF451	2
chr1	12382592	12389975	+	hsa_circ_0007588	7383	Hs68_RNase, Hs68_control, Nhek, Gm12878	VPS13D	2
chr21	40590077	40601362	-	hsa_circ_0007589	11285	Hs68_RNase, Hs68_control, H1hesc, Sknshra, Mcf7	BRWD1	2
chr13	21557362	21557945	-	hsa_circ_0007590	583	Hs68_RNase, Hs68_control, Hepg2, Bj, Ag04450	LATS2	2
chr17	45668082	45669911	+	hsa_circ_0007591	1829	Hs68_RNase, Hs68_control, Nhek, K562, Gm12878	NPEPPS	2
[truncated: 6,268 more rows]

## Sheet: Human_negative
chrNum	start	end	strand	corresponding_positive_circID
chr1	6673822	6684093	+	hsa_circ_0000011		Table S13. Details of human negative dataset.
chr1	16043202	16052040	+	hsa_circ_0000021
chr1	21074108	21102498	-	hsa_circ_0000023
chr1	21276499	21308901	-	hsa_circ_0000025
chr1	21546430	21560154	-	hsa_circ_0000027
chr1	78181427	78194021	-	hsa_circ_0000087
chr1	155385349	155452240	-	hsa_circ_0000137
chr1	198177668	198247199	+	hsa_circ_0000169
chr1	204435899	204459059	-	hsa_circ_0000174
chr1	243666484	243776336	-	hsa_circ_0000199
chr10	27450023	27456203	+	hsa_circ_0000225
chr10	31610939	31676727	+	hsa_circ_0000227
chr10	31649884	31676727	+	hsa_circ_0000228
chr10	31649884	31784767	+	hsa_circ_0000230
chr10	32807344	32912745	+	hsa_circ_0000233
chr10	35790429	35842111	+	hsa_circ_0000235
chr10	74452377	74480858	+	hsa_circ_0000246
chr11	118416540	118425302	-	hsa_circ_0000359
chr11	128618132	128677134	+	hsa_circ_0000370
chr12	6657231	6658650	-	hsa_circ_0000375
chr12	28351876	28421650	+	hsa_circ_0000386
chr12	42599678	42606286	-	hsa_circ_0000392
chr13	33064229	33110006	-	hsa_circ_0000471
chr13	77699471	77713471	-	hsa_circ_0000495
chr11	68549239	68553503	-	hsa_circ_00005
chr13	113841514	113862420	-	hsa_circ_0000506
chr14	45557446	45571899	+	hsa_circ_0000532
chr14	68222665	68233164	-	hsa_circ_0000545
chr14	95604256	95623607	-	hsa_circ_0000564
chr15	62292763	62312737	-	hsa_circ_0000607
chr15	63822697	63834391	+	hsa_circ_0000612
chr15	64407788	64418298	+	hsa_circ_0000614
chr15	64763503	64794680	+	hsa_circ_0000615
chr15	76578747	76602405	-	hsa_circ_0000639
chr15	81271107	81282136	-	hsa_circ_0000645
chr15	85223163	85235351	-	hsa_circ_0000647
chr15	90758169	90766972	+	hsa_circ_0000650
chr16	11935764	11943242	-	hsa_circ_0000673
chr16	15788022	15793787	+	hsa_circ_0000675
chr16	16043434	16127027	+	hsa_circ_0000676
chr16	29842965	29845758	+	hsa_circ_0000688
chr16	67063855	67127532	+	hsa_circ_0000707
chr16	71706165	71718504	-	hsa_circ_0000715
chr17	40986789	40993595	+	hsa_circ_0000771
chr17	49054469	49067233	-	hsa_circ_0000785
chr17	58333992	58366043	-	hsa_circ_0000793
chr6	99924019	99963252	-	hsa_circ_00008
chr18	12991376	13013024	+	hsa_circ_0000830
chr19	6023107	6042134	-	hsa_circ_0000883
chr19	10279006	10290658	-	hsa_circ_0000889
chr19	12822367	12829992	-	hsa_circ_0000894
chr19	17308993	17312833	+	hsa_circ_0000910
chr19	33113328	33122400	-	hsa_circ_0000923
chr19	33132930	33135385	-	hsa_circ_0000924
chr19	39936522	39948380	+	hsa_circ_0000932
chr19	55608220	55626884	-	hsa_circ_0000958
chr2	24347236	24384483	+	hsa_circ_0000982
chr2	53897743	53984075	-	hsa_circ_0001005
chr2	62099593	62104161	-	hsa_circ_0001018
chr2	134988766	135028121	+	hsa_circ_0001068
chr2	148716360	148778319	-	hsa_circ_0001074
chr2	202622125	202630326	-	hsa_circ_0001093
chr17	65940386	65974084	+	hsa_circ_00011
chr2	224849526	224875103	-	hsa_circ_0001103
chr2	231937047	231973836	+	hsa_circ_0001110
chr2	234357749	234363110	+	hsa_circ_0001115
chr2	242344671	242380971	+	hsa_circ_0001121
chr20	2854329	2955887	+	hsa_circ_0001126
chr20	32652850	32668077	+	hsa_circ_0001139
chr20	32652850	32668077	+	hsa_circ_0001140
chr20	56838432	56861502	-	hsa_circ_0001172
chr21	30677524	30698657	+	hsa_circ_0001180
chr21	40597012	40604210	-	hsa_circ_0001195
chr22	24052028	24059454	-	hsa_circ_0001212
chr22	38894558	38901254	-	hsa_circ_0001230
chr22	41664101	41677625	-	hsa_circ_0001235
chr22	47016299	47054204	+	hsa_circ_0001250
chr3	23987612	24019034	+	hsa_circ_0001276
chr3	47680215	47719855	-	hsa_circ_0001294
chr2	61245324	61272986	+	hsa_circ_00013
chr3	50131151	50144297	+	hsa_circ_0001304
chr3	56606365	56647778	+	hsa_circ_0001313
chr3	56683013	56717045	-	hsa_circ_0001315
chr3	107403403	107447638	+	hsa_circ_0001324
chr3	111630457	111651244	+	hsa_circ_0001326
chr3	142443407	142496500	+	hsa_circ_0001345
chr3	171764703	171851439	+	hsa_circ_0001361
chr3	195603482	195618878	-	hsa_circ_0001377
chr1	117910565	118035884	+	hsa_circ_00014
chr4	54257597	54319298	+	hsa_circ_0001413
chr4	83798710	83812171	-	hsa_circ_0001421
chr4	128982503	129012299	+	hsa_circ_0001438
chr4	140038983	140098353	-	hsa_circ_0001441
chr4	153303341	153410568	-	hsa_circ_0001451
chr5	38996921	39074260	-	hsa_circ_0001475
chr5	54558458	54569205	-	hsa_circ_0001483
chr5	65280583	65317213	+	hsa_circ_0001493
chr5	74043517	74054771	-	hsa_circ_0001497
chr5	94208844	94253678	-	hsa_circ_0001512
chr6	3068658	3083547	+	hsa_circ_0001571
chr6	90551048	90570561	+	hsa_circ_0001621
chr6	146206629	146231772	-	hsa_circ_0001649
chr7	6084193	6094335	-	hsa_circ_0001673
chr7	23017888	23053693	-	hsa_circ_0001682
chr7	32582867	32598240	+	hsa_circ_0001694
chr7	43670751	43681763	-	hsa_circ_0001700
chr7	65425688	65435353	-	hsa_circ_0001712
chr7	137592998	137607513	-	hsa_circ_0001753
chr7	158545472	158560465	-	hsa_circ_0001776
chr8	37968257	37979998	+	hsa_circ_0001790
chr8	56852793	56867852	+	hsa_circ_0001803
chr8	68011537	68030604	+	hsa_circ_0001806
chr8	68208666	68255571	-	hsa_circ_0001808
chr8	128866974	128944941	+	hsa_circ_0001821
chr9	33952767	33986835	-	hsa_circ_0001848
chrX	53426511	53432081	-	hsa_circ_0001921
chrX	149945917	149984928	-	hsa_circ_0001948
chrY	2803546	2843285	+	hsa_circ_0001953
chr15	64481605	64543780	-	hsa_circ_0001955
chr17	34868501	34881172	-	hsa_circ_0001960
chr10	26991091	27003646	+	hsa_circ_0001963
chr21	27327941	27382228	-	hsa_circ_0001966
chr11	68358128	68369437	+	hsa_circ_0001968
chr3	170009430	170016898	+	hsa_circ_0001970
chr7	23004034	23025354	-	hsa_circ_0001971
chr3	53265476	53271836	-	hsa_circ_0001974
chr14	72052998	72065048	+	hsa_circ_0001979
chr11	73785298	73796015	-	hsa_circ_0001981
chr6	150086827	150123505	+	hsa_circ_0001984
chr5	149898360	149907860	+	hsa_circ_0001986
chr1	38046943	38053096	-	hsa_circ_0001987
chr13	36882556	36888219	-	hsa_circ_0001989
chr1	243456701	243509557	+	hsa_circ_0001992
chr14	71502782	71527459	+	hsa_circ_0001997
chr4	53786892	54131734	-	hsa_circ_0002000
chr1	10321963	10331637	+	hsa_circ_0002002
chr17	45752004	45755555	+	hsa_circ_0002007
chr14	55236822	55251099	+	hsa_circ_0002012
chr2	36606286	36668643	+	hsa_circ_0002017
chr3	48207321	48222330	-	hsa_circ_0002023
chr3	171955116	172025291	+	hsa_circ_0002026
chr1	63027288	63084539	-	hsa_circ_0002032
chr6	43521110	43536474	-	hsa_circ_0002037
chr11	68331892	68350597	+	hsa_circ_0002038
chr10	102690733	102716294	+	hsa_circ_0002045
chr3	17382147	17425507	-	hsa_circ_0002047
chr6	17662249	17675264	-	hsa_circ_0002049
chr10	128824616	128840978	+	hsa_circ_0002050
chr5	179135979	179150020	+	hsa_circ_0002051
chr9	118950452	119028264	+	hsa_circ_0002052
chr17	62781377	62797035	-	hsa_circ_0002056
chr5	54620296	54625235	+	hsa_circ_0002057
chr22	32874022	32883815	+	hsa_circ_0002063
chr7	6452618	6461435	-	hsa_circ_0002067
chr12	133381302	133404299	-	hsa_circ_0002071
chr6	158858829	158901007	+	hsa_circ_0002073
chr3	11849809	11872348	-	hsa_circ_0002074
chr8	22053694	22056900	+	hsa_circ_0002075
chr22	45571775	45575191	+	hsa_circ_0002077
chr16	16110353	16138537	+	hsa_circ_0002078
chr15	90429717	90437226	-	hsa_circ_0002080
chr8	22298878	22380081	+	hsa_circ_0002081
chr11	128333404	128375289	-	hsa_circ_0002083
chr7	91747834	91763844	-	hsa_circ_0002085
chr1	168198840	168204420	+	hsa_circ_0002093
chr7	24764305	24797094	-	hsa_circ_0002097
chr1	39910334	39916883	+	hsa_circ_0002104
chr9	71849355	71855063	+	hsa_circ_0002106
chr10	13212922	13222607	+	hsa_circ_0002109
chr12	31826486	31867565	-	hsa_circ_0002110
chr19	52905682	52911765	+	hsa_circ_0002115
chr16	4730429	4736304	+	hsa_circ_0002119
chr15	41663725	41672461	+	hsa_circ_0002124
chr6	56707996	56818617	-	hsa_circ_0002132
chr10	31678534	31784767	+	hsa_circ_0002140
chr7	66456048	66459353	-	hsa_circ_0002146
chr16	4767444	4780152	-	hsa_circ_0002148
chr2	197122547	197157474	-	hsa_circ_0002150
chrX	107069644	107147295	+	hsa_circ_0002153
chr8	141809319	141919720	-	hsa_circ_0002159
chr6	35810312	35842116	-	hsa_circ_0002165
chr10	33538342	33577529	-	hsa_circ_0002169
chr5	69438158	69554757	-	hsa_circ_0002170
chr5	175697394	175731480	+	hsa_circ_0002171
chrX	294970	322251	-	hsa_circ_0002172
chr20	18488706	18496380	+	hsa_circ_0002176
chr4	148803018	148886280	+	hsa_circ_0002177
chr12	121206800	121249245	-	hsa_circ_0002179
chr7	91753048	91763844	-	hsa_circ_0002181
chr17	18180989	18194000	-	hsa_circ_0002188
chr9	97525409	97572339	+	hsa_circ_0002191
chr2	190617379	190619071	-	hsa_circ_0002192
chr4	37614523	37649061	-	hsa_circ_0002194
chr2	102472439	102477448	+	hsa_circ_0002195
chr21	34904651	34914385	-	hsa_circ_0002197
chr6	136470225	136495026	+	hsa_circ_0002198
chr2	70444018	70475586	-	hsa_circ_0002199
chr15	65108851	65112185	-	hsa_circ_0002205
chr7	74602964	74606286	-	hsa_circ_0002208
chr7	131012656	131099462	+	hsa_circ_0002214
chr10	51372579	51535474	+	hsa_circ_0002224
chr1	70727957	70779473	-	hsa_circ_0002231
chr1	243666484	243776336	-	hsa_circ_0002240
chr16	4864568	4883201	-	hsa_circ_0002241
chr6	17493610	17536572	+	hsa_circ_0002245
chr2	33518227	33534549	+	hsa_circ_0002247
chr15	52432010	52472076	-	hsa_circ_0002248
chr22	20812095	20825802	-	hsa_circ_0002256
chr5	170293839	170319494	+	hsa_circ_0002257
chr19	16192251	16197286	+	hsa_circ_0002259
chr10	51851922	51854967	+	hsa_circ_0002261
chr8	67976663	67996573	+	hsa_circ_0002263
chr11	85692227	85711822	-	hsa_circ_0002264
chr6	13214288	13272700	+	hsa_circ_0002268
chr1	171540459	171548605	+	hsa_circ_0002269
chr2	20939812	21022830	-	hsa_circ_0002271
chr6	15315151	15497401	+	hsa_circ_0002272
chr12	111920591	111925382	-	hsa_circ_0002273
chr17	79534980	79555213	-	hsa_circ_0002279
chr11	34107852	34117398	+	hsa_circ_0002280
chr10	89519512	89544427	-	hsa_circ_0002281
chr7	72616152	72619481	+	hsa_circ_0002284
chr1	107803425	107871626	+	hsa_circ_0002286
chr1	247040460	247053361	-	hsa_circ_0002288
chr11	77394814	77409573	-	hsa_circ_0002290
chr11	118622074	118630753	-	hsa_circ_0002294
chr19	49485977	49490642	-	hsa_circ_0002296
chr19	10267067	10273424	-	hsa_circ_0002297
chr5	179131156	179135257	+	hsa_circ_0002300
chr14	31592722	31604146	-	hsa_circ_0002301
chr9	128240359	128275486	-	hsa_circ_0002303
chr1	93672664	93683426	+	hsa_circ_0002304
chr1	33019060	33066393	+	hsa_circ_0002306
chr17	18768181	18808359	+	hsa_circ_0002307
chr19	47281932	47288081	-	hsa_circ_0002311
chr4	121720816	121760429	-	hsa_circ_0002314
chr7	35708153	35734176	-	hsa_circ_0002315
chr3	197585705	197602631	+	hsa_circ_0002319
chr11	102033187	102097814	+	hsa_circ_0002320
chr7	74154141	74162453	+	hsa_circ_0002325
chr9	33062047	33073804	-	hsa_circ_0002328
chr12	88909311	88958121	-	hsa_circ_0002329
chr8	131165010	131199531	-	hsa_circ_0002330
chr12	117387423	117462125	+	hsa_circ_0002331
chr11	125497502	125505428	+	hsa_circ_0002332
chr3	52237879	52242263	+	hsa_circ_0002338
chr7	143559895	143579192	-	hsa_circ_0002339
chr2	216274657	216285524	-	hsa_circ_0002341
chr1	235628953	235659618	-	hsa_circ_0002343
chr2	36606286	36726490	+	hsa_circ_0002348
chr11	3746333	3781856	-	hsa_circ_0002350
chr2	201173673	201303862	+	hsa_circ_0002354
chr19	36633966	36640482	+	hsa_circ_0002356
chr12	27752281	27799081	+	hsa_circ_0002357
chr5	170817098	170827159	+	hsa_circ_0002358
chr21	36202149	36253010	-	hsa_circ_0002360
chr12	76454790	76477874	-	hsa_circ_0002366
chr2	202725464	202754180	+	hsa_circ_0002367
chr12	88890857	88958121	-	hsa_circ_0002375
chr11	72466746	72491279	-	hsa_circ_0002383
chr11	57080008	57089809	-	hsa_circ_0002386
chr4	13373419	13461544	-	hsa_circ_0002389
chr2	43713576	43765705	-	hsa_circ_0002392
chr14	39621015	39639518	-	hsa_circ_0002395
chr2	114699763	114715147	+	hsa_circ_0002397
chr2	101869264	101883246	+	hsa_circ_0002401
chr18	21649121	21693629	+	hsa_circ_0002403
chr12	78392117	78443787	+	hsa_circ_0002405
chr1	240333455	240370487	+	hsa_circ_0002413
chr12	78404621	78510684	+	hsa_circ_0002419
chr9	111681533	111693481	-	hsa_circ_0002420
chr3	171955116	172034233	+	hsa_circ_0002422
chr5	14183907	14331009	+	hsa_circ_0002424
chr7	98923550	98937632	+	hsa_circ_0002425
chr1	245133725	245238913	+	hsa_circ_0002426
chr11	85734459	85779775	-	hsa_circ_0002433
chr17	76073266	76087688	+	hsa_circ_0002434
chr10	93870833	93940776	-	hsa_circ_0002435
chrY	244970	272251	-	hsa_circ_0002436
chr1	21074108	21112776	-	hsa_circ_0002437
chr20	25391760	25400441	+	hsa_circ_0002441
chr12	120650117	120652801	-	hsa_circ_0002442
chr11	17162869	17169175	-	hsa_circ_0002443
chr10	128850945	129046373	+	hsa_circ_0002446
chr2	238277206	238295252	-	hsa_circ_0002447
chr7	157151241	157161636	+	hsa_circ_0002451
chr1	31447498	31478878	-	hsa_circ_0002452
chr17	35902074	35917305	-	hsa_circ_0002455
chr10	128908512	129046373	+	hsa_circ_0002456
chr12	111957824	112002687	-	hsa_circ_0002457
chr5	112328369	112343686	+	hsa_circ_0002462
chr11	3781793	3800279	-	hsa_circ_0002464
chr6	74407123	74466405	+	hsa_circ_0002465
chr1	27992577	27998689	-	hsa_circ_0002470
chr13	96361481	96410050	+	hsa_circ_0002473
chr4	120488228	120548788	-	hsa_circ_0002474
chr11	77639388	77667108	-	hsa_circ_0002476
chr4	54248445	54319298	+	hsa_circ_0002477
chr10	5836871	5853919	-	hsa_circ_0002478
chr3	50149497	50153040	+	hsa_circ_0002479
chr9	103072581	103088761	-	hsa_circ_0002482
chr7	131099404	131157026	+	hsa_circ_0002486
chr12	112320594	112323840	+	hsa_circ_0002488
chr6	17662249	17669568	-	hsa_circ_0002492
chr17	58533657	58541471	-	hsa_circ_0002496
chr14	81307026	81380752	-	hsa_circ_0002499
chr17	77071151	77078145	+	hsa_circ_0002504
chr16	71776185	71780595	-	hsa_circ_0002505
chr5	59924041	59983054	-	hsa_circ_0002512
chr11	85701293	85714821	-	hsa_circ_0002513
chr22	23412760	23464889	+	hsa_circ_0002514
chr4	7844866	7941653	-	hsa_circ_0002515
chr10	103773725	103815950	-	hsa_circ_0002523
chr3	52130585	52179977	-	hsa_circ_0002524
chr1	198189929	198247199	+	hsa_circ_0002528
chr19	48219815	48232938	+	hsa_circ_0002530
chr20	47701820	47707376	+	hsa_circ_0002536
chr13	95714958	95748433	-	hsa_circ_0002542
chr9	132839578	132876942	+	hsa_circ_0002543
chr9	126433570	126692386	-	hsa_circ_0002544
chr8	9953754	10184108	+	hsa_circ_0002546
chr16	74678518	74698643	-	hsa_circ_0002547
chrX	114864147	114871290	+	hsa_circ_0002548
chr13	28813770	28862259	+	hsa_circ_0002552
chr3	53907059	53910740	-	hsa_circ_0002554
chr9	20874680	20944716	+	hsa_circ_0002555
chr2	208579066	208611937	+	hsa_circ_0002556
chr13	98860778	98886954	+	hsa_circ_0002557
chr14	88940009	88951504	-	hsa_circ_0002559
chr18	39593406	39617781	+	hsa_circ_0002560
chr3	49084502	49114471	-	hsa_circ_0002561
chr18	66358532	66373645	-	hsa_circ_0002567
chr1	66618073	66732822	+	hsa_circ_0002572
chr4	7006571	7026989	+	hsa_circ_0002573
chr1	224589706	224612421	-	hsa_circ_0002577
chr3	23987612	24003825	+	hsa_circ_0002580
chr12	133226869	133237750	-	hsa_circ_0002581
chr3	52504572	52509921	+	hsa_circ_0002589
chr16	70496076	70500077	+	hsa_circ_0002599
chr9	20413719	20502340	-	hsa_circ_0002606
chr18	19399456	19433179	+	hsa_circ_0002608
chr22	43284649	43289619	-	hsa_circ_0002610
chr19	41787068	41800293	+	hsa_circ_0002613
chr5	14280431	14358456	+	hsa_circ_0002621
chr1	116194023	116213768	+	hsa_circ_0002623
chr10	70243232	70266362	-	hsa_circ_0002624
chr9	132839578	132853185	+	hsa_circ_0002625
chr3	154830083	154856025	+	hsa_circ_0002626
chr10	48193742	48199256	+	hsa_circ_0002627
chr12	110777308	110781239	+	hsa_circ_0002628
chr4	2877623	2900054	+	hsa_circ_0002630
chr17	1382980	1384532	-	hsa_circ_0002637
chr6	57015517	57033430	+	hsa_circ_0002638
chr3	32567776	32576138	-	hsa_circ_0002639
chr3	113503543	113513841	+	hsa_circ_0002640
chr9	102595564	102627333	+	hsa_circ_0002643
chr12	120241967	120288079	-	hsa_circ_0002645
chr9	140605419	140648743	+	hsa_circ_0002647
chr5	39381556	39389225	-	hsa_circ_0002649
chr22	30353025	30398982	+	hsa_circ_0002655
chr22	46085346	46134436	+	hsa_circ_0002657
chr8	141889611	141919720	-	hsa_circ_0002666
chr4	47864863	47896319	-	hsa_circ_0002668
chr13	50025689	50051175	+	hsa_circ_0002670
chr4	83793086	83798954	-	hsa_circ_0002671
chr9	131267085	131285095	+	hsa_circ_0002675
chr10	126095925	126103005	-	hsa_circ_0002676
chr12	109042739	109095700	-	hsa_circ_0002678
chr10	70546303	70549629	+	hsa_circ_0002681
chr9	131559334	131568298	+	hsa_circ_0002684
chr4	40895380	41016402	-	hsa_circ_0002686
chr16	21623421	21638723	+	hsa_circ_0002696
chr11	18566170	18585548	-	hsa_circ_0002698
chr1	59784265	59858966	+	hsa_circ_00027
chr4	20529898	20543242	+	hsa_circ_0002700
chr7	76091775	76126794	+	hsa_circ_0002710
chr12	110910883	110928154	+	hsa_circ_0002712
chr7	80394471	80445540	-	hsa_circ_0002714
chr21	47786499	47808799	+	hsa_circ_0002715
chr6	111710309	111732757	-	hsa_circ_0002716
chr1	78105134	78142995	-	hsa_circ_0002717
chr1	23126733	23208976	+	hsa_circ_0002720
chr17	1251256	1273035	-	hsa_circ_0002723
chrX	53661188	53707647	-	hsa_circ_0002724
chr18	180236	210031	+	hsa_circ_0002725
chr10	88226810	88257076	-	hsa_circ_0002727
chr2	36669758	36726490	+	hsa_circ_0002729
chr8	95448723	95480242	-	hsa_circ_0002731
chr6	42561929	42582916	+	hsa_circ_0002732
chr1	16045033	16052040	+	hsa_circ_0002733
chr12	56156362	56209723	-	hsa_circ_0002737
chr5	142662133	142769566	-	hsa_circ_0002739
chr7	73795912	73818178	+	hsa_circ_0002740
chr11	117134515	117152120	+	hsa_circ_0002743
chr5	170330548	170351922	+	hsa_circ_0002745
chr17	59984769	60004023	-	hsa_circ_0002746
chr7	102989048	103002504	+	hsa_circ_0002747
chr8	41901022	41909505	-	hsa_circ_0002754
chr4	151604997	151762205	-	hsa_circ_0002756
chr18	21086934	21100277	+	hsa_circ_0002757
chr3	185406896	185410550	-	hsa_circ_0002761
chr3	123458800	123519035	-	hsa_circ_0002768
chr16	14711447	14722108	-	hsa_circ_0002771
chr8	62545684	62597259	-	hsa_circ_0002772
chr16	524924	547448	+	hsa_circ_0002774
chr5	56532940	56546839	+	hsa_circ_0002775
chr2	219990193	220024053	-	hsa_circ_0002776
chr11	18102958	18111808	-	hsa_circ_0002778
chr9	99314083	99329112	-	hsa_circ_0002780
chr12	124848225	124870433	-	hsa_circ_0002783
chr2	32314591	32352091	+	hsa_circ_0002795
chr9	100128841	100136930	+	hsa_circ_0002796
chr8	99475172	99613889	-	hsa_circ_0002798
chr12	88912610	88958121	-	hsa_circ_0002803
chr7	99669794	99676790	-	hsa_circ_0002806
chr7	38816279	38836641	-	hsa_circ_0002808
chr22	40742536	40755039	+	hsa_circ_0002811
chrX	2310395	2408813	-	hsa_circ_0002818
chr16	47497009	47653340	+	hsa_circ_0002820
chr9	4985940	5050831	+	hsa_circ_0002824
chr1	203678429	203689868	+	hsa_circ_0002827
chr1	36396859	36448313	+	hsa_circ_0002828
chr15	20659793	20666595	-	hsa_circ_0002830
chr4	73979509	74000894	-	hsa_circ_0002831
chr5	145538970	145557228	-	hsa_circ_0002836
chr19	4941920	4945977	+	hsa_circ_0002838
chr4	183164582	183268082	+	hsa_circ_0002840
chr2	182785333	182794404	+	hsa_circ_0002844
chr3	15273618	15283095	+	hsa_circ_0002853
chr2	200233333	200320811	-	hsa_circ_0002867
chr1	26581069	26595126	+	hsa_circ_0002868
chr18	13049764	13067955	+	hsa_circ_0002875
chr17	535984	578907	-	hsa_circ_0002879
chr13	100945478	101144071	+	hsa_circ_0002880
chr19	41749521	41758348	+	hsa_circ_0002882
chr11	85689113	85711822	-	hsa_circ_0002884
chr12	24970743	25031583	-	hsa_circ_0002885
chr8	17843468	17863906	+	hsa_circ_0002887
chr9	113637456	113734500	-	hsa_circ_0002890
chr15	44045000	44057764	+	hsa_circ_0002891
chr15	90340890	90344418	-	hsa_circ_0002892
chr5	86626755	86642541	+	hsa_circ_0002893
chr6	152565672	152583323	-	hsa_circ_0002894
chr17	18607442	18625175	+	hsa_circ_0002896
chr1	155340568	155452240	-	hsa_circ_0002897
chr11	58295516	58321618	-	hsa_circ_0002904
chr1	28792893	28807992	+	hsa_circ_0002909
chr17	63685301	63793406	-	hsa_circ_0002910
chr2	11935534	11955366	+	hsa_circ_0002914
chr13	75898373	75930387	-	hsa_circ_0002917
chr5	115188676	115230855	+	hsa_circ_0002919
chr9	74480068	74517466	-	hsa_circ_0002921
chr1	220384630	220392971	-	hsa_circ_0002924
chr7	151949631	151970952	-	hsa_circ_0002932
chr12	112370389	112438789	-	hsa_circ_0002936
chr2	36706686	36756655	+	hsa_circ_0002938
chr19	6741236	6744711	+	hsa_circ_0002941
chr4	177610454	177713881	-	hsa_circ_0002942
chr11	28218988	28349712	+	hsa_circ_0002943
chr14	64902287	64908883	+	hsa_circ_0002944
chr19	41732660	41744059	+	hsa_circ_0002945
chr1	45221747	45227655	+	hsa_circ_0002952
chr21	10998207	11039429	-	hsa_circ_0002953
chr1	145227041	145282832	+	hsa_circ_0002956
chr12	109178573	109192976	-	hsa_circ_0002957
chr3	44968105	44986688	-	hsa_circ_0002962
chr10	49533940	49628289	+	hsa_circ_0002968
chr11	5618036	5625859	+	hsa_circ_0002969
chr15	81188210	81213442	+	hsa_circ_0002970
chr9	33944513	33952848	-	hsa_circ_0002976
chr1	94079404	94146926	-	hsa_circ_0002986
chr6	158834097	158901007	+	hsa_circ_0002987
chr20	50245519	50310641	-	hsa_circ_0002991
chr17	40042365	40049427	-	hsa_circ_0002994
chr4	38933072	38940325	+	hsa_circ_0002997
chr11	85671718	85722179	-	hsa_circ_0002998
chr17	57119174	57138469	-	hsa_circ_0003005
chr15	91181084	91186045	+	hsa_circ_0003010
chr1	176105624	176153800	-	hsa_circ_0003011
chr1	165638499	165667545	-	hsa_circ_0003014
chr10	86153609	86212061	+	hsa_circ_0003018
chr10	3202396	3212398	-	hsa_circ_0003022
chr3	11356818	11488410	+	hsa_circ_0003025
chr7	150813880	150816341	+	hsa_circ_0003027
chr5	139844252	139876132	+	hsa_circ_0003031
chr5	14183907	14287213	+	hsa_circ_0003037
chr5	122226722	122284341	+	hsa_circ_0003041
chr6	3068658	3089891	+	hsa_circ_0003042
chr14	91943253	91957146	-	hsa_circ_0003045
chr3	173302710	173323383	+	hsa_circ_0003046
chr7	131012656	131148123	+	hsa_circ_0003047
chr16	70778929	70806075	-	hsa_circ_0003048
chr8	54906264	54934146	-	hsa_circ_0003053
chr22	28293789	28315115	-	hsa_circ_0003056
chr15	100197618	100230633	+	hsa_circ_0003062
chr18	8069684	8122314	+	hsa_circ_0003063
chr2	110310664	110352573	-	hsa_circ_0003065
chr8	141781379	141828453	-	hsa_circ_0003066
chr6	152861095	152957818	-	hsa_circ_0003068
chr1	93300336	93303627	+	hsa_circ_0003069
chr17	78272121	78281001	+	hsa_circ_0003070
chr2	201277034	201303862	+	hsa_circ_0003071
chr9	118973918	119028264	+	hsa_circ_0003076
chr9	5720614	5743013	+	hsa_circ_0003084
chr3	182769947	182790275	-	hsa_circ_0003085
chr6	57370072	57499035	+	hsa_circ_0003087
chr14	35270737	35280242	-	hsa_circ_0003089
chr19	44156416	44164928	-	hsa_circ_0003090
chr3	48562998	48574253	-	hsa_circ_0003091
chr9	97136833	97203381	+	hsa_circ_0003092
chr16	88037417	88098938	+	hsa_circ_0003098
chr2	100041243	100053253	-	hsa_circ_0003100
chr20	45918931	45927616	-	hsa_circ_0003103
chr2	220075656	220080902	-	hsa_circ_0003104
chr6	128505718	128643318	-	hsa_circ_0003105
chr11	46526029	46552157	-	hsa_circ_0003110
chr4	1902377	1940259	+	hsa_circ_0003112
chr1	150790404	150801703	-	hsa_circ_0003116
chr8	98718854	98735263	+	hsa_circ_0003117
chr11	32610558	32622339	+	hsa_circ_0003119
chr14	74196773	74206177	-	hsa_circ_0003121
chr20	57242346	57248767	+	hsa_circ_0003128
chr9	140070455	140074929	-	hsa_circ_0003129
chr6	170013655	170058142	-	hsa_circ_0003130
chr14	67720921	67759410	+	hsa_circ_0003132
chr10	13371698	13389358	-	hsa_circ_0003136
chr19	36577589	36581422	+	hsa_circ_0003139
chr22	46704216	46724786	+	hsa_circ_0003143
chr22	47243803	47309330	+	hsa_circ_0003144
chr17	17766588	17775372	-	hsa_circ_0003147
chr9	34263099	34297112	-	hsa_circ_0003153
chr2	32418958	32446216	+	hsa_circ_0003157
chr6	83634548	83759491	-	hsa_circ_0003158
chr7	81680251	81765992	-	hsa_circ_0003159
chr2	101656640	101706826	-	hsa_circ_0003160
chr1	46532583	46597387	-	hsa_circ_0003161
chr7	33169179	33217450	+	hsa_circ_0003162
chr15	69727991	69730699	+	hsa_circ_0003166
chr10	99498301	99508121	+	hsa_circ_0003168
chr5	127782174	127872177	-	hsa_circ_0003173
chr12	114803970	114843889	-	hsa_circ_0003176
chr6	42561929	42582916	+	hsa_circ_0003177
chr5	133984514	134010465	+	hsa_circ_0003180
chr4	146740990	146791630	-	hsa_circ_0003187
chr12	78392117	78510684	+	hsa_circ_0003188
chr11	47497008	47506072	-	hsa_circ_0003191
chr2	128492962	128556572	-	hsa_circ_0003192
chr20	21186274	21224926	+	hsa_circ_0003194
chr2	32855590	32875300	+	hsa_circ_0003195
chr4	170429920	170482705	-	hsa_circ_0003196
chr12	111957824	111992021	-	hsa_circ_0003197
chr1	114268291	114292211	-	hsa_circ_0003198
chr14	74354976	74370813	+	hsa_circ_0003200
chr4	6997068	7008453	+	hsa_circ_0003201
chr12	51382165	51388413	-	hsa_circ_0003202
chr7	66456048	66460553	-	hsa_circ_0003203
chr17	76795749	76802368	-	hsa_circ_0003204
chr5	14293150	14331009	+	hsa_circ_0003208
chr20	30368742	30386355	+	hsa_circ_0003209
chr19	17265125	17273276	+	hsa_circ_0003215
chr2	15318073	15359092	-	hsa_circ_0003217
chr12	50847243	50856413	+	hsa_circ_0003222
chr14	69908549	69925260	+	hsa_circ_0003226
chr5	37299550	37304945	-	hsa_circ_0003227
chr3	5170145	5215769	+	hsa_circ_0003229
chr20	60736492	60739302	+	hsa_circ_0003231
chr16	53859776	53920865	+	hsa_circ_0003232
chr2	9672371	9695903	-	hsa_circ_0003233
chr12	50822718	50847455	+	hsa_circ_0003248
chr6	150147247	150185162	-	hsa_circ_0003249
chr15	92451732	92484806	+	hsa_circ_0003252
chr18	12712701	12724618	+	hsa_circ_0003255
chr12	69045799	69050128	+	hsa_circ_0003260
chr7	72349936	72384365	+	hsa_circ_0003261
chr6	16750207	16761687	-	hsa_circ_0003262
chr3	37169121	37196147	-	hsa_circ_0003264
chr19	41754648	41763534	+	hsa_circ_0003271
chr5	151152065	151171762	+	hsa_circ_0003278
chr5	137903338	137909539	-	hsa_circ_0003280
chr9	74349722	74360495	-	hsa_circ_0003290
chr13	30829625	30881181	-	hsa_circ_0003297
chr22	46085346	46134436	+	hsa_circ_0003303
chr8	103848484	103862372	-	hsa_circ_0003304
chr1	215740735	215754522	+	hsa_circ_0003309
chr1	94674810	94703121	-	hsa_circ_0003310
chr2	109104155	109113565	+	hsa_circ_0003311
chr19	45525088	45536007	+	hsa_circ_0003312
chr7	128620025	128640621	-	hsa_circ_0003318
chr5	133984514	134002686	+	hsa_circ_0003319
chr20	34444278	34466655	+	hsa_circ_0003322
chr7	107592454	107601774	-	hsa_circ_0003324
chr15	40300228	40321665	+	hsa_circ_0003328
chr7	105102661	105111295	-	hsa_circ_0003331
chr1	51210356	51425410	-	hsa_circ_0003332
chr15	43093166	43147398	-	hsa_circ_0003334
chr2	203160397	203164860	+	hsa_circ_0003337
chr2	162175333	162242082	+	hsa_circ_0003339
chr21	45496433	45502781	+	hsa_circ_0003342
chr6	158957468	159026379	+	hsa_circ_0003345
chr18	67759912	67801777	-	hsa_circ_0003346
chr12	64798826	64811895	+	hsa_circ_0003348
chr1	36212566	36215132	-	hsa_circ_0003352
chr2	188343312	188378368	-	hsa_circ_0003353
chr19	46857005	46887135	+	hsa_circ_0003356
chr22	50171326	50191765	-	hsa_circ_0003359
chr9	131859529	131862245	-	hsa_circ_0003362
chr16	3824570	3830868	-	hsa_circ_0003363
chr16	88037417	88061256	+	hsa_circ_0003372
chr14	39516571	39531075	-	hsa_circ_0003374
chr11	70244647	70256066	+	hsa_circ_0003376
chr11	1304513	1312423	-	hsa_circ_0003379
chr7	156540618	156572426	-	hsa_circ_0003386
chr8	68030978	68062170	+	hsa_circ_0003388
chr19	1031136	1039063	+	hsa_circ_0003389
chr6	89563348	89673280	-	hsa_circ_0003393
chr19	50270393	50295321	+	hsa_circ_0003395
chr10	81916134	81925953	-	hsa_circ_0003396
chr10	75477773	75482335	-	hsa_circ_0003397
chr8	71487087	71508556	-	hsa_circ_0003399
chr3	3196431	3216934	-	hsa_circ_0003400
chr15	50581680	50596196	-	hsa_circ_0003403
chr3	128345576	128356948	-	hsa_circ_0003404
chr8	131353088	131373407	-	hsa_circ_0003405
chr19	48000651	48008800	-	hsa_circ_0003407
chr9	33988971	34018319	-	hsa_circ_0003410
chr10	123662032	123687416	-	hsa_circ_0003419
chr3	75788443	75832515	-	hsa_circ_0003424
chr12	112884080	112895290	+	hsa_circ_0003425
chr11	70197100	70212073	+	hsa_circ_0003429
chr17	80136903	80151706	-	hsa_circ_0003430
chr1	151206921	151210741	+	hsa_circ_0003432
chr1	36396859	36448313	+	hsa_circ_0003435
chr4	184020645	184161415	+	hsa_circ_0003437
chr16	70292939	70298383	-	hsa_circ_0003438
chr22	38259279	38282852	+	hsa_circ_0003443
chr2	240085529	240220225	-	hsa_circ_0003445
chr7	140273608	140340098	-	hsa_circ_0003447
chr4	83372196	83382208	+	hsa_circ_0003451
chr15	72197267	72242732	-	hsa_circ_0003454
chr4	184124669	184161415	+	hsa_circ_0003461
chr3	15720983	15736320	-	hsa_circ_0003463
chr10	128810559	128830017	+	hsa_circ_0003465
chr17	44751780	44827273	+	hsa_circ_0003466
chr22	30218341	30229603	-	hsa_circ_0003468
chr2	197542030	197576976	+	hsa_circ_0003469
chrX	2179435	2408813	-	hsa_circ_0003473
chr2	29355018	29397311	+	hsa_circ_0003475
chr14	69555921	69610670	-	hsa_circ_0003485
chr17	29302405	29320922	+	hsa_circ_0003488
chr2	203807486	203827256	+	hsa_circ_0003493
chr1	52859115	52867161	-	hsa_circ_0003494
chr1	223933008	223938677	+	hsa_circ_0003498
chr3	149540305	149638971	+	hsa_circ_0003502
chr5	64447355	64494592	-	hsa_circ_0003503
chr5	156768096	156809670	+	hsa_circ_0003506
chr17	42486429	42516083	-	hsa_circ_0003508
chr11	47493550	47515995	-	hsa_circ_0003509
chr19	3185934	3201624	+	hsa_circ_0003510
chr14	102657578	102664766	+	hsa_circ_0003512
chr12	78225069	78388651	+	hsa_circ_0003514
chr10	128798436	128823047	+	hsa_circ_0003515
chr12	98910030	98938127	+	hsa_circ_0003517
chr16	47120137	47177620	-	hsa_circ_0003520
chr2	101644929	101652630	-	hsa_circ_0003522
chr2	128744359	128750882	-	hsa_circ_0003525
chr1	205070728	205084089	-	hsa_circ_0003527
chr5	134029417	134050851	+	hsa_circ_0003528
chr17	40173892	40175159	+	hsa_circ_0003530
chr3	43621845	43659578	-	hsa_circ_0003533
chr4	76898876	76912098	-	hsa_circ_0003534
chr9	88628634	88635884	+	hsa_circ_0003536
chr11	110001729	110034104	+	hsa_circ_0003541
chr5	177047474	177058536	-	hsa_circ_0003542
chr5	130846986	130928129	-	hsa_circ_0003544
chr6	45390330	45459851	+	hsa_circ_0003563
chr1	70757829	70790640	-	hsa_circ_0003566
chr6	17652065	17688849	-	hsa_circ_0003576
chr2	36606286	36726490	+	hsa_circ_0003578
chr5	153667030	153726807	+	hsa_circ_0003582
chr7	131099404	131148123	+	hsa_circ_0003588
chr8	99475172	99565632	-	hsa_circ_0003593
chr9	115142402	115200905	+	hsa_circ_0003597
chr9	99285869	99301007	-	hsa_circ_00036
chr7	90528606	90708795	+	hsa_circ_0003612
chr11	77820488	77835260	-	hsa_circ_0003615
chr16	347844	402449	-	hsa_circ_0003617
chr6	127440972	127517128	+	hsa_circ_0003625
chr3	136310287	136440337	-	hsa_circ_0003626
chr7	135107063	135193905	-	hsa_circ_0003629
chr22	31842924	31850362	-	hsa_circ_0003630
chr7	80394471	80476661	-	hsa_circ_0003634
chr7	16655369	16684437	-	hsa_circ_0003637
chr4	99960545	99978969	+	hsa_circ_0003640
chr1	171491654	171501931	+	hsa_circ_0003644
chr17	74929374	74940344	+	hsa_circ_0003646
chr15	67524186	67535209	-	hsa_circ_0003651
chr18	9200512	9235818	+	hsa_circ_0003652
chr18	18943554	19015036	+	hsa_circ_0003653
chr17	41573549	41584565	+	hsa_circ_0003657
chr1	227316810	227348337	-	hsa_circ_0003659
chr11	82909521	82923836	+	hsa_circ_0003661
chr2	242592927	242598602	+	hsa_circ_0003662
chr17	18195959	18210884	-	hsa_circ_0003663
chr12	50814571	50829335	+	hsa_circ_0003664
chr11	46331540	46336938	+	hsa_circ_0003668
chr14	75563803	75572699	-	hsa_circ_0003670
chr10	88651884	88672141	+	hsa_circ_0003674
chr16	71732470	71757715	-	hsa_circ_0003681
chr14	64882357	64894191	+	hsa_circ_0003686
chr8	131353088	131440048	-	hsa_circ_0003691
chr3	171955116	172034233	+	hsa_circ_0003692
chr1	145592617	145595595	-	hsa_circ_0003693
chr11	85689113	85701301	-	hsa_circ_0003695
chr6	52932703	52943696	+	hsa_circ_0003700
chr3	11388000	11488410	+	hsa_circ_0003703
chr15	64481605	64506323	-	hsa_circ_0003706
chr12	50847243	50870239	+	hsa_circ_0003709
chr15	59193459	59209219	-	hsa_circ_0003713
chr9	86284100	86322516	-	hsa_circ_0003715
chr13	49762651	49771126	+	hsa_circ_0003717
chr13	111319783	111341251	-	hsa_circ_0003719
chr22	24726224	24739571	+	hsa_circ_0003720
chr6	44797553	45345160	-	hsa_circ_0003724
chr12	124124504	124139517	+	hsa_circ_0003725
chr9	131029473	131035144	-	hsa_circ_0003728
chr2	20494137	20531698	-	hsa_circ_0003733
chr6	158957468	159044639	+	hsa_circ_0003735
chr6	25408123	25450223	+	hsa_circ_0003738
chr1	226013055	226026398	+	hsa_circ_0003740
chr8	146016756	146017774	-	hsa_circ_0003741
chr1	85790423	85870180	-	hsa_circ_0003743
chr19	3653288	3667351	-	hsa_circ_0003745
chr2	203807486	203831735	+	hsa_circ_0003747
chr19	17265125	17283287	+	hsa_circ_0003749
chr1	41540891	41628689	-	hsa_circ_0003751
chr1	24137226	24151892	-	hsa_circ_0003757
chr9	33036124	33038724	+	hsa_circ_0003762
chr3	119545548	119585475	-	hsa_circ_0003763
chr17	2363187	2378593	-	hsa_circ_0003767
chr16	11856527	11861434	-	hsa_circ_0003769
chr5	108227138	108373179	+	hsa_circ_0003772
chr1	19505545	19513151	-	hsa_circ_0003777
chr10	104351281	104375159	+	hsa_circ_0003779
chr18	12948504	12974554	+	hsa_circ_0003780
chr2	122513747	122522794	+	hsa_circ_0003789
chr6	3004729	3019989	+	hsa_circ_0003790
chr17	65914830	65920705	+	hsa_circ_0003796
chr6	111656672	111680104	-	hsa_circ_0003799
chr7	128610202	128619177	-	hsa_circ_0003807
chr2	69581391	69597240	-	hsa_circ_0003808
chr15	102182085	102188515	-	hsa_circ_0003813
chr5	138635541	138650425	+	hsa_circ_0003816
chr11	9424837	9438695	+	hsa_circ_0003817
chr7	22986652	23016427	-	hsa_circ_0003825
chr15	44646889	44674427	+	hsa_circ_0003829
chr14	102360844	102376027	+	hsa_circ_0003831
chr11	2993425	3003029	-	hsa_circ_0003834
chr12	6978263	6978937	+	hsa_circ_0003835
chr15	43075617	43120230	-	hsa_circ_0003838
chr16	23491966	23500030	-	hsa_circ_0003840
chr12	19427450	19440490	+	hsa_circ_0003844
chr16	89367918	89386764	-	hsa_circ_0003846
chr7	65217151	65222711	+	hsa_circ_0003847
chr14	73612786	73626757	+	hsa_circ_0003848
chr7	43495896	43524214	+	hsa_circ_0003851
chr13	21303070	21321594	-	hsa_circ_0003852
chr2	201876115	201910280	-	hsa_circ_0003858
chr9	74305008	74314365	-	hsa_circ_0003861
chr3	11350483	11372867	+	hsa_circ_0003862
chr15	55497814	55529640	-	hsa_circ_0003863
chr16	29842965	29851780	+	hsa_circ_0003864
chr18	9200512	9235818	+	hsa_circ_0003865
chr4	2661615	2691431	+	hsa_circ_0003869
chr17	49286675	49329109	-	hsa_circ_0003871
chr12	50814571	50824334	+	hsa_circ_0003873
chr18	46237990	46384012	+	hsa_circ_0003877
chr3	186508115	186523387	-	hsa_circ_0003878
chr1	32627962	32635661	+	hsa_circ_0003880
chr6	3068658	3083547	+	hsa_circ_0003886
chr19	11227535	11240346	+	hsa_circ_0003892
chr15	81225767	81234394	+	hsa_circ_0003893
chr9	130280105	130294057	-	hsa_circ_0003895
chr2	231616856	231663612	+	hsa_circ_0003898
chr17	41598119	41603038	+	hsa_circ_0003899
chr2	28974904	29022165	+	hsa_circ_0003905
chr1	223990973	223998215	-	hsa_circ_0003914
chr2	200211589	200320811	-	hsa_circ_0003915
chr8	97797092	97978274	+	hsa_circ_0003917
chr2	231305191	231326043	+	hsa_circ_0003922
chr3	47958360	47969792	-	hsa_circ_0003927
chr17	34901468	34934616	+	hsa_circ_0003930
chr7	23358757	23387353	-	hsa_circ_0003931
chr4	56738015	56757588	+	hsa_circ_0003936
chr5	179133308	179136950	+	hsa_circ_0003938
chr9	108292789	108308856	+	hsa_circ_0003939
chr7	6852654	6863797	-	hsa_circ_0003943
chr2	24199839	24222807	+	hsa_circ_0003947
chr9	19296006	19310786	+	hsa_circ_0003950
chr7	40027435	40085624	+	hsa_circ_0003951
chr18	55981787	56002769	+	hsa_circ_0003954
chr14	75352289	75365158	+	hsa_circ_0003957
chr1	144596284	144607547	+	hsa_circ_0003960
chr10	128788719	128807068	+	hsa_circ_0003970
chr9	96214666	96278049	+	hsa_circ_0003972
chr15	67430573	67466922	+	hsa_circ_0003973
chr7	92905154	92949881	+	hsa_circ_0003974
chr4	100827674	100845034	-	hsa_circ_0003977
chr18	13671911	13687881	-	hsa_circ_0003979
chr2	101582122	101591406	+	hsa_circ_0003980
chr9	96800312	96860861	+	hsa_circ_0003981
chr5	14280431	14331009	+	hsa_circ_0003989
chr2	42939880	42979447	+	hsa_circ_0003990
chr2	201277034	201303862	+	hsa_circ_0003994
chr19	1026976	1036245	+	hsa_circ_0004003
chr17	61259527	61315438	+	hsa_circ_0004006
chr14	71462458	71485879	+	hsa_circ_0004008
chr9	111808509	111843223	-	hsa_circ_0004010
chr1	33402269	33430286	-	hsa_circ_0004013
chr1	24128400	24151892	-	hsa_circ_0004014
chr17	1690716	1708009	-	hsa_circ_0004018
chr3	43602865	43640158	-	hsa_circ_0004022
chr13	49719914	49760238	+	hsa_circ_0004024
chr5	139844252	139876132	+	hsa_circ_0004025
chr6	128505718	128730477	-	hsa_circ_0004026
chr3	41263577	41281227	+	hsa_circ_0004030
chr17	4076649	4084667	-	hsa_circ_0004031
chr6	16615206	16761687	-	hsa_circ_0004032
chr3	15067072	15074007	+	hsa_circ_0004046
chr14	35255332	35269596	-	hsa_circ_0004047
chr16	19772679	19800244	+	hsa_circ_0004049
chr20	43541301	43550372	+	hsa_circ_0004052
chr20	35425905	35437146	-	hsa_circ_0004053
chr14	77910592	77923708	-	hsa_circ_0004056
chr9	115043442	115092754	-	hsa_circ_0004059
chr1	155385349	155452240	-	hsa_circ_0004060
chr1	240408591	240601510	+	hsa_circ_0004061
chr17	80710034	80755678	+	hsa_circ_0004063
chr19	19390994	19412827	-	hsa_circ_0004066
chr1	20027261	20076865	-	hsa_circ_0004067
chr19	17305365	17312833	+	hsa_circ_0004071
chr16	53529174	53535400	-	hsa_circ_0004072
chr9	140657127	140678845	+	hsa_circ_0004073
chr5	68647757	68661581	-	hsa_circ_0004081
chr3	43331232	43356745	+	hsa_circ_0004089
chr1	36622816	36640609	+	hsa_circ_0004093
chr1	15970017	15983480	+	hsa_circ_0004095
chr5	171335713	171384702	-	hsa_circ_0004098
chr9	140611547	140640054	+	hsa_circ_0004101
chr11	102221575	102248328	+	hsa_circ_0004103
chr5	151042049	151051255	-	hsa_circ_0004104
chr14	56113691	56116531	+	hsa_circ_0004110
chr5	64552217	64625310	-	hsa_circ_0004114
chr20	25284186	25291108	-	hsa_circ_0004118
chr10	31649884	31799803	+	hsa_circ_0004126
chr22	29099493	29133311	-	hsa_circ_0004128
chr11	2985955	3003029	-	hsa_circ_0004132
chr6	73696036	73752984	+	hsa_circ_0004136
chr14	23374815	23381001	-	hsa_circ_0004137
chr11	102033187	102097814	+	hsa_circ_0004140
chr6	36862280	36882211	+	hsa_circ_0004143
chr11	66438407	66445295	-	hsa_circ_0004144
chr11	3707294	3716788	-	hsa_circ_0004146
chr4	73979509	74000894	-	hsa_circ_0004148
chr4	77082439	77089629	-	hsa_circ_0004151
chr4	1900948	1940259	+	hsa_circ_0004156
chr11	66433743	66438454	-	hsa_circ_0004168
chr7	5940486	5951553	+	hsa_circ_0004169
chr16	74685818	74698643	-	hsa_circ_0004172
chr17	1446314	1463095	-	hsa_circ_0004174
chr10	13698636	13736039	-	hsa_circ_0004183
chr3	41263577	41274935	+	hsa_circ_0004194
chr13	24159595	24233353	+	hsa_circ_0004196
chr16	28132991	28145246	-	hsa_circ_0004197
chr2	135027957	135160708	+	hsa_circ_0004198
chr15	96819146	96865874	-	hsa_circ_0004200
chr16	89289565	89293186	+	hsa_circ_0004203
chr14	37745535	37854984	+	hsa_circ_0004204
chr12	112370389	112403563	-	hsa_circ_0004206
chr20	50287654	50305678	-	hsa_circ_0004207
chr20	45878031	45919018	-	hsa_circ_0004212
chr20	42583788	42636178	+	hsa_circ_0004218
chr8	25154098	25159970	+	hsa_circ_0004219
chr1	12446244	12516127	+	hsa_circ_0004222
chr18	52999298	53019228	-	hsa_circ_0004223
chr9	22046316	22077889	+	hsa_circ_0004226
chr4	5642249	5683040	-	hsa_circ_0004228
chr5	61718332	61763034	+	hsa_circ_0004230
chr4	106638783	106683042	+	hsa_circ_0004231
chr1	32692004	32696620	+	hsa_circ_0004240
chr21	35088736	35107398	+	hsa_circ_0004248
chr15	72495363	72502200	-	hsa_circ_0004249
chr11	3781793	3800279	-	hsa_circ_0004251
chr15	64508761	64634884	-	hsa_circ_0004256
chr10	69769962	69826974	-	hsa_circ_0004258
chr3	119545548	119631657	-	hsa_circ_0004259
chr3	160939782	160955979	+	hsa_circ_0004264
chr15	69709722	69715373	+	hsa_circ_0004266
chr9	88557070	88581587	+	hsa_circ_0004267
chr19	5016336	5071070	+	hsa_circ_0004272
chr17	60109710	60130066	-	hsa_circ_0004273
chrX	69553478	69594104	+	hsa_circ_0004278
chr1	47748017	47767397	-	hsa_circ_0004280
chr8	29924420	29931571	-	hsa_circ_0004283
chr9	114875072	114936251	-	hsa_circ_0004286
chr1	203595928	203667482	+	hsa_circ_0004290
chr11	65057270	65065023	+	hsa_circ_0004291
chr10	69720459	69792626	-	hsa_circ_0004292
chr22	38267207	38282852	+	hsa_circ_0004294
chr11	128350296	128375289	-	hsa_circ_0004296
chr15	66825323	66839225	+	hsa_circ_0004298
chr3	81586062	81695633	-	hsa_circ_0004301
chr6	20758826	21065459	+	hsa_circ_0004302
chr11	77639388	77690146	-	hsa_circ_0004304
chr2	179396041	179407722	+	hsa_circ_0004305
chr5	9154600	9202352	-	hsa_circ_0004307
chr7	99700851	99702563	+	hsa_circ_0004312
chr16	74490547	74496093	-	hsa_circ_0004315
chr22	20077499	20093800	+	hsa_circ_0004322
chr6	144806521	144835173	+	hsa_circ_0004327
chr17	28575850	28600497	-	hsa_circ_0004329
chr7	6456472	6465745	-	hsa_circ_0004330
chr1	44048753	44063724	+	hsa_circ_0004335
chr2	30670269	30775415	+	hsa_circ_0004337
chr21	34951830	34959908	-	hsa_circ_0004339
chr16	9017211	9029615	-	hsa_circ_0004344
chr6	44364078	44387334	+	hsa_circ_0004346
chr2	24509192	24521683	-	hsa_circ_0004348
chr7	6415490	6438349	+	hsa_circ_0004349
chr2	43625110	43765705	-	hsa_circ_0004352
chr3	9834801	9845391	+	hsa_circ_0004355
chr4	73979509	74000894	-	hsa_circ_0004358
chr20	40127935	40192790	-	hsa_circ_0004359
chr7	80394471	80445540	-	hsa_circ_0004365
chr15	66011584	66053776	-	hsa_circ_0004367
chrX	149963891	149984928	-	hsa_circ_0004369
chr1	170636522	170699762	+	hsa_circ_0004370
chr17	62576907	62656980	-	hsa_circ_0004378
chr8	141370149	141436740	-	hsa_circ_0004380
chr17	80822167	80871025	+	hsa_circ_0004382
chr3	81586062	81661956	-	hsa_circ_0004388
chr17	65920663	65932797	+	hsa_circ_0004392
chr15	66044717	66053776	-	hsa_circ_0004393
chr9	37302185	37322368	+	hsa_circ_0004398
chr14	57710997	57735158	-	hsa_circ_0004399
chr20	47775476	47790800	-	hsa_circ_0004400
chr15	74932902	74963940	-	hsa_circ_0004401
chr17	4100668	4145745	-	hsa_circ_0004402
chr1	1735965	1763724	-	hsa_circ_0004406
chr11	3746333	3781856	-	hsa_circ_0004410
chr11	68566686	68582955	-	hsa_circ_0004411
chr5	64552217	64593071	-	hsa_circ_0004418
chr2	232079647	232121019	+	hsa_circ_0004430
chr3	138383878	138407816	-	hsa_circ_0004431
chr2	58421364	58468437	-	hsa_circ_0004435
chr2	112619966	112622528	-	hsa_circ_0004439
chr22	28256184	28315115	-	hsa_circ_0004441
chr4	87610773	87643587	+	hsa_circ_0004446
chr12	69210592	69222183	+	hsa_circ_0004448
chr11	68228281	68312492	+	hsa_circ_0004449
chr14	37745535	37839144	+	hsa_circ_0004455
chr17	36348511	36357272	-	hsa_circ_0004457
chr12	102283866	102302105	+	hsa_circ_0004459
chr7	74105305	74125440	+	hsa_circ_0004464
chr17	986762	1012340	-	hsa_circ_0004467
chr22	36724904	36760878	-	hsa_circ_0004470
chr2	101638743	101652630	-	hsa_circ_0004471
chr2	241459779	241471552	-	hsa_circ_0004474
chr10	13230881	13237269	+	hsa_circ_0004477
chr1	59784265	60019629	+	hsa_circ_0004478
chr12	121206800	121249245	-	hsa_circ_0004479
chr20	25397740	25423751	+	hsa_circ_0004483
chr17	18768181	18820849	+	hsa_circ_0004488
chr9	74349722	74383302	-	hsa_circ_0004492
chr13	33284083	33315286	+	hsa_circ_0004494
chr1	94350761	94374346	-	hsa_circ_0004495
chr20	17932170	17937590	-	hsa_circ_0004499
chr16	75267744	75270896	-	hsa_circ_0004500
chr15	65262452	65275518	-	hsa_circ_0004506
chr16	28497899	28502383	-	hsa_circ_0004510
chr12	121847278	121858137	+	hsa_circ_0004513
chr16	74664679	74678351	-	hsa_circ_0004519
chr20	397864	400112	+	hsa_circ_0004525
chr5	170293839	170351922	+	hsa_circ_0004527
chr1	240255180	240370487	+	hsa_circ_0004529
chr17	11998919	12019202	+	hsa_circ_0004532
chr11	46567621	46570601	-	hsa_circ_0004534
chr4	5141363	5205963	+	hsa_circ_0004536
chr5	77786902	77844974	-	hsa_circ_0004539
chr22	38082421	38086801	+	hsa_circ_0004543
chr19	45868300	45873490	-	hsa_circ_0004546
chr12	51086732	51092250	+	hsa_circ_0004548
chr19	4852220	4861423	-	hsa_circ_0004551
chr9	115004832	115092754	-	hsa_circ_0004553
chr2	230663999	230670518	-	hsa_circ_0004554
chr4	85617885	85634392	-	hsa_circ_0004557
chr3	131181400	131198077	-	hsa_circ_0004559
chr3	149540305	149638971	+	hsa_circ_0004565
chr16	16199257	16218772	+	hsa_circ_0004569
chr5	34757573	34807925	+	hsa_circ_0004572
chr15	28437107	28451528	-	hsa_circ_0004574
chr17	64673243	64692605	+	hsa_circ_0004576
chr7	24636739	24703340	+	hsa_circ_0004582
chr15	81165879	81213442	+	hsa_circ_0004585
chr12	78225069	78400546	+	hsa_circ_0004590
chrY	2260395	2358813	-	hsa_circ_0004591
chr16	2488071	2495623	+	hsa_circ_0004603
chr7	65591623	65610487	+	hsa_circ_0004604
chr10	72434312	72489133	+	hsa_circ_0004606
chr5	41925423	41934123	+	hsa_circ_0004608
chr3	49355742	49365249	-	hsa_circ_0004609
chr8	104439325	104452499	+	hsa_circ_0004610
chr16	8996238	8999188	-	hsa_circ_0004611
chr9	99277960	99301007	-	hsa_circ_0004612
chr12	54059023	54066429	-	hsa_circ_0004614
chr18	7946952	7995782	+	hsa_circ_0004618
chr1	51078003	51253877	-	hsa_circ_0004619
chr14	62165613	62199242	+	hsa_circ_0004623
chr19	34710611	34717369	+	hsa_circ_0004624
chr16	68299419	68328704	+	hsa_circ_0004635
chr11	3781793	3800279	-	hsa_circ_0004637
chr3	110796032	110845144	+	hsa_circ_0004639
chr7	156540618	156626486	-	hsa_circ_0004644
chr2	128744359	128757419	-	hsa_circ_0004645
chr20	47740912	47790800	-	hsa_circ_0004648
chr4	83278590	83292737	-	hsa_circ_0004651
chr16	68307725	68324443	+	hsa_circ_0004656
chr12	1192739	1250906	+	hsa_circ_0004657
chr1	35940470	35972468	-	hsa_circ_0004660
chr2	214167237	214239778	+	hsa_circ_0004664
chr19	1032558	1039063	+	hsa_circ_0004667
chr4	103720085	103746474	-	hsa_circ_0004668
chr7	156480808	156626486	-	hsa_circ_0004673
chr16	14946911	14951179	+	hsa_circ_0004677
chr7	131194995	131241322	-	hsa_circ_0004679
chr16	19623050	19639124	+	hsa_circ_0004683
chr7	139737515	139762351	-	hsa_circ_0004684
chr5	6644921	6668594	+	hsa_circ_0004687
chr9	125616810	125621381	-	hsa_circ_0004688
chr4	151502470	151605115	-	hsa_circ_0004696
chr4	186091453	186103673	-	hsa_circ_0004697
chr2	73208138	73247393	-	hsa_circ_0004699
chr17	62816812	62821937	-	hsa_circ_0004702
chr7	5940486	5951553	+	hsa_circ_0004703
chr3	14474178	14499534	+	hsa_circ_0004705
chr6	136429869	136495026	+	hsa_circ_0004712
chr1	175937534	175996824	-	hsa_circ_0004722
chr9	131881792	131890347	+	hsa_circ_0004727
chr1	47838627	47842795	+	hsa_circ_0004741
chr17	57812699	57911411	+	hsa_circ_0004746
chr12	121701703	121712173	-	hsa_circ_0004756
chr2	200233333	200261729	-	hsa_circ_0004757
chr14	64882357	64890963	+	hsa_circ_0004760
chr6	36862280	36882211	+	hsa_circ_0004764
chr14	20791338	20799047	-	hsa_circ_0004766
chr9	33944513	33968516	-	hsa_circ_0004774
chr1	147442099	147464799	+	hsa_circ_0004775
chr4	151502470	151561018	-	hsa_circ_0004780
chr14	71409590	71436716	+	hsa_circ_0004781
chr12	78392117	78404677	+	hsa_circ_0004782
chr2	219410944	219427536	-	hsa_circ_0004783
chr19	46021187	46026953	+	hsa_circ_0004786
chr17	62582204	62656980	-	hsa_circ_0004789
chr9	125033232	125075609	+	hsa_circ_0004793
chr22	38945930	38965395	-	hsa_circ_0004795
chr17	45739535	45757500	+	hsa_circ_0004796
chr11	123455020	123471256	+	hsa_circ_0004798
chr5	149919644	149931417	+	hsa_circ_0004799
chr17	27829607	27844674	+	hsa_circ_0004800
chr2	118715941	118753078	-	hsa_circ_0004801
chr5	33561132	33603830	-	hsa_circ_0004807
chr1	22041617	22050588	-	hsa_circ_0004808
chr10	27462050	27475647	+	hsa_circ_0004809
chr22	29085253	29092975	-	hsa_circ_0004811
chr2	171884855	171910363	-	hsa_circ_0004813
chr2	102031316	102045481	-	hsa_circ_0004814
chr20	17934774	17941969	-	hsa_circ_0004816
chr14	62207473	62214190	+	hsa_circ_0004817
chr11	20099539	20112564	+	hsa_circ_0004819
chr14	36104670	36133973	-	hsa_circ_0004823
chr16	2607445	2620819	+	hsa_circ_0004828
chr14	31581213	31585664	-	hsa_circ_0004829
chr5	69171098	69271679	+	hsa_circ_0004837
chr5	52145199	52163052	+	hsa_circ_0004840
chr15	93499689	93515157	+	hsa_circ_0004842
chrX	2870872	2877929	-	hsa_circ_0004844
chr15	49527822	49620327	+	hsa_circ_0004845
chr13	77655049	77663166	-	hsa_circ_0004850
chr19	14512465	14516417	+	hsa_circ_0004853
chr5	134696209	134724816	-	hsa_circ_0004854
chr20	35650146	35684661	-	hsa_circ_0004855
chr11	9438606	9444687	+	hsa_circ_0004857
chr3	67718671	67797381	+	hsa_circ_0004859
chr1	14031350	14095668	+	hsa_circ_0004861
chr2	232826418	232880709	+	hsa_circ_0004862
chr8	67511285	67526482	-	hsa_circ_0004863
chr7	2394869	2406070	+	hsa_circ_0004869
chr1	51869101	51887776	-	hsa_circ_0004877
chr1	223945071	223960412	+	hsa_circ_0004879
chr18	46237990	46384012	+	hsa_circ_0004880
chr10	97393254	97413162	-	hsa_circ_0004882
chr3	52130585	52179977	-	hsa_circ_0004884
chr20	54948504	54963258	-	hsa_circ_0004887
chr4	7783103	7817826	-	hsa_circ_0004890
chr19	1031136	1036245	+	hsa_circ_0004891
chr14	53176293	53180620	+	hsa_circ_0004897
chr10	81067162	81072506	+	hsa_circ_0004900
chr12	99065313	99093347	+	hsa_circ_0004901
chr10	31678534	31799803	+	hsa_circ_0004907
chr16	74949358	74951906	-	hsa_circ_0004910
chr17	62238161	62271249	-	hsa_circ_0004913
chr5	68874539	68878247	+	hsa_circ_0004914
chr2	209142261	209163503	+	hsa_circ_0004920
chr12	102174335	102190040	-	hsa_circ_0004925
chr20	61476490	61493115	-	hsa_circ_0004926
chr17	708450	767337	-	hsa_circ_0004931
chr16	89603173	89615744	+	hsa_circ_0004945
chr16	343488	354441	-	hsa_circ_0004947
chr1	31468029	31501711	-	hsa_circ_0004949
chr19	40840742	40845071	-	hsa_circ_0004952
chr9	33319019	33348721	+	hsa_circ_0004953
chr2	158646644	158676001	-	hsa_circ_0004955
chr2	85262139	85286595	+	hsa_circ_0004964
chr14	53331465	53342075	-	hsa_circ_0004970
chr12	53407340	53415542	+	hsa_circ_0004972
chr2	70377030	70409577	-	hsa_circ_0004975
chr2	25982351	26003178	-	hsa_circ_0004976
chr20	33935070	33972447	-	hsa_circ_0004980
chr8	103851130	103862372	-	hsa_circ_0004982
chr1	53236692	53267652	+	hsa_circ_0004989
chr15	86028941	86087374	+	hsa_circ_0004991
chr20	33935070	33972447	-	hsa_circ_0004994
chr1	179095512	179112179	-	hsa_circ_0004996
chr6	16615206	16761687	-	hsa_circ_0005000
chr15	38756350	38773660	+	hsa_circ_0005001
chr1	21276499	21308901	-	hsa_circ_0005002
chr6	105244804	105293695	-	hsa_circ_0005011
chr16	71950950	71958184	+	hsa_circ_0005016
chr7	43523743	43546856	+	hsa_circ_0005017
chr16	56970636	56974313	+	hsa_circ_0005022
chr3	12556205	12570423	+	hsa_circ_0005028
chr14	75134168	75138723	-	hsa_circ_0005030
chr4	79741906	79763681	+	hsa_circ_0005031
chr1	246489115	246518637	-	hsa_circ_0005034
chr15	76566824	76602405	-	hsa_circ_0005036
chr16	2621075	2633988	+	hsa_circ_0005041
chr8	25154098	25174647	+	hsa_circ_0005042
chr12	121001619	121012340	+	hsa_circ_0005043
chr2	55200957	55237585	-	hsa_circ_0005045
chr3	5170145	5220393	+	hsa_circ_0005046
chr2	61711072	61719333	-	hsa_circ_0005050
chr3	196098767	196120683	-	hsa_circ_0005051
chr15	85525457	85632647	+	hsa_circ_0005053
chr1	33402269	33430286	-	hsa_circ_0005057
chr9	706889	730248	+	hsa_circ_0005062
chr19	19129918	19144243	-	hsa_circ_0005063
chr17	16068293	16102033	-	hsa_circ_0005069
chr8	103338774	103359228	-	hsa_circ_0005070
chr4	77045733	77055464	-	hsa_circ_0005071
chr2	171793134	171811292	+	hsa_circ_0005072
chr2	9346894	9458727	+	hsa_circ_0005085
chrX	44833911	44894230	+	hsa_circ_0005095
chr19	5626416	5645410	+	hsa_circ_0005104
chr5	134018063	134028347	+	hsa_circ_0005105
chr7	140434417	140534672	-	hsa_circ_0005106
chr10	99410698	99422725	+	hsa_circ_0005111
chr7	156974802	157000249	+	hsa_circ_0005113
chr8	105053557	105236021	+	hsa_circ_0005114
chr6	108232550	108275970	-	hsa_circ_0005115
chr9	22046316	22065756	+	hsa_circ_0005118
chr8	37968257	37991064	+	hsa_circ_0005120
chr18	29689422	29709265	+	hsa_circ_0005122
chr11	61131905	61135012	+	hsa_circ_0005130
chr10	47230066	47239372	-	hsa_circ_0005137
chr14	68152801	68162434	-	hsa_circ_0005139
chr18	74082483	74175097	-	hsa_circ_0005140
chr13	99118630	99174252	-	hsa_circ_0005148
chr16	9004602	9012996	-	hsa_circ_0005152
chr2	242263824	242276341	+	hsa_circ_0005154
chr16	14595410	14680218	-	hsa_circ_0005155
chr18	43514775	43535304	-	hsa_circ_0005162
chr19	49409010	49422041	+	hsa_circ_0005165
chr13	46070287	46090398	+	hsa_circ_0005168
chr16	69294074	69333677	+	hsa_circ_0005170
chr16	71692556	71710552	-	hsa_circ_0005172
chr1	28906893	28908175	-	hsa_circ_0005174
chr7	152456914	152549336	+	hsa_circ_0005181
chr12	132212838	132249231	+	hsa_circ_0005186
chr19	47852538	47861377	+	hsa_circ_0005188
chr10	69750897	69792626	-	hsa_circ_0005190
chr12	45761471	45795803	+	hsa_circ_0005192
chr9	88168788	88234046	-	hsa_circ_0005202
chr15	71389291	71507738	+	hsa_circ_0005203
chr14	62165613	62193536	+	hsa_circ_0005205
chr2	32661143	32673996	+	hsa_circ_0005207
chr18	46784750	46917182	-	hsa_circ_0005209
chr6	139255426	139272297	-	hsa_circ_0005210
chr17	4100668	4145745	-	hsa_circ_0005216
chr9	96214666	96278049	+	hsa_circ_0005218
chr16	88003624	88016353	+	hsa_circ_0005220
chr3	30664691	30713929	+	hsa_circ_0005224
chr2	162019625	162072953	+	hsa_circ_0005227
chr3	169854384	169899511	-	hsa_circ_0005228
chr4	95470945	95575791	+	hsa_circ_0005233
chr12	112128863	112148169	+	hsa_circ_0005237
chr1	16462150	16472945	-	hsa_circ_0005240
chr9	128099500	128111798	+	hsa_circ_0005249
chr3	48014576	48057902	-	hsa_circ_0005255
chr8	143407414	143425833	-	hsa_circ_0005256
chr13	49765345	49775365	+	hsa_circ_0005263
chr20	2854329	2955887	+	hsa_circ_0005265
chrX	123019481	123034416	+	hsa_circ_0005276
chr17	64066033	64187815	-	hsa_circ_0005278
chr11	68566686	68582955	-	hsa_circ_0005282
chr7	148533914	148580353	-	hsa_circ_0005284
chr3	185796821	185802069	-	hsa_circ_0005286
chr12	89997932	90010816	-	hsa_circ_0005290
chr3	179306619	179320525	-	hsa_circ_0005292
chr8	38899465	38928922	+	hsa_circ_0005296
chr3	179306619	179320525	-	hsa_circ_0005297
chr3	72873575	72893604	-	hsa_circ_0005299
chr17	18692348	18708974	+	hsa_circ_0005304
chr2	204150335	204161286	+	hsa_circ_0005307
chr12	123795602	123801903	-	hsa_circ_0005310
chr2	8897324	8918857	-	hsa_circ_0005315
chr10	105726959	105758729	+	hsa_circ_0005321
chr5	14183907	14290996	+	hsa_circ_0005323
chr3	33645646	33686766	-	hsa_circ_0005324
chr15	60666818	60682516	-	hsa_circ_0005327
chr17	25628907	25639913	+	hsa_circ_0005336
chr1	32790080	32794741	+	hsa_circ_0005339
chr11	35223226	35234396	+	hsa_circ_0005345
chr1	46096154	46111869	-	hsa_circ_0005361
chr12	78362299	78443787	+	hsa_circ_0005363
chr17	18188742	18202921	-	hsa_circ_0005364
chr10	69881195	69918165	+	hsa_circ_0005368
chr9	19352488	19369985	+	hsa_circ_0005373
chr1	78167054	78183732	-	hsa_circ_0005374
chr8	42752089	42805598	+	hsa_circ_0005376
chr6	136972122	137026271	-	hsa_circ_0005378
chr2	70277272	70313026	-	hsa_circ_0005380
chr4	88097909	88142542	-	hsa_circ_0005384
chr16	47497009	47596406	+	hsa_circ_0005385
chr17	79253499	79262745	-	hsa_circ_0005389
chr9	37836041	37861438	+	hsa_circ_0005391
chr10	95070291	95079770	-	hsa_circ_0005392
chr16	11864639	11876890	-	hsa_circ_0005394
chr2	203914537	203927211	+	hsa_circ_0005395
chr15	22958186	22969362	+	hsa_circ_0005396
chr15	60646353	60679296	-	hsa_circ_0005402
chr3	137907297	137953942	+	hsa_circ_0005404
chr11	35223226	35232857	+	hsa_circ_0005413
chr16	11870614	11876890	-	hsa_circ_0005420
chr10	70731647	70744829	+	hsa_circ_0005421
chr14	91124648	91282761	-	hsa_circ_0005422
chr12	104703629	104725419	+	hsa_circ_0005424
chr9	32427299	32433830	+	hsa_circ_0005425
chr18	29447365	29453501	-	hsa_circ_0005427
chr1	47759130	47778693	-	hsa_circ_0005428
chr9	91940875	91947901	+	hsa_circ_0005432
chr4	119527605	119551501	+	hsa_circ_0005433
chrY	258346	284779	-	hsa_circ_0005434
chr12	120977171	120990469	+	hsa_circ_0005436
chr3	44822377	44839168	+	hsa_circ_0005439
chr3	50210759	50219836	+	hsa_circ_0005441
chr2	36606286	36756655	+	hsa_circ_0005442
chr9	107623960	107666052	-	hsa_circ_0005443
chr3	51624383	51667775	+	hsa_circ_0005449
chr12	78225069	78404677	+	hsa_circ_0005450
chr6	43550744	43571748	+	hsa_circ_0005451
chr9	118916083	118969880	+	hsa_circ_0005456
chr9	36572921	36594768	+	hsa_circ_0005460
chr19	39907490	39911299	+	hsa_circ_0005464
chr12	122848530	122879974	-	hsa_circ_0005465
chr3	48207321	48222330	-	hsa_circ_0005467
chr3	52962207	52968917	-	hsa_circ_0005469
chr17	16075177	16102033	-	hsa_circ_0005471
chr6	160100151	160109380	-	hsa_circ_0005472
chr12	53428430	53433127	+	hsa_circ_0005475
chrX	54476704	54492022	-	hsa_circ_0005477
chr16	12070602	12123591	+	hsa_circ_0005478
chr17	3954075	3962584	-	hsa_circ_0005479
chr4	151000180	151096788	+	hsa_circ_0005480
chr1	54262572	54273464	-	hsa_circ_0005482
chr16	921317	981793	-	hsa_circ_0005483
chr7	40027435	40102526	+	hsa_circ_0005485
chr2	17907656	17934331	-	hsa_circ_0005490
chr4	121683535	121719579	-	hsa_circ_0005495
chr6	154735857	154799625	-	hsa_circ_0005497
chr15	67855638	67920538	+	hsa_circ_0005498
chr2	69556816	69575466	-	hsa_circ_0005504
chr17	1424873	1444943	-	hsa_circ_0005508
chr1	21586806	21606562	-	hsa_circ_0005509
chr11	47814338	47823482	-	hsa_circ_0005514
chr1	213246280	213341316	+	hsa_circ_0005522
chr7	32571227	32593379	+	hsa_circ_0005530
chr12	117348770	117416183	+	hsa_circ_0005531
chr2	15567835	15607531	-	hsa_circ_0005533
chr7	17879430	17908113	-	hsa_circ_0005535
chr2	44128459	44161435	-	hsa_circ_0005539
chr5	94202848	94253678	-	hsa_circ_0005540
chr12	78344332	78388651	+	hsa_circ_0005543
chr3	50142982	50147256	+	hsa_circ_0005545
chr19	15378965	15386650	-	hsa_circ_0005546
chr12	78225069	78510684	+	hsa_circ_0005550
chr2	69554046	69569381	-	hsa_circ_0005551
chr5	16754937	16762222	-	hsa_circ_0005555
chr5	150831904	150848832	+	hsa_circ_0005561
chr17	30688487	30696473	+	hsa_circ_0005565
chr19	18683550	18685782	+	hsa_circ_0005568
chr5	65440663	65458064	+	hsa_circ_0005569
chr9	20740235	20778767	+	hsa_circ_0005572
chr20	43623731	43633095	+	hsa_circ_0005573
chrX	19555835	19568201	-	hsa_circ_0005574
chr1	22400587	22416503	+	hsa_circ_0005576
chr12	69885318	69962841	+	hsa_circ_0005578
chr2	36606286	36704214	+	hsa_circ_0005579
chr5	14280431	14331009	+	hsa_circ_0005581
chr11	108170441	108178711	+	hsa_circ_0005583
chr20	34241450	34252480	-	hsa_circ_0005587
chr7	138945998	138958156	+	hsa_circ_0005594
chr2	69554046	69565187	-	hsa_circ_0005595
chr1	21276499	21330427	-	hsa_circ_0005604
chr5	133862327	133895657	+	hsa_circ_0005608
chr11	108196785	108203627	+	hsa_circ_0005612
chr22	31985433	31999805	+	hsa_circ_0005617
chr7	74098991	74113371	+	hsa_circ_0005619
chr10	105376954	105421462	-	hsa_circ_0005620
chr5	156918843	156924097	-	hsa_circ_0005629
chr8	37720413	37756972	-	hsa_circ_0005630
chr5	14293150	14358456	+	hsa_circ_0005631
chr15	41346127	41350979	-	hsa_circ_0005632
chr20	35127645	35155250	+	hsa_circ_0005634
chr10	15838119	15879298	-	hsa_circ_0005636
chr17	62558889	62589691	-	hsa_circ_0005637
chr16	71690474	71715757	-	hsa_circ_0005638
chr5	10414545	10430140	+	hsa_circ_0005645
chr16	74370492	74376152	-	hsa_circ_0005647
chr17	4100668	4145745	-	hsa_circ_0005651
chr17	53014470	53026984	+	hsa_circ_0005652
chr18	180236	210031	+	hsa_circ_0005653
chr17	41197695	41215390	-	hsa_circ_0005659
chr19	13135441	13180883	+	hsa_circ_0005660
chr1	5953899	6052484	-	hsa_circ_0005661
chr1	165638499	165667545	-	hsa_circ_0005666
chr4	166140796	166159983	+	hsa_circ_0005669
chr1	32374440	32378624	-	hsa_circ_0005674
chr5	14280431	14358456	+	hsa_circ_0005683
chr16	84869783	84875871	+	hsa_circ_0005687
chr10	96259978	96281840	+	hsa_circ_0005691
chr16	4379111	4384978	+	hsa_circ_0005692
chr5	344008	413548	+	hsa_circ_0005694
chr3	171955116	172034233	+	hsa_circ_0005700
chr19	18972819	18976259	+	hsa_circ_0005706
chr9	5656654	5732479	+	hsa_circ_0005707
chr9	134305532	134340465	+	hsa_circ_0005708
chr1	151199743	151205874	+	hsa_circ_0005710
chr18	39606982	39661148	+	hsa_circ_0005711
chr2	15623386	15676675	-	hsa_circ_0005713
chr8	131088643	131124568	-	hsa_circ_0005718
chr14	20869616	20876622	-	hsa_circ_0005721
chr8	59522163	59571773	-	hsa_circ_0005722
chr20	49552685	49562299	-	hsa_circ_0005726
chr19	35506728	35512509	+	hsa_circ_0005731
chr2	157369845	157425471	+	hsa_circ_0005732
chr3	141620978	141632548	+	hsa_circ_0005742
chr15	82430999	82450201	-	hsa_circ_0005745
chr17	57943970	57962117	-	hsa_circ_0005747
chr1	243375197	243416622	-	hsa_circ_0005749
chr10	63661918	63809242	+	hsa_circ_0005751
chr6	149642188	149693540	+	hsa_circ_0005753
chr7	105258239	105279056	-	hsa_circ_0005755
chrY	15024639	15026894	+	hsa_circ_0005757
chr2	63704949	63746198	-	hsa_circ_0005762
chr15	59373143	59383353	+	hsa_circ_0005763
chr21	26966205	26978967	-	hsa_circ_0005765
chr10	16790169	16806509	-	hsa_circ_0005767
chr9	161567	173366	-	hsa_circ_0005769
chr4	95506137	95507595	+	hsa_circ_0005770
chr10	62538251	62547992	+	hsa_circ_0005774
chr2	176829234	176866991	-	hsa_circ_0005775
chr18	74637145	74681874	+	hsa_circ_0005776
chr5	73130910	73142300	+	hsa_circ_0005777
chr5	179133308	179136950	+	hsa_circ_0005778
chr1	21094077	21102498	-	hsa_circ_0005782
chr13	74387010	74518207	-	hsa_circ_0005783
chr12	112895095	112920009	+	hsa_circ_0005784
chr17	982570	1012340	-	hsa_circ_0005786
chr2	101869264	101883246	+	hsa_circ_0005787
chr1	39898720	39906797	+	hsa_circ_0005788
chr11	66581336	66596268	+	hsa_circ_0005793
chr1	173735285	173751368	+	hsa_circ_0005794
chr11	58295516	58331674	-	hsa_circ_0005795
chr10	101658500	101667851	-	hsa_circ_0005796
chr16	67063855	67127532	+	hsa_circ_00058
chr19	7506798	7512054	+	hsa_circ_0005800
chr8	17412455	17421220	+	hsa_circ_0005805
chr1	33402269	33430286	-	hsa_circ_0005810
chr7	74237152	74251505	-	hsa_circ_0005811
chr1	213246280	213341316	+	hsa_circ_0005817
chr10	15838119	15902497	-	hsa_circ_0005825
chr4	898475	909466	-	hsa_circ_0005830
chrX	16871805	16887343	-	hsa_circ_0005840
chr2	232072840	232087533	+	hsa_circ_0005845
chr22	36177647	36220420	-	hsa_circ_0005846
chr19	16197233	16203942	+	hsa_circ_0005855
chr17	3954075	3969834	-	hsa_circ_0005856
chr15	71507374	71634844	+	hsa_circ_0005857
chr7	2249583	2263263	-	hsa_circ_0005860
chr2	62096575	62112207	-	hsa_circ_0005862
chr18	13096183	13103966	+	hsa_circ_0005863
chr2	101638743	101645001	-	hsa_circ_0005864
chr1	28224144	28240680	-	hsa_circ_0005866
chr20	33054130	33077191	+	hsa_circ_0005868
chr17	8347245	8364702	+	hsa_circ_0005869
chr3	197593086	197607430	+	hsa_circ_0005873
chr4	88986914	88996111	+	hsa_circ_0005876
chr12	123019211	123026674	+	hsa_circ_0005879
chr8	67492368	67526482	-	hsa_circ_0005883
chr1	70757829	70779473	-	hsa_circ_0005884
chr1	93073173	93113187	-	hsa_circ_0005886
chr15	85656608	85664245	+	hsa_circ_0005889
chr6	56557186	56600087	-	hsa_circ_0005891
chr2	128628823	128641886	-	hsa_circ_0005892
chr10	95139620	95152712	-	hsa_circ_0005898
chr2	172303896	172329465	+	hsa_circ_0005904
chr7	76062787	76071379	+	hsa_circ_0005906
chr1	1724684	1771121	-	hsa_circ_0005907
chr2	33359860	33468851	+	hsa_circ_0005910
chr6	43445311	43474291	+	hsa_circ_0005913
chr12	117387423	117462125	+	hsa_circ_0005916
chr11	72694810	72712179	-	hsa_circ_0005918
chr7	132938296	132990665	+	hsa_circ_0005923
chr20	25391760	25423751	+	hsa_circ_0005930
chr9	130861554	130871523	+	hsa_circ_0005931
chr14	71527385	71560562	+	hsa_circ_0005933
chr17	44117068	44230332	-	hsa_circ_0005940
chr16	58743321	58756182	-	hsa_circ_0005943
chr11	8729458	8735589	-	hsa_circ_0005944
chr2	20453583	20458132	-	hsa_circ_0005952
chr21	38787792	38850602	+	hsa_circ_0005955
chr14	21967908	21971720	-	hsa_circ_0005957
chr1	153726177	153732089	+	hsa_circ_0005964
chr16	74671774	74698643	-	hsa_circ_0005971
chr9	117170227	117228672	-	hsa_circ_0005978
chr8	100441798	100514086	+	hsa_circ_0005984
chr12	112303960	112318331	+	hsa_circ_0005985
chr14	89867914	89883456	-	hsa_circ_0005987
chr11	102056812	102097814	+	hsa_circ_0005990
chr7	34997596	35027846	-	hsa_circ_0005997
chr22	31796606	31807046	+	hsa_circ_0006003
chr2	173433469	173463862	+	hsa_circ_0006006
chr15	34547463	34553221	-	hsa_circ_0006009
chr7	32662973	32695656	-	hsa_circ_0006010
chr2	200136873	200261729	-	hsa_circ_0006011
chr16	28122494	28138081	-	hsa_circ_0006012
chr18	20877988	20956905	-	hsa_circ_0006015
chr10	74100743	74114138	-	hsa_circ_0006017
chr12	46169864	46230438	+	hsa_circ_0006018
chr8	56860177	56867852	+	hsa_circ_0006022
chr5	93075976	93159960	-	hsa_circ_0006024
chr17	59816418	59858366	-	hsa_circ_0006025
chr22	31974368	32008428	+	hsa_circ_0006026
chr11	47503994	47507465	-	hsa_circ_0006027
chr1	174244238	174418683	+	hsa_circ_0006029
chr10	70105764	70136703	-	hsa_circ_0006031
chr5	127471392	127493856	+	hsa_circ_0006034
chr7	6465717	6475112	-	hsa_circ_0006044
chr21	47786499	47817408	+	hsa_circ_0006046
chr22	25757176	25777498	-	hsa_circ_0006051
chr7	106964885	107053077	-	hsa_circ_0006052
chr20	5080486	5092251	-	hsa_circ_0006055
chr4	85598352	85603623	-	hsa_circ_0006058
chr10	26785233	26798633	+	hsa_circ_0006063
chr22	31851838	31859953	-	hsa_circ_0006064
chr1	19513935	19520051	-	hsa_circ_0006065
chr19	56915725	56934416	+	hsa_circ_0006067
chr15	65843364	65862537	+	hsa_circ_0006069
chr7	27779808	27805483	+	hsa_circ_0006073
chr21	38558007	38569997	+	hsa_circ_0006075
chr12	133319825	133325613	-	hsa_circ_0006077
chr1	244681894	244736074	+	hsa_circ_0006080
chr16	89755660	89759875	+	hsa_circ_0006081
chr8	131220876	131440048	-	hsa_circ_0006086
chr9	131361242	131369982	+	hsa_circ_0006088
chr2	9484860	9515073	+	hsa_circ_0006089
chr18	54363473	54444111	+	hsa_circ_0006090
chr3	124953144	125007072	-	hsa_circ_0006095
chr8	131173031	131199531	-	hsa_circ_0006096
chr1	247030963	247048982	-	hsa_circ_0006097
chr7	75071419	75113533	-	hsa_circ_0006098
chr19	10279006	10290658	-	hsa_circ_0006102
chr12	57927021	57928937	-	hsa_circ_0006104
chr17	1251256	1273035	-	hsa_circ_0006105
chr6	30617692	30620494	+	hsa_circ_0006109
chr2	61455962	61463045	-	hsa_circ_0006110
chr2	233422594	233433888	+	hsa_circ_0006121
chr1	211032519	211192598	-	hsa_circ_0006123
chr1	51888880	51924405	-	hsa_circ_0006125
chr12	19593515	19662179	+	hsa_circ_0006128
chr1	111996833	112003648	+	hsa_circ_0006130
chr9	4793087	4834265	+	hsa_circ_0006134
chr3	93707516	93754280	+	hsa_circ_0006135
chr14	35314506	35343868	-	hsa_circ_0006137
chr12	50384051	50388112	-	hsa_circ_0006143
chr14	105688222	105695250	-	hsa_circ_0006153
chr8	135611973	135649836	-	hsa_circ_0006154
chr1	22172941	22176685	-	hsa_circ_0006155
chr8	143396364	143425833	-	hsa_circ_0006161
chr20	43133442	43148055	-	hsa_circ_0006167
chr5	31435872	31464450	-	hsa_circ_0006170
chrX	71596829	71787646	-	hsa_circ_0006172
chr9	110046976	110081160	+	hsa_circ_0006174
chr8	28821380	28866699	+	hsa_circ_0006175
chr5	153667030	153726807	+	hsa_circ_0006181
chr7	107121267	107189704	-	hsa_circ_0006182
chr5	69733358	69741349	+	hsa_circ_0006183
chr1	114268291	114292211	-	hsa_circ_0006185
chr16	74387675	74401582	-	hsa_circ_0006199
chr10	70942276	70954969	+	hsa_circ_0006201
chr22	22127162	22153417	-	hsa_circ_0006203
chr9	34234214	34249959	+	hsa_circ_0006212
chr3	27477879	27498245	-	hsa_circ_0006215
chr17	35797868	35802718	+	hsa_circ_0006220
chr22	46134354	46140697	+	hsa_circ_0006223
chr7	120633955	120716702	+	hsa_circ_0006228
chr7	47344430	47408799	-	hsa_circ_0006229
chr19	19151499	19162438	+	hsa_circ_0006231
chr6	42233489	42268487	-	hsa_circ_0006232
chr4	186131315	186188182	+	hsa_circ_0006234
chr10	46749775	46754867	-	hsa_circ_0006236
chr12	49884465	49906688	+	hsa_circ_0006238
chr11	123455020	123471256	+	hsa_circ_0006239
chr18	44641687	44663667	-	hsa_circ_0006242
chr11	111711489	111731358	-	hsa_circ_0006244
chr3	125286238	125313934	-	hsa_circ_0006245
chr10	61554231	61666414	-	hsa_circ_0006246
chr17	60600495	60628274	+	hsa_circ_0006250
chr11	34963384	34999357	+	hsa_circ_0006254
chr4	25128886	25161386	-	hsa_circ_0006259
chr1	200708907	200811215	+	hsa_circ_0006265
chr1	198233255	198288652	+	hsa_circ_0006267
chr1	59784265	60019629	+	hsa_circ_0006269
chr10	70496633	70507032	+	hsa_circ_0006272
chr16	58608911	58619410	-	hsa_circ_0006275
chr10	75155802	75168165	-	hsa_circ_0006276
chr11	68228281	68290157	+	hsa_circ_0006277
chr1	58946550	59004490	-	hsa_circ_0006281
chr8	74858935	74876860	-	hsa_circ_0006282
chr10	94353043	94368962	+	hsa_circ_0006285
chr11	102056812	102097814	+	hsa_circ_0006286
chr8	141672747	141685598	-	hsa_circ_0006289
chrY	2129435	2358813	-	hsa_circ_0006292
chr4	76692235	76715054	+	hsa_circ_0006295
chr1	146757001	146763234	+	hsa_circ_0006296
chr8	141840575	141919720	-	hsa_circ_0006299
chr4	6911975	6955101	+	hsa_circ_00063
chrY	14820567	14838726	+	hsa_circ_0006301
chr10	128850945	128923865	+	hsa_circ_0006306
chr7	22986652	23025354	-	hsa_circ_0006307
chr17	57134236	57157168	-	hsa_circ_0006310
chr13	114156067	114193797	+	hsa_circ_0006312
chr16	28391953	28399603	-	hsa_circ_0006313
chr9	125618011	125621381	-	hsa_circ_0006316
chr13	95847090	95899349	-	hsa_circ_0006318
chr2	128848885	128865628	+	hsa_circ_0006319
chrY	7201071	7249589	+	hsa_circ_0006322
chr1	197586789	197641286	-	hsa_circ_0006324
chr15	43739564	43762264	-	hsa_circ_0006327
chr18	39593406	39623781	+	hsa_circ_0006328
chr4	4314768	4322424	+	hsa_circ_0006333
chr2	62934327	63053330	+	hsa_circ_0006335
chr5	70341271	70344985	-	hsa_circ_0006336
chr2	36669758	36756655	+	hsa_circ_0006339
chr7	99215758	99221803	+	hsa_circ_0006340
chr1	32552550	32568462	+	hsa_circ_0006349
chr1	51924713	51984899	-	hsa_circ_0006350
chr15	89847095	89850760	+	hsa_circ_0006351
chr1	150922934	150935615	+	hsa_circ_0006352
chr15	56985296	56996465	-	hsa_circ_0006356
chr4	169806506	169835120	+	hsa_circ_0006358
chr20	48461573	48479604	+	hsa_circ_0006359
chr4	123855252	123949550	+	hsa_circ_0006362
chrX	100355426	100375439	+	hsa_circ_0006367
chr9	4081228	4145193	-	hsa_circ_0006370
chr10	98680459	98715591	+	hsa_circ_0006371
chr4	16172276	16178413	-	hsa_circ_0006377
chr15	57511664	57535713	+	hsa_circ_0006380
chr19	8509878	8530246	+	hsa_circ_0006382
chr18	54558064	54624699	+	hsa_circ_0006389
chr2	242079300	242082488	-	hsa_circ_0006391
chr19	3410594	3449137	+	hsa_circ_0006392
chr14	62165613	62193536	+	hsa_circ_0006393
chr6	157100567	157297547	+	hsa_circ_0006405
chr15	25653767	25683688	-	hsa_circ_0006406
chr11	19890471	19953336	+	hsa_circ_0006412
chr17	80710034	80755678	+	hsa_circ_0006413
chr5	68864347	68878247	+	hsa_circ_0006414
chr12	96063854	96104407	-	hsa_circ_0006419
chr8	141856758	141937513	-	hsa_circ_0006421
chr2	36706686	36756655	+	hsa_circ_0006422
chr3	67559231	67660020	-	hsa_circ_0006429
chr11	3707294	3718490	-	hsa_circ_0006430
chr14	35252325	35264093	-	hsa_circ_0006431
chr1	154218680	154226565	+	hsa_circ_0006433
chr19	34663563	34699956	+	hsa_circ_0006446
chr19	4969143	5047151	+	hsa_circ_0006448
chr10	71103583	71128387	+	hsa_circ_0006451
chr19	45515194	45536007	+	hsa_circ_0006452
chr1	1599766	1603068	-	hsa_circ_0006454
chr2	238295097	238303847	-	hsa_circ_0006457
chr19	5016336	5047151	+	hsa_circ_0006461
chr17	79575837	79581407	-	hsa_circ_0006462
chr2	242598523	242610197	+	hsa_circ_0006464
chr9	86284100	86300968	-	hsa_circ_0006466
chr4	148834225	148968202	+	hsa_circ_0006473
chr1	235581783	235596381	+	hsa_circ_0006474
chr17	62272255	62308116	-	hsa_circ_0006479
chr11	68542784	68553503	-	hsa_circ_0006483
chr15	65790289	65808129	-	hsa_circ_0006487
chr5	64552217	64593071	-	hsa_circ_0006489
chr6	106649847	106764141	-	hsa_circ_0006490
chr2	61720050	61725927	-	hsa_circ_0006493
chr3	119666115	119812513	-	hsa_circ_0006497
chr5	102423830	102438447	-	hsa_circ_0006499
chr11	103091352	103102075	+	hsa_circ_0006510
chr2	242334858	242380971	+	hsa_circ_0006511
chr12	107216036	107254094	+	hsa_circ_0006512
chr17	80193650	80197355	+	hsa_circ_0006516
chr3	188190361	188271889	+	hsa_circ_0006517
chr10	99230588	99240114	-	hsa_circ_0006520
chr7	105112579	105132064	-	hsa_circ_0006521
chr10	51827865	51843925	+	hsa_circ_0006523
chr15	41352065	41373271	-	hsa_circ_0006525
chr5	180664225	180668892	-	hsa_circ_0006529
chr2	172809399	172841247	+	hsa_circ_0006532
chr10	27405148	27411902	-	hsa_circ_0006534
chr11	70213612	70228264	+	hsa_circ_0006538
chr8	30311176	30395240	+	hsa_circ_0006539
chr4	83788308	83812171	-	hsa_circ_0006543
chr3	47061250	47106120	-	hsa_circ_0006544
chr16	16208623	16228365	+	hsa_circ_0006547
chr11	3721840	3733958	-	hsa_circ_0006548
chr8	124384902	124408619	-	hsa_circ_0006549
chr4	143017238	143067149	-	hsa_circ_0006552
chr2	242344671	242371189	+	hsa_circ_0006553
chr6	136980357	137026271	-	hsa_circ_0006554
chr10	103343359	103346957	-	hsa_circ_0006555
chr4	120160795	120177514	+	hsa_circ_0006558
chr16	11815170	11836403	-	hsa_circ_0006559
chr8	144770164	144773369	+	hsa_circ_0006566
chr17	30499956	30519318	+	hsa_circ_0006573
chr1	155870385	155880297	-	hsa_circ_0006575
chr1	28071285	28086138	+	hsa_circ_0006585
chr19	17265125	17283287	+	hsa_circ_0006590
chr16	70546277	70553634	-	hsa_circ_0006591
chr14	102786295	102807406	+	hsa_circ_0006592
chr1	168198840	168212087	+	hsa_circ_0006593
chr1	44385604	44395848	+	hsa_circ_0006595
chr17	16960950	17000651	+	hsa_circ_0006600
chr15	74948361	74969363	-	hsa_circ_0006601
chr14	89313192	89336542	+	hsa_circ_0006603
chr8	25222142	25230234	+	hsa_circ_0006605
chr12	58142374	58144346	-	hsa_circ_0006606
chr13	46085900	46105444	+	hsa_circ_0006607
chr10	116602692	116615099	+	hsa_circ_0006610
chr12	19396114	19418751	+	hsa_circ_0006611
chr3	183491421	183511274	+	hsa_circ_0006614
chr3	124733557	124774802	-	hsa_circ_0006617
chr4	83798710	83812171	-	hsa_circ_0006618
chr1	92295333	92329836	-	hsa_circ_0006622
chr8	101717817	101720191	-	hsa_circ_0006623
chr5	33840249	33888267	-	hsa_circ_0006624
chr20	48467347	48497572	+	hsa_circ_0006626
chr17	62558889	62589691	-	hsa_circ_0006644
chrX	1401302	1410721	+	hsa_circ_0006648
chr10	96162261	96269936	+	hsa_circ_0006650
chr20	30730785	30737569	+	hsa_circ_0006653
chr12	19396114	19418751	+	hsa_circ_0006657
chr17	58533657	58541471	-	hsa_circ_0006658
chr13	95768176	95830047	-	hsa_circ_0006659
chr16	242926	277335	-	hsa_circ_0006663
chr10	15838119	15902497	-	hsa_circ_0006665
chr3	183361874	183397266	+	hsa_circ_0006667
chr12	51442141	51452521	+	hsa_circ_0006668
chr7	74169841	74173185	+	hsa_circ_0006672
chr1	54252831	54266521	-	hsa_circ_0006676
chr4	6988889	7008453	+	hsa_circ_0006681
chr8	59522163	59549948	-	hsa_circ_0006683
chr17	26913443	26925653	-	hsa_circ_0006686
chr9	88287465	88356733	-	hsa_circ_0006687
chr17	61838590	61850223	-	hsa_circ_0006690
chr16	74964666	74982454	-	hsa_circ_0006691
chr5	151175040	151179561	+	hsa_circ_0006694
chr1	243775785	243809339	-	hsa_circ_0006696
chr3	149540305	149589836	+	hsa_circ_0006697
chr15	31198574	31210498	+	hsa_circ_0006700
chr9	95015644	95033358	-	hsa_circ_0006702
chr20	17932170	17934867	-	hsa_circ_0006704
chr18	9588825	9599710	-	hsa_circ_0006707
chr12	66610951	66638464	+	hsa_circ_0006708
chr7	55540708	55583770	-	hsa_circ_0006711
chr16	3795278	3817910	-	hsa_circ_0006714
chr6	151270167	151306344	+	hsa_circ_0006715
chr10	102016019	102027355	-	hsa_circ_0006718
chr5	176346171	176407277	-	hsa_circ_0006720
chr3	45760992	45779144	+	hsa_circ_0006722
chr9	33347661	33364106	+	hsa_circ_0006728
chr2	61577703	61605559	-	hsa_circ_0006729
chr16	19651337	19664013	+	hsa_circ_0006730
chr13	21978459	22033414	-	hsa_circ_0006732
chr16	16345407	16349682	+	hsa_circ_0006735
chr10	65132717	65225641	-	hsa_circ_0006743
chr2	219438718	219458568	+	hsa_circ_0006745
chr12	1372200	1590064	+	hsa_circ_0006747
chr11	62584302	62597992	-	hsa_circ_0006748
chr17	78109063	78112961	-	hsa_circ_0006749
chr8	62594998	62597259	-	hsa_circ_0006755
chr20	21330027	21362695	+	hsa_circ_0006756
chr17	78234669	78252709	+	hsa_circ_0006761
chr13	73346831	73352518	-	hsa_circ_0006762
chr12	52115330	52156460	+	hsa_circ_0006763
chr2	29355018	29383333	+	hsa_circ_0006765
chr15	69732647	69737380	+	hsa_circ_0006767
chr15	20663486	20706967	-	hsa_circ_0006770
chr2	217536828	217559390	-	hsa_circ_0006774
chr13	20333487	20357142	-	hsa_circ_0006778
chr15	89788987	89804904	+	hsa_circ_0006779
chr10	14923499	14941684	+	hsa_circ_0006780
chr5	50052953	50073948	+	hsa_circ_0006787
chr7	128038544	128043808	-	hsa_circ_0006791
chr2	48047501	48059590	-	hsa_circ_0006794
chr16	19623050	19661781	+	hsa_circ_0006797
chr12	50055518	50082409	-	hsa_circ_0006802
chr1	233201207	233313581	-	hsa_circ_0006803
chr4	54248445	54280889	+	hsa_circ_0006805
chr17	5211989	5238639	+	hsa_circ_0006806
chr15	65790289	65808129	-	hsa_circ_0006807
chr2	241459779	241465862	-	hsa_circ_0006808
chr2	84660476	84685688	-	hsa_circ_0006816
chr10	51372579	51535474	+	hsa_circ_0006820
chr5	178577889	178608156	-	hsa_circ_0006826
chr15	33152881	33218461	-	hsa_circ_0006828
chrX	100268632	100277051	-	hsa_circ_0006830
chr14	55429670	55448414	-	hsa_circ_0006831
chr21	38787792	38858783	+	hsa_circ_0006832
chr15	76551327	76602405	-	hsa_circ_0006842
chr16	29912873	29917448	+	hsa_circ_0006847
chr1	154209500	154221913	+	hsa_circ_0006849
chr7	65435269	65445816	-	hsa_circ_0006850
chr1	150900318	150915164	+	hsa_circ_0006851
chr6	64346386	64394146	+	hsa_circ_0006861
chr8	30023232	30040977	+	hsa_circ_0006863
chr4	88097909	88142542	-	hsa_circ_0006866
chr4	151357876	151502874	-	hsa_circ_0006867
chr1	1724684	1763724	-	hsa_circ_0006869
chr2	159314705	159477534	+	hsa_circ_0006870
chr13	95822786	95847191	-	hsa_circ_0006871
chr5	73048734	73109498	+	hsa_circ_0006874
chr3	32804225	32815004	+	hsa_circ_0006878
chr2	232091487	232121019	+	hsa_circ_0006879
chr1	233316779	233393898	-	hsa_circ_0006881
chr6	129929038	129950667	-	hsa_circ_0006887
chr11	120339997	120349098	+	hsa_circ_00069
chr13	40273638	40326637	+	hsa_circ_0006900
chr4	128843017	128859993	-	hsa_circ_0006901
chr8	140818376	140999044	-	hsa_circ_0006904
chr5	133311562	133324934	-	hsa_circ_0006907
chr2	48722818	48741947	+	hsa_circ_0006911
chr18	19321281	19356938	+	hsa_circ_0006918
chr11	103178450	103229087	+	hsa_circ_0006921
chr1	180006061	180021451	+	hsa_circ_0006924
chrX	16838287	16850865	+	hsa_circ_0006931
chr4	95470945	95498376	+	hsa_circ_0006933
chr6	150086827	150111192	+	hsa_circ_0006936
chr18	12351305	12363855	-	hsa_circ_0006937
chr1	153734046	153740303	+	hsa_circ_0006939
chr19	11521929	11529249	-	hsa_circ_0006941
chr5	149915262	149921228	+	hsa_circ_0006943
chr7	74114936	74142406	+	hsa_circ_0006944
chr2	101463298	101564761	+	hsa_circ_0006946
chr3	171764703	171955384	+	hsa_circ_0006948
chr8	116616878	116649557	-	hsa_circ_0006950
chr14	39796068	39819625	+	hsa_circ_0006951
chr1	74706492	74797232	+	hsa_circ_0006954
chr1	10192427	10205097	+	hsa_circ_0006955
chr11	103130617	103173982	+	hsa_circ_0006960
chr1	224589706	224619283	-	hsa_circ_0006962
chr17	59853239	59858366	-	hsa_circ_0006968
chr5	73109343	73142300	+	hsa_circ_0006969
chr10	12129534	12139957	+	hsa_circ_0006972
chr16	18849873	18853116	-	hsa_circ_0006976
chr4	76572213	76582198	-	hsa_circ_0006977
chr1	179095512	179112179	-	hsa_circ_0006980
chr2	232063467	232121019	+	hsa_circ_0006981
chr16	58593700	58610408	-	hsa_circ_0006982
chr3	47718119	47742892	-	hsa_circ_0006985
chr4	77917035	77949914	+	hsa_circ_0006989
chr6	117860472	117865740	+	hsa_circ_0006991
chr19	34951375	34958023	+	hsa_circ_0006992
chr1	32650126	32658031	+	hsa_circ_0006994
chr5	137894659	137902400	-	hsa_circ_0006995
chrY	2087557	2129808	-	hsa_circ_0006998
chr4	151604997	151770689	-	hsa_circ_00070
chr5	96050345	96071891	+	hsa_circ_0007003
chr18	46735921	46812983	-	hsa_circ_0007006
chr2	181845851	181852121	+	hsa_circ_0007011
chr11	46832557	46840054	-	hsa_circ_0007012
chr5	40769518	40790306	-	hsa_circ_0007014
chr1	214587972	214656730	-	hsa_circ_0007015
chr13	113153359	113200179	-	hsa_circ_0007031
chr16	4674962	4714287	+	hsa_circ_0007032
chr12	3069114	3147274	+	hsa_circ_0007035
chr17	41573549	41584565	+	hsa_circ_0007036
chr9	88916191	88920154	-	hsa_circ_0007037
chr12	104714869	104725419	+	hsa_circ_0007044
chr2	69586400	69614380	-	hsa_circ_0007046
chr2	37425637	37429835	+	hsa_circ_0007047
chr8	141711042	141727808	-	hsa_circ_0007049
chr14	73538345	73554869	+	hsa_circ_0007053
chr1	25664951	25679465	+	hsa_circ_0007054
chr11	10015468	10038526	-	hsa_circ_0007055
chr11	12696164	12849882	+	hsa_circ_0007058
chr17	7225049	7226283	-	hsa_circ_0007066
chr5	154166037	154179319	+	hsa_circ_0007069
chr18	67742588	67801777	-	hsa_circ_0007070
chr15	65994100	65998562	-	hsa_circ_0007072
chr16	58593700	58608664	-	hsa_circ_0007079
chr3	50289106	50293752	+	hsa_circ_0007083
chr2	43625110	43713811	-	hsa_circ_0007086
chr7	89984400	90012393	+	hsa_circ_0007090
chr1	241033355	241146429	-	hsa_circ_0007091
chr10	74776604	74811007	-	hsa_circ_0007093
chr20	35284900	35309305	-	hsa_circ_0007094
chr18	42277129	42457379	+	hsa_circ_0007095
chr3	33852589	33876810	+	hsa_circ_0007106
chr9	128097451	128111798	+	hsa_circ_0007111
chr8	142190846	142202548	+	hsa_circ_0007116
chr18	23603577	23644835	-	hsa_circ_0007117
chr1	67138964	67155999	+	hsa_circ_0007122
chr7	151884800	151900149	-	hsa_circ_0007123
chr2	48722818	48737252	+	hsa_circ_0007125
chr6	16299343	16428754	-	hsa_circ_0007132
chr2	45674289	45773978	-	hsa_circ_0007136
chr1	160195381	160231115	-	hsa_circ_0007139
chr7	6732233	6746167	-	hsa_circ_0007140
chr18	8069684	8155068	+	hsa_circ_0007144
chr7	45102692	45108178	+	hsa_circ_0007145
chr3	171844764	172013304	+	hsa_circ_0007148
chr2	242592927	242610197	+	hsa_circ_0007159
chr11	18592168	18601065	-	hsa_circ_0007160
chr9	88207475	88257858	-	hsa_circ_0007162
chr6	73696036	73834235	+	hsa_circ_0007165
chr16	8728896	8739884	+	hsa_circ_0007166
chr1	203671172	203678670	+	hsa_circ_0007167
chr19	17263454	17273276	+	hsa_circ_0007171
chr2	114482955	114500456	-	hsa_circ_0007173
chr5	72147071	72167716	+	hsa_circ_0007174
chr7	140453987	140534672	-	hsa_circ_0007178
chr4	890257	905575	-	hsa_circ_0007179
chr6	26839903	26892992	-	hsa_circ_0007181
chr11	12143022	12217747	+	hsa_circ_0007192
chr11	72580589	72611373	-	hsa_circ_0007195
chr3	47680215	47721998	-	hsa_circ_0007198
chr12	96077274	96133773	-	hsa_circ_0007199
chr10	88827820	88849545	-	hsa_circ_0007202
chr15	50926579	50935750	-	hsa_circ_0007206
chr8	135611973	135649836	-	hsa_circ_0007209
chr1	21219152	21256085	-	hsa_circ_0007214
chr6	100868666	100911811	-	hsa_circ_0007217
chr6	13574875	13585359	+	hsa_circ_0007218
chr19	47645768	47658434	+	hsa_circ_0007219
chr12	107169102	107217225	+	hsa_circ_0007224
chr1	21327692	21494532	-	hsa_circ_0007227
chr1	151188438	151205874	+	hsa_circ_0007228
chr10	89519512	89544427	-	hsa_circ_0007229
chr9	128213337	128268645	-	hsa_circ_0007230
chr5	137323963	137368617	-	hsa_circ_0007235
chr22	46085346	46140697	+	hsa_circ_0007236
chr12	51169365	51203258	+	hsa_circ_0007241
chr9	119115901	119158895	+	hsa_circ_0007243
chr11	32113156	32122154	+	hsa_circ_0007245
chr17	60585769	60628274	+	hsa_circ_0007246
chr17	39983678	39988729	-	hsa_circ_0007248
chrX	69522154	69561781	+	hsa_circ_0007255
chr10	43633934	43680756	+	hsa_circ_0007256
chr19	10908056	10923053	+	hsa_circ_0007257
chr16	29845507	29851780	+	hsa_circ_0007258
chr2	209142261	209169042	+	hsa_circ_0007267
chr6	17662249	17675264	-	hsa_circ_0007268
chr9	110046976	110092165	+	hsa_circ_0007271
chr17	58343337	58366043	-	hsa_circ_0007272
chr16	2305642	2314332	-	hsa_circ_0007275
chr1	168020130	168044869	+	hsa_circ_0007277
chr8	32406245	32505903	+	hsa_circ_0007279
chr13	33712566	33760216	-	hsa_circ_0007280
chr7	6502503	6522220	-	hsa_circ_0007281
chr13	95847090	95899349	-	hsa_circ_0007282
chr8	99475172	99560390	-	hsa_circ_0007289
chr7	91743008	91763844	-	hsa_circ_0007299
chr3	184022092	184025313	+	hsa_circ_0007306
chr9	131648294	131675095	+	hsa_circ_0007311
chr6	154754913	154799625	-	hsa_circ_0007317
chr2	232826418	232952262	+	hsa_circ_0007321
chr1	47765782	47778693	-	hsa_circ_0007322
chr19	2212236	2215866	+	hsa_circ_0007328
chr3	195078420	195131738	-	hsa_circ_0007331
chr10	76977691	76980620	+	hsa_circ_0007335
chr16	15100251	15116611	+	hsa_circ_0007336
chr10	29936092	30024730	-	hsa_circ_0007338
chr6	135769428	135778851	-	hsa_circ_0007341
chr5	74695135	74712858	-	hsa_circ_0007350
chr9	88296183	88356733	-	hsa_circ_0007351
chr21	38473114	38505066	+	hsa_circ_0007355
chr3	127410982	127455200	-	hsa_circ_0007358
chr16	87448918	87453483	-	hsa_circ_0007361
chr9	4081228	4145193	-	hsa_circ_0007368
chr6	17640170	17652157	-	hsa_circ_0007370
chr11	118416540	118431133	-	hsa_circ_0007372
chr19	4099988	4102451	-	hsa_circ_0007376
chr17	42230005	42239372	+	hsa_circ_0007378
chr2	230695748	230765574	-	hsa_circ_0007381
chr1	31736092	31766195	-	hsa_circ_0007391
chr1	156169409	156177804	+	hsa_circ_0007393
chr12	99039449	99053121	+	hsa_circ_0007394
chr19	17265125	17283287	+	hsa_circ_0007396
chr5	139815689	139838447	+	hsa_circ_0007402
chr10	6000204	6005795	-	hsa_circ_0007403
chr20	18131465	18162490	+	hsa_circ_0007407
chr8	30311176	30361835	+	hsa_circ_0007409
chr7	77200470	77234252	+	hsa_circ_0007411
chr10	120864823	120879964	+	hsa_circ_0007412
chr11	4120555	4128710	+	hsa_circ_0007414
chr7	66021876	66049453	-	hsa_circ_0007417
chr1	22779152	22828177	+	hsa_circ_0007418
chr20	48461573	48497572	+	hsa_circ_0007419
chr15	102239534	102244140	-	hsa_circ_0007421
chr2	200136873	200320811	-	hsa_circ_0007422
chr2	235943599	235961394	+	hsa_circ_0007428
chr6	7140881	7211104	+	hsa_circ_0007429
chr12	95425125	95445645	-	hsa_circ_0007431
chr1	213224604	213341316	+	hsa_circ_0007433
chr16	58701287	58709246	-	hsa_circ_0007436
chr1	44749658	44818597	-	hsa_circ_0007437
chr12	133354252	133363141	-	hsa_circ_0007438
chr10	12021056	12071523	-	hsa_circ_0007448
chrX	122779185	122830004	-	hsa_circ_0007449
chr20	35425905	35437146	-	hsa_circ_0007453
chr12	123028147	123034411	+	hsa_circ_0007454
chr11	85956310	85968638	+	hsa_circ_0007455
chr17	11973073	12019202	+	hsa_circ_0007456
chr15	44896303	44905734	-	hsa_circ_0007457
chr7	105112579	105146503	-	hsa_circ_0007459
chr9	140611547	140637552	+	hsa_circ_0007462
chr11	68358128	68371009	+	hsa_circ_0007464
chr16	89161603	89187321	+	hsa_circ_0007465
chr8	66643796	66660038	-	hsa_circ_0007471
chr12	124915187	124950832	-	hsa_circ_0007479
chr19	53576139	53580665	-	hsa_circ_0007480
chr12	11117024	11201855	-	hsa_circ_0007481
chr2	86346667	86354313	+	hsa_circ_0007490
chr10	88813099	88827596	-	hsa_circ_0007491
chr17	64360147	64672588	+	hsa_circ_0007492
chr2	61493119	61510404	-	hsa_circ_0007493
chr10	28826513	28897360	+	hsa_circ_0007503
chr11	72416850	72433073	-	hsa_circ_0007506
chr16	72833926	72855891	-	hsa_circ_0007511
chr11	107999830	108005968	+	hsa_circ_0007512
chr8	141809319	141919720	-	hsa_circ_0007521
chrX	69623714	69635312	+	hsa_circ_0007522
chr17	18186105	18196166	-	hsa_circ_0007525
chr15	65756099	65773953	-	hsa_circ_0007527
chr18	59739554	59768416	-	hsa_circ_0007528
chr2	201997502	202019299	+	hsa_circ_0007530
chr2	97019921	97030329	+	hsa_circ_0007532
chr18	33721336	33740967	+	hsa_circ_0007535
chr7	55759007	55775048	-	hsa_circ_0007536
chr4	107085549	107134755	-	hsa_circ_0007540
chr11	70244647	70261823	+	hsa_circ_0007546
chr13	21729832	21750690	-	hsa_circ_0007547
chr16	74664679	74678351	-	hsa_circ_0007548
chr8	96037296	96067548	+	hsa_circ_0007549
chr15	101143420	101170247	+	hsa_circ_0007550
chr5	149919644	149927950	+	hsa_circ_0007551
chr12	123970180	123998975	-	hsa_circ_0007552
chr21	27253825	27315460	-	hsa_circ_0007556
chr15	67430573	67463013	+	hsa_circ_0007561
chr10	103609533	103735057	-	hsa_circ_0007564
chr17	46105042	46114268	-	hsa_circ_0007565
chr19	49404055	49414509	+	hsa_circ_0007568
chr22	38642812	38668670	-	hsa_circ_0007569
chr19	19151499	19165130	+	hsa_circ_0007574
chr1	41511385	41536303	-	hsa_circ_0007576
chrX	2179435	2252960	-	hsa_circ_0007582
chr12	3018695	3038191	+	hsa_circ_0007584
chr6	56989227	57013491	+	hsa_circ_0007587
chr1	12381866	12393423	+	hsa_circ_0007588
chr21	40589019	40604210	-	hsa_circ_0007589
chr13	21555605	21563443	-	hsa_circ_0007590
chr17	45664648	45673828	+	hsa_circ_0007591
[truncated: 6,268 more rows]

## Sheet: Mouse_positive
Data downloaded from Werfel S, Nothjunge S, Schwarzmayr T, Strom TM, Meitinger T and Engelhardt S. (2016) Characterization of circular RNAs in human, mouse and rat hearts. J Mol Cell Cardiol., 98, 103-107.
chr	start	end	strand	index	GeneSymbol	Annotation	nExons	length	transcripts	SHAM1_mock	SHAM2_mock	SHAM3_mock	TAC1_mock	TAC2_mock	SHAM1_RNaseR	SHAM2_RNaseR	SHAM3_RNaseR	TAC1_RNaseR	TAC2_RNaseR	rawCounts	allSHAM	allTAC	log2AvgRNaseEnrichment	rnoCircIndex	hsaCircIndex		Table S14. Details of mouse positive dataset.
chr1	4163855	4231144	-	mmuCirc_000001		NTO	1	67290		0	0.0170667	0.0185119	0	0.0546803	0.163756	0	0.329822	0.238666	0.143362	0;1;1;0;3;5;0;10;6;5	0	0	2.06302	rnoCirc_009334
chr1	4197534	4228619	-	mmuCirc_000002		NTO	1	31086		0	0	0	0	0.0364536	0.0982533	0.117147	0.230875	0.119333	0.0860169	0;0;0;0;2;3;4;7;3;3	0	0	2.54	rnoCirc_009335
chr1	4197534	4231144	-	mmuCirc_000003		NTO	1	33611		0.0359829	0.0170667	0.0185119	0.0576882	0.0364536	0.0655022	0.0878602	0.29684	0.119333	0.229378	2;1;1;3;2;2;3;9;3;8	0	0	1.63566
chr1	4206660	4231144	-	mmuCirc_000004		NTO	1	24485		0	0	0.0185119	0	0	0.0327511	0.0292867	0.131929	0.119333	0	0;0;1;0;0;1;1;4;3;0	0	0	1.87022
chr1	4243133	4267620	-	mmuCirc_000005		NTO	1	24488		0.0179915	0	0.0740477	0	0	0.196507	0.205007	0.395786	0.119333	0.0860169	1;0;4;0;0;6;7;12;3;3	0	0	2.67073
chr1	4839387	4841132	+	mmuCirc_000006	Lypla1	CTO:ANNOTATED:CDS	2	279	NM_008866	0	0	0	0	0	0	0.0585734	0	0.238666	0.0573446	0;0;0;0;0;0;2;0;6;2	0	0	2.53945
chr1	5089009	5098133	+	mmuCirc_000007	Atp6v1h	CTO:ANNOTATED:CDS	4	412	NM_133826	0.0179915	0.0341334	0.0370238	0.115376	0.0364536	0.196507	0.17572	0.263858	0.795552	0.200706	1;2;2;6;2;6;6;8;20;7	0	0	2.24764
chr1	5089009	5101123	+	mmuCirc_000008	Atp6v1h	CTO:ANNOTATED:CDS	5	466	NM_133826	0.0179915	0.0170667	0	0.115376	0.0911339	0.491267	0.585734	0.692626	0.99444	0.401412	1;1;0;6;5;15;20;21;25;14	0	1	3.55289
chr1	5095615	5101123	+	mmuCirc_000009	Atp6v1h	CTO:ANNOTATED:CDS	3	273	NM_133826	0	0	0	0	0	0	0	0.0329822	0.0795552	0.114689	0;0;0;0;0;0;0;1;2;4	0	0	2.15752
chr1	5095615	5117487	+	mmuCirc_000010	Atp6v1h	CTO:ANNOTATED:CDS	4	371	NM_133826	0	0	0	0	0	0.0982533	0.0292867	0.0989466	0.0795552	0.0860169	0;0;0;0;0;3;1;3;2;3	0	0	2.23179
chr1	5095615	5124469	+	mmuCirc_000011	Atp6v1h	CTO:ANNOTATED:CDS	5	564	NM_133826	0	0	0	0.0769177	0	0.229258	0.0585734	0.428769	0.477331	0.229378	0;0;0;4;0;7;2;13;12;8	0	0	3.22023
chr1	5095615	5135937	+	mmuCirc_000012	Atp6v1h	CTO:ANNOTATED:CDS	7	869	NM_133826	0	0	0	0.0192294	0	0.0327511	0.117147	0.0989466	0.278443	0.0286723	0;0;0;1;0;1;4;3;7;1	0	0	2.19193
chr1	5095615	5143851	+	mmuCirc_000013	Atp6v1h	CTO:ANNOTATED:CDS	8	971	NM_133826	0	0.0341334	0	0	0	0.0655022	0	0.0989466	0	0	0;2;0;0;0;2;0;3;0;0	0	0	1.07723
chr1	5095615	5150061	+	mmuCirc_000014	Atp6v1h	CTO:ANNOTATED:CDS	9	1085	NM_133826	0	0	0	0	0	0.0655022	0	0.0659644	0.0795552	0.0860169	0;0;0;0;0;2;0;2;2;3	0	0	2.23036
chr1	5117390	5124469	+	mmuCirc_000015	Atp6v1h	CTO:ANNOTATED:CDS	2	291	NM_133826	0	0	0	0	0	0	0.0585734	0.0989466	0.0397776	0.143362	0;0;0;0;0;0;2;3;1;5	0	0	2.28897	rnoCirc_009329	hsaCirc_015019
chr1	6227940	6234399	+	mmuCirc_000016	Rb1cc1	CTO:ANNOTATED:CDS:5UTR	4	523	NM_009826	0	0	0.0185119	0	0.0364536	0.0327511	0	0.0989466	0.119333	0.0286723	0;0;1;0;2;1;0;3;3;1	0	0	1.40316	rnoCirc_009324	hsaCirc_015013
chr1	7120194	7120615	+	mmuCirc_000017	Pcmtd1	CTO:ANNOTATED:CDS:5UTR	1	422	NM_183028	0	0.0853335	0.0555358	0.134606	0.0546803	0.655022	0.292867	0.791573	1.23311	0.516102	0;5;3;7;3;20;10;24;31;18	0	1	3.1871	rnoCirc_009323	hsaCirc_015009
chr1	9619550	9623128	-	mmuCirc_000018	2610203C22Rik	CTO:ncRNA	2	2264	NR_015470	0	0	0.0370238	0	0	0.0655022	0.0585734	0.197893	0.119333	0.0573446	0;0;2;0;0;2;2;6;3;2	0	0	2.15115
chr1	10074860	10082346	+	mmuCirc_000019	Cspp1	CTO:ANNOTATED:CDS	3	252	NM_026493	0.0359829	0	0	0.115376	0	0.360262	0.205007	0.329822	0.556886	0.258051	2;0;0;6;0;11;7;10;14;9	0	0	3.25459	rnoCirc_009319
chr1	10074860	10085952	+	mmuCirc_000020	Cspp1	CTO:ANNOTATED:CDS	5	516	NM_026493	0	0	0	0	0	0.0655022	0	0.0989466	0	0	0;0;0;0;0;2;0;3;0;0	0	0	2.3341	rnoCirc_009318	hsaCirc_015067
chr1	10082253	10096013	+	mmuCirc_000021	Cspp1	CTO:ANNOTATED:CDS	7	849	NM_026493	0	0	0	0	0.0364536	0.327511	0.0292867	0.131929	0.119333	0.143362	0;0;0;0;2;10;1;4;3;5	0	0	2.53578	rnoCirc_009314
chr1	10151801	10154410	-	mmuCirc_000022	Arfgef1	CTO:ANNOTATED:CDS	4	478	NM_001102430	0	0	0	0	0	0.0327511	0.0585734	0.0329822	0.0397776	0.0860169	0;0;0;0;0;1;2;1;1;3	0	0	1.75292
chr1	11061326	11068115	+	mmuCirc_000023	Prex2	CTO:ANNOTATED:CDS	3	300	NM_029525	0.0719658	0.0341334	0.0185119	0.0576882	0	0.818778	0.322154	0.659644	0.99444	0.172034	4;2;1;3;0;25;11;20;25;6	0	0	3.39214		hsaCirc_015082
chr1	11061326	11080124	+	mmuCirc_000024	Prex2	CTO:ANNOTATED:CDS	4	402	NM_029525	0	0	0	0	0.0364536	0.0655022	0.146434	0	0.0795552	0.0573446	0;0;0;0;2;2;5;0;2;2	0	0	1.98064
chr1	11061326	11089878	+	mmuCirc_000025	Prex2	CTO:ANNOTATED:CDS	5	564	NM_029525	0	0	0	0	0	0	0.0292867	0	0.238666	0	0;0;0;0;0;0;1;0;6;0	0	0	2.49711		hsaCirc_015083
chr1	11068011	11080124	+	mmuCirc_000026	Prex2	CTO:ANNOTATED:CDS	2	207	NM_029525	0	0	0	0	0.0546803	0.0327511	0.146434	0.131929	0.119333	0.0286723	0;0;0;0;3;1;5;4;3;1	0	0	1.91285	rnoCirc_009307
chr1	11089717	11101167	+	mmuCirc_000027	Prex2	CTO:ANNOTATED:CDS	3	400	NM_029525	0	0	0	0.0384588	0	0.0327511	0.0292867	0.230875	0.0795552	0.0860169	0;0;0;2;0;1;1;7;2;3	0	0	1.90472
chr1	11107603	11123863	+	mmuCirc_000028	Prex2	CTO:ANNOTATED:CDS	5	550	NM_029525	0	0	0	0	0	0.0655022	0.0292867	0.0329822	0.0795552	0.0860169	0;0;0;0;0;2;1;1;2;3	0	0	1.90488
chr1	11136765	11142797	+	mmuCirc_000029	Prex2	CTO:ANNOTATED:CDS	4	458	NM_029525	0	0	0	0	0	0	0	0	0.15911	0	0;0;0;0;0;0;0;0;4;0	0	0	3.16278
chr1	11139956	11142797	+	mmuCirc_000030	Prex2	CTO:ANNOTATED:CDS	3	385	NM_029525	0	0	0	0	0	0.0327511	0.117147	0.0329822	0.0397776	0.0286723	0;0;0;0;0;1;4;1;1;1	0	0	1.68901
chr1	11139956	11162401	+	mmuCirc_000031	Prex2	CTO:ANNOTATED:CDS	8	1073	NM_029525	0	0	0.0185119	0	0	0	0	0.131929	0	0	0;0;1;0;0;0;0;4;0;0	0	0	1.98002
chr1	11169853	11170791	+	mmuCirc_000032	Prex2	CTO:ANNOTATED:CDS	2	431	NM_029525	0.0179915	0	0.0185119	0.0192294	0.0182268	0.0982533	0.0585734	0.197893	0.278443	0.0573446	1;0;1;1;1;3;2;6;7;2	0	0	2.01132	rnoCirc_009298
chr1	11181855	11204168	+	mmuCirc_000033	Prex2	CTO:ANNOTATED:CDS	8	941	NM_029525	0	0	0	0	0	0.0655022	0	0.0659644	0.198888	0.0573446	0;0;0;0;0;2;0;2;5;2	0	0	2.40078	rnoCirc_009296	hsaCirc_015089
chr1	11181855	11208655	+	mmuCirc_000034	Prex2	CTO:ANNOTATED:CDS	9	1085	NM_029525	0.0539744	0.0341334	0.0555358	0.0384588	0	0.229258	0.263581	0.362804	0.357998	0.315395	3;2;3;2;0;7;9;11;9;11	0	0	2.64875	rnoCirc_009295	hsaCirc_015090
chr1	11199835	11208655	+	mmuCirc_000035	Prex2	CTO:ANNOTATED:CDS	3	465	NM_029525	0	0	0	0	0	0.131004	0.0292867	0.0659644	0.15911	0	0;0;0;0;0;4;1;2;4;0	0	0	2.37106		hsaCirc_015094
chr1	11265679	11266159	+	mmuCirc_000036	Prex2	CTO:ANNOTATED:CDS:5UTR	2	258	NM_029525:NM_001033636	0	0.0170667	0.0370238	0	0.0182268	0.0982533	0.0878602	0.0329822	0.15911	0.114689	0;1;2;0;1;3;3;1;4;4	0	0	1.79569	rnoCirc_009290
chr1	12786079	12786698	+	mmuCirc_000037	Sulf1	CTO:ANNOTATED:CDS:5UTR	2	304	NM_001198565:NM_001198566:NM_172294	0	0	0	0.0192294	0	0	0	0.0329822	0.119333	0.0573446	0;0;0;1;0;0;0;1;3;2	0	0	1.72845	rnoCirc_009288
chr1	12786079	12797005	+	mmuCirc_000038	Sulf1	CTO:ANNOTATED:CDS:5UTR	3	544	NM_001198565:NM_001198566:NM_172294	0.0179915	0	0	0	0	0.0327511	0.0292867	0	0.119333	0.0860169	1;0;0;0;0;1;1;0;3;3	0	0	1.74535
chr1	12796766	12822099	+	mmuCirc_000039	Sulf1	CTO:ANNOTATED:CDS	8	1205	NM_001198565:NM_001198566:NM_172294	0	0.0170667	0.0370238	0.0384588	0	0.0327511	0	0.164911	0	0.114689	0;1;2;2;0;1;0;5;0;4	0	0	0.682083	rnoCirc_009287
chr1	12805180	12822099	+	mmuCirc_000040	Sulf1	CTO:ANNOTATED:CDS	7	965	NM_001198565:NM_001198566:NM_172294	0	0	0	0	0	0	0	0	0.119333	0	0;0;0;0;0;0;0;0;3;0	0	0	2.80046
chr1	13160161	13167106	-	mmuCirc_000041	Ncoa2	CTO:ANNOTATED:CDS	4	764	NM_001077695:NM_008678	0	0	0.0370238	0.0384588	0	0.0982533	0.0878602	0.0329822	0.119333	0.172034	0;0;2;2;0;3;3;1;3;6	0	0	1.88103
chr1	13221307	13224713	-	mmuCirc_000042	Ncoa2	CTO:ANNOTATED:CDS:5UTR	2	278	NM_001077695:NM_008678	0.0359829	0	0	0.0576882	0.0729071	0.327511	0.322154	0.197893	0.755774	0.200706	2;0;0;3;4;10;11;6;19;7	0	1	2.94885		hsaCirc_015102
chr1	13221307	13286025	-	mmuCirc_000043	Ncoa2	CTO:ANNOTATED:CDS:5UTR	3	335	NM_001077695:NM_008678	0.0899573	0.0853335	0	0.153835	0.127587	1.24454	0.497874	0.923501	1.98888	0.688135	5;5;0;8;7;38;17;28;50;24	0	1	3.43485	rnoCirc_009280
chr1	13571803	13576452	-	mmuCirc_000044	Tram1	CTO:ANNOTATED:CDS	3	261	NM_028173	0	0	0	0	0	0.0655022	0.0585734	0.131929	0.238666	0.0286723	0;0;0;0;0;2;2;4;6;1	0	0	2.39429
chr1	13638231	13650884	-	mmuCirc_000045	Lactb2	CTO:ANNOTATED:CDS	3	470	NM_145381	0	0.0170667	0.0185119	0.0384588	0.0729071	0.262009	0.0585734	0.461751	0.437553	0.143362	0;1;1;2;4;8;2;14;11;5	0	0	2.46583
chr1	14229493	14253102	-	mmuCirc_000046	Eya1	CTO:ANNOTATED:CDS	4	494	NM_001252192:NM_010164	0	0.0170667	0	0	0	0	0.0292867	0.0989466	0.0795552	0.0573446	0;1;0;0;0;0;1;3;2;2	0	0	1.81253	rnoCirc_009278	hsaCirc_015109
chr1	16389821	16394210	-	mmuCirc_000047	Stau2	CTO:ANNOTATED:CDS	3	481	NM_001111272:NM_025303	0.0179915	0.0170667	0	0.0384588	0.0182268	0.131004	0.0878602	0.164911	0.278443	0.0573446	1;1;0;2;1;4;3;5;7;2	0	0	2.02185
chr1	16389821	16463194	-	mmuCirc_000048	Stau2	CTO:ANNOTATED:CDS	5	777	NM_001111272:NM_025303	0	0	0	0.0192294	0	0.0655022	0	0.131929	0.0397776	0.0573446	0;0;0;1;0;2;0;4;1;2	0	0	1.89506
chr1	16389821	16486150	-	mmuCirc_000049	Stau2	CTO:ANNOTATED:CDS:5UTR	6	908	NM_001111272:NM_025303	0	0	0.0185119	0	0	0.0982533	0	0	0.198888	0.0573446	0;0;1;0;0;3;0;0;5;2	0	0	1.75548
chr1	16440323	16463194	-	mmuCirc_000050	Stau2	CTO:ANNOTATED:CDS	2	296	NM_001111272:NM_025303	0	0	0.0185119	0	0.0364536	0.0982533	0.0292867	0.0659644	0.238666	0.0573446	0;0;1;0;2;3;1;2;6;2	0	0	1.83414		hsaCirc_015121
chr1	16440323	16486150	-	mmuCirc_000051	Stau2	CTO:ANNOTATED:CDS:5UTR	3	427	NM_001111272:NM_025303	0.0179915	0.0512001	0.0740477	0	0.0364536	0.458516	0.205007	0.560697	0.715997	0.37274	1;3;4;0;2;14;7;17;18;13	0	0	3.18825		hsaCirc_015122
chr1	16440323	16509408	-	mmuCirc_000052	Stau2	CTO:ANNOTATED:CDS:5UTR	4	494	NM_001111272:NM_025303	0.0899573	0.0682668	0.0370238	0.153835	0.0729071	1.3428	0.351441	1.64911	2.06843	0.831497	5;4;2;8;4;41;12;50;52;29	0	1	3.47178	rnoCirc_009271
chr1	16463035	16509408	-	mmuCirc_000053	Stau2	CTO:ANNOTATED:CDS:5UTR	3	358	NM_001111272:NM_025303	0.0719658	0	0	0.115376	0.0364536	0.229258	0.17572	0.197893	0.278443	0.114689	4;0;0;6;2;7;6;6;7;4	0	0	2.11394		hsaCirc_015124
chr1	16486020	16509408	-	mmuCirc_000054	Stau2	CTO:ANNOTATED:CDS:5UTR	2	198	NM_001111272:NM_025303	0	0	0	0	0	0	0	0.131929	0	0.0286723	0;0;0;0;0;0;0;4;0;1	0	0	2.10421
chr1	16581927	16585431	-	mmuCirc_000055	Ube2w	CTO:ANNOTATED:CDS	2	232	NM_001271016:NM_001271017:NM_025773:NR_073122	0	0.0170667	0.0185119	0.0576882	0.0546803	0	0.117147	0.164911	0.278443	0	0;1;1;3;3;0;4;5;7;0	0	1	1.04798
chr1	16581927	16602353	-	mmuCirc_000056	Ube2w	CTO:ANNOTATED:CDS	4	427	NM_001271016:NM_001271017:NM_025773:NR_073122	0	0	0	0	0	0	0.117147	0	0.318221	0	0;0;0;0;0;0;4;0;8;0	0	0	3.42877
chr1	23866217	23877794	-	mmuCirc_000057	Smap1	CTO:ncRNA	3	243	NR_110972:NM_001290683:NM_028534	0	0	0	0	0	0	0	0	0	0.114689	0;0;0;0;0;0;0;0;0;4	0	0	2.75156		hsaCirc_013326
chr1	24021854	24024873	-	mmuCirc_000058	Fam135a	CTO:ANNOTATED:CDS	3	342	NM_026604	0	0	0	0	0	0.0327511	0	0.0989466	0.0397776	0.0573446	0;0;0;0;0;1;0;3;1;2	0	0	1.87559
chr1	24044114	24086611	-	mmuCirc_000059	Fam135a	CTO:ANNOTATED:CDS:5UTR	10	1160	NM_026604	0	0	0.0185119	0	0	0.0982533	0	0.0659644	0.0397776	0.0286723	0;0;1;0;0;3;0;2;1;1	0	0	1.64624	rnoCirc_012336	hsaCirc_013318
chr1	24067899	24086611	-	mmuCirc_000060	Fam135a	CTO:ANNOTATED:CDS:5UTR	3	288	NM_026604	0	0	0.0185119	0.0192294	0.0364536	0.393013	0.117147	0.263858	0.357998	0.143362	0;0;1;1;2;12;4;8;9;5	0	0	2.96577	rnoCirc_012337	hsaCirc_013317
chr1	24085411	24086611	-	mmuCirc_000061	Fam135a	CTO:ANNOTATED:CDS:5UTR	2	208	NM_026604	0.0359829	0.0170667	0.0740477	0	0.0182268	0.524018	0.820028	1.05543	0.715997	0.315395	2;1;4;0;1;16;28;32;18;11	0	0	3.92661	rnoCirc_012338
chr1	24685397	24693001	+	mmuCirc_000062	Lmbrd1	CTO:ANNOTATED:CDS	2	238	NM_026719	0	0	0	0	0	0.0655022	0.0585734	0.0659644	0.238666	0.0286723	0;0;0;0;0;2;2;2;6;1	0	0	2.22997
chr1	24704821	24714982	+	mmuCirc_000063	Lmbrd1	CTO:ANNOTATED:CDS	4	329	NM_026719	0.0179915	0	0	0	0	0	0	0.0989466	0.15911	0	1;0;0;0;0;0;0;3;4;0	0	0	1.60311
chr1	24711512	24731899	+	mmuCirc_000064	Lmbrd1	CTO:ANNOTATED:CDS	4	442	NM_026719	0.0179915	0.0170667	0	0	0	0.163756	0.0878602	0.131929	0.238666	0.0860169	1;1;0;0;0;5;3;4;6;3	0	0	2.56791	rnoCirc_012340
chr1	24728546	24731899	+	mmuCirc_000065	Lmbrd1	CTO:ANNOTATED:CDS	2	279	NM_026719	0	0.0170667	0	0.0192294	0	0.131004	0	0.0329822	0	0	0;1;0;1;0;4;0;1;0;0	0	0	0.614992		hsaCirc_013313
chr1	24728546	24748878	+	mmuCirc_000066	Lmbrd1	CTO:ANNOTATED:CDS	7	781	NM_026719	0	0	0	0	0.0182268	0.0655022	0.0585734	0.0329822	0.198888	0	0;0;0;0;1;2;2;1;5;0	0	0	1.59861
chr1	30810683	30811967	-	mmuCirc_000067	Phf3	CTO:ANNOTATED:CDS	2	344	NM_001081080	0	0	0.0185119	0	0.0182268	0.131004	0.0585734	0.131929	0.119333	0.114689	0;0;1;0;1;4;2;4;3;4	0	0	2.2976
chr1	30837105	30863255	-	mmuCirc_000068	Phf3	CTO:ALT_ACCEPTOR:CDS:5UTR	2	431	NM_001081080	0.0179915	0	0.0185119	0.0961471	0.0182268	0.196507	0.117147	0.0989466	0.198888	0.114689	1;0;1;5;1;6;4;3;5;4	0	0	1.92929	rnoCirc_012346
chr1	33480458	33514217	-	mmuCirc_000069	Prim2	CTO:ANNOTATED:CDS	4	469	NM_008922	0	0	0	0.0192294	0	0	0.0878602	0	0.0397776	0	0;0;0;1;0;0;3;0;1;0	0	0	1.51938
chr1	33484682	33533363	-	mmuCirc_000070	Prim2	CTO:ANNOTATED:CDS	4	454	NM_008922	0	0.0170667	0	0.0192294	0	0	0.0292867	0.0329822	0	0.0860169	0;1;0;1;0;0;1;1;0;3	0	0	0.812717
chr1	33512016	33514217	-	mmuCirc_000071	Prim2	CTO:ANNOTATED:CDS	2	259	NM_008922	0.0179915	0	0	0	0.0182268	0.0655022	0.0292867	0.197893	0.318221	0.229378	1;0;0;0;1;2;1;6;8;8	0	0	2.54052	rnoCirc_012367
chr1	33512016	33533363	-	mmuCirc_000072	Prim2	CTO:ANNOTATED:CDS	3	327	NM_008922	0.0359829	0	0.0185119	0	0	0	0.0585734	0.0659644	0.198888	0.0286723	2;0;1;0;0;0;2;2;5;1	0	0	1.27654		hsaCirc_013299
chr1	33628395	33630433	-	mmuCirc_000073	Prim2	CTO:ANNOTATED:CDS	2	234	NM_008922	0.0359829	0.0341334	0.0185119	0.0769177	0.0182268	0.491267	0.117147	0.362804	0.835329	0.258051	2;2;1;4;1;15;4;11;21;9	0	0	2.76994	rnoCirc_012366
chr1	33721608	33725019	+	mmuCirc_000074	Rab23	CTO:ANNOTATED:CDS:5UTR	3	398	NM_008999:NM_001159729	0	0	0.0185119	0	0.0182268	0.0982533	0.0292867	0.164911	0.0795552	0.0860169	0;0;1;0;1;3;1;5;2;3	0	0	1.98312	rnoCirc_012364
chr1	33779044	33783964	-	mmuCirc_000075	Zfp451	CTO:ANNOTATED:CDS:5UTR	5	692	NM_001290699:NM_133817	0	0	0	0	0	0.0655022	0	0.230875	0.0397776	0.0573446	0;0;0;0;0;2;0;7;1;2	0	0	2.31894
chr1	33783041	33783964	-	mmuCirc_000076	Zfp451	CTO:ANNOTATED:CDS:5UTR	2	263	NM_001290699:NM_133817	0	0.0170667	0	0	0	0.0327511	0.0878602	0.0659644	0.198888	0	0;1;0;0;0;1;3;2;5;0	0	0	2.12401
chr1	33783041	33786532	-	mmuCirc_000077	Zfp451	CTO:ANNOTATED:CDS:5UTR	3	389	NM_001290699:NM_133817	0.0179915	0	0	0.0576882	0	0.0655022	0.263581	0.230875	0.477331	0.143362	1;0;0;3;0;2;9;7;12;5	0	0	2.87066
chr1	34086242	34117524	+	mmuCirc_000078	Dst	CTO:ANNOTATED:CDS	4	323	NM_001276764:NM_133833:NM_134448	0	0	0.0555358	0.0192294	0	0.0655022	0.0878602	0.131929	0.119333	0.0286723	0;0;3;1;0;2;3;4;3;1	0	0	1.72937	rnoCirc_012357	hsaCirc_013290
chr1	34086242	34135256	+	mmuCirc_000079	Dst	CTO:ANNOTATED:CDS	5	490	NM_001276764:NM_133833:NM_134448	0	0	0	0	0.0364536	0.0982533	0.0878602	0.0329822	0.0397776	0.0286723	0;0;0;0;2;3;3;1;1;1	0	0	1.55321	rnoCirc_012355
chr1	34113933	34117524	+	mmuCirc_000080	Dst	CTO:ANNOTATED:CDS	3	261	NM_001276764:NM_133833:NM_134448	0	0	0.0185119	0	0	0.0327511	0	0.0659644	0.278443	0.0286723	0;0;1;0;0;1;0;2;7;1	0	0	1.93503	rnoCirc_012356	hsaCirc_013289
chr1	34223804	34229246	+	mmuCirc_000081	Dst	CTO:ANNOTATED:CDS	3	2168	NM_001276764:NM_133833:NM_134448	0	0	0	0.0769177	0	0.0655022	0.0878602	0.0659644	0.397776	0.143362	0;0;0;4;0;2;3;2;10;5	0	0	2.35374
chr1	34299721	34301932	+	mmuCirc_000082	Dst	CTO:ANNOTATED:CDS	2	190	NM_001276764:NM_133833:NM_134448	0	0	0	0.0192294	0.0364536	0.262009	0.234294	0.494733	0.437553	0.200706	0;0;0;1;2;8;8;15;11;7	0	0	3.53655	rnoCirc_012349
chr1	34817241	34820009	-	mmuCirc_000083	Fam168b	CTO:ALT_DONOR:CDS:3UTR	4	636	NM_001160235:NM_001160236:NM_174997	0.0179915	0	0	0	0.0182268	0.0327511	0	0.164911	0.15911	0.0286723	1;0;0;0;1;1;0;5;4;1	0	0	1.7984
chr1	36179559	36184487	-	mmuCirc_000084	Uggt1	CTO:ANNOTATED:CDS	3	418	NM_198899	0	0	0	0	0	0	0	0	0	0.0860169	0;0;0;0;0;0;0;0;0;3	0	0	2.40622
chr1	36207942	36221324	-	mmuCirc_000085	Uggt1	CTO:ANNOTATED:CDS	5	565	NM_198899	0	0	0	0	0	0.0327511	0	0.131929	0.0795552	0	0;0;0;0;0;1;0;4;2;0	0	0	2.21334
chr1	36438750	36439726	-	mmuCirc_000086	Lman2l	CTO:ANNOTATED:CDS	2	201	NM_001013374	0	0	0	0	0	0	0.0585734	0.0329822	0.119333	0	0;0;0;0;0;0;2;1;3;0	0	0	2.06		hsaCirc_008394
chr1	36815455	36823153	-	mmuCirc_000087	Tmem131	CTO:ANNOTATED:CDS	7	750	NM_018872	0.0359829	0.0170667	0	0	0	0	0	0.0989466	0.119333	0	2;1;0;0;0;0;0;3;3;0	0	0	0.749399
chr1	36854844	36889325	-	mmuCirc_000088	Tmem131	CTO:ANNOTATED:CDS	4	296	NM_018872	0	0	0	0	0	0.0655022	0.117147	0.0989466	0.15911	0.0286723	0;0;0;0;0;2;4;3;4;1	0	0	2.37835	rnoCirc_012385
chr1	37377578	37380060	+	mmuCirc_000089	Inpp4a	CTO:ANNOTATED:CDS	3	542	NM_001290797:NM_030266:NM_001290798:NM_001290799:NM_172971	0.0179915	0.0170667	0.0925596	0.0384588	0.0729071	0.360262	0.380727	0.59368	0.676219	0.37274	1;1;5;2;4;11;13;18;17;13	0	0	2.97165	rnoCirc_012386	hsaCirc_008399
chr1	37490260	37496013	-	mmuCirc_000090	Mgat4a	CTO:ANNOTATED:CDS	2	275	NM_001290801:NM_173870	0	0	0	0	0	0	0.0878602	0	0.0795552	0.0286723	0;0;0;0;0;0;3;0;2;1	0	0	2.0099
chr1	37490260	37498740	-	mmuCirc_000091	Mgat4a	CTO:ANNOTATED:CDS	3	443	NM_001290801:NM_173870	0	0	0.0185119	0.0384588	0.0546803	0.458516	0.527161	0.494733	0.835329	0.458757	0;0;1;2;3;14;18;15;21;16	0	0	3.92926		hsaCirc_008403
chr1	37801720	37811027	-	mmuCirc_000092	Tsga10	CTO:ANNOTATED:CDS	4	522	NM_207228:NM_001290721:NM_001290720:NR_110976	0	0.0170667	0	0.0384588	0.0182268	0.196507	0	0.131929	0.15911	0.0860169	0;1;0;2;1;6;0;4;4;3	0	0	1.71171
chr1	37801720	37819640	-	mmuCirc_000093	Tsga10	CTO:ANNOTATED:CDS	6	793	NM_207228:NM_001290721:NM_001290720:NR_110976	0	0	0.0185119	0.0192294	0.0182268	0.131004	0.0292867	0.0989466	0.15911	0.0573446	0;0;1;1;1;4;1;3;4;2	0	0	1.81044
chr1	38071343	38085652	-	mmuCirc_000094	Rev1	CTO:ANNOTATED:CDS	5	618	NM_019570	0	0	0	0	0.0546803	0.0982533	0	0.0659644	0.119333	0	0;0;0;0;3;3;0;2;3;0	0	0	1.39182
chr1	38107568	38108467	-	mmuCirc_000095	Rev1	CTO:ANNOTATED:CDS:5UTR	2	191	NM_019570	0.25188	0.0682668	0.166607	0.423047	0.273402	3.04585	1.9915	3.19927	4.21642	2.12175	14;4;9;22;15;93;68;97;106;74	1	1	3.64786	rnoCirc_012393	hsaCirc_008419
chr1	38534906	38536946	-	mmuCirc_000096	Aff3	CTO:ANNOTATED:CDS	3	820	NM_001290814	0.0359829	0.119467	0	0.0961471	0.0364536	0.720524	0.410014	0.75859	1.75021	0.716808	2;7;0;5;2;22;14;23;44;25	0	0	3.65376	rnoCirc_012394	hsaCirc_008421
chr1	38534906	38539001	-	mmuCirc_000097	Aff3	CTO:ALT_ACCEPTOR:CDS	3	2875	NM_001290814	0	0	0.0185119	0	0	0	0.0292867	0.0989466	0.0795552	0.0286723	0;0;1;0;0;0;1;3;2;1	0	0	1.63168	rnoCirc_012395	hsaCirc_008422
chr1	39263319	39300733	+	mmuCirc_000098	Npas2	CTO:ANNOTATED:CDS:5UTR	4	388	NM_008719	0	0	0.0370238	0	0	0.0982533	0.146434	0.0989466	0.0795552	0	0;0;2;0;0;3;5;3;2;0	0	0	2.24921
chr1	39287468	39300733	+	mmuCirc_000099	Npas2	CTO:ANNOTATED:CDS	3	331	NM_008719	0	0	0.0740477	0.0769177	0.0182268	0.163756	0.0878602	0.164911	0.397776	0.286723	0;0;4;4;1;5;3;5;10;10	0	0	2.34367
chr1	39287468	39313068	+	mmuCirc_000100	Npas2	CTO:ANNOTATED:CDS	5	566	NM_008719	0	0	0.0370238	0.0192294	0	0.0982533	0.0585734	0.0659644	0.437553	0.114689	0;0;2;1;0;3;2;2;11;4	0	0	2.2851
chr1	39555478	39565332	-	mmuCirc_000101	Rnf149	CTO:ANNOTATED:CDS	5	693	NM_001033135	0	0	0.0370238	0.0192294	0.0729071	0.196507	0.146434	0.0659644	0.477331	0.114689	0;0;2;1;4;6;5;2;12;4	0	0	2.25707		hsaCirc_008440
chr1	39560693	39565332	-	mmuCirc_000102	Rnf149	CTO:ANNOTATED:CDS	3	403	NM_001033135	0	0.0341334	0.0185119	0.0769177	0	0.0982533	0.0292867	0.131929	0.477331	0.143362	0;2;1;4;0;3;1;4;12;5	0	0	1.95958		hsaCirc_008441
chr1	39564048	39565332	-	mmuCirc_000103	Rnf149	CTO:ANNOTATED:CDS	2	320	NM_001033135	0.0359829	0.0170667	0.0370238	0.0769177	0.0182268	0.0655022	0	0.0329822	0.198888	0.0573446	2;1;2;4;1;2;0;1;5;2	0	0	0.361374
chr1	39983139	39990299	+	mmuCirc_000104	Map4k4	CTO:ANNOTATED:CDS	6	725	NM_001252200:NM_001252201:NM_001252202:NM_008696	0	0	0	0	0	0	0.0878602	0.0329822	0	0.0286723	0;0;0;0;0;0;3;1;0;1	0	0	1.70657
chr1	39997021	39997182	+	mmuCirc_000105	Map4k4	CTO:ANNOTATED:CDS	1	162	NM_001252200:NM_001252201:NM_001252202:NM_008696	0	0	0	0	0	0	0	0	0.119333	0	0;0;0;0;0;0;0;0;3;0	0	0	2.80046
chr1	39997021	40000749	+	mmuCirc_000106	Map4k4	CTO:ANNOTATED:CDS	3	375	NM_001252200:NM_001252201:NM_001252202:NM_008696	0	0.0170667	0.0185119	0	0	0.0327511	0.0585734	0.131929	0.119333	0	0;1;1;0;0;1;2;4;3;0	0	0	1.8159		hsaCirc_008443
chr1	39997057	39997182	+	mmuCirc_000107	Map4k4	CTO:ALT_ACCEPTOR:CDS	1	126	NM_001252200:NM_001252201:NM_001252202:NM_008696	0.0179915	0.0341334	0	0.0192294	0	0	0.0292867	0.0329822	0	0.172034	1;2;0;1;0;0;1;1;0;6	0	0	0.527173
chr1	40003757	40010677	+	mmuCirc_000108	Map4k4	CTO:ANNOTATED:CDS	7	894	NM_001252200:NM_001252201:NM_001252202:NM_008696	0.179915	0.0512001	0.111072	0.173065	0	0.851529	0.351441	1.41823	0.954662	0.659463	10;3;6;9;0;26;12;43;24;23	1	0	3.07707	rnoCirc_012400	hsaCirc_008445
chr1	40003757	40011841	+	mmuCirc_000109	Map4k4	CTO:ANNOTATED:CDS	8	1086	NM_001252200:NM_001252201:NM_001252202:NM_008696	0	0	0.0370238	0	0	0.0655022	0	0.197893	0.119333	0.0573446	0;0;2;0;0;2;0;6;3;2	0	0	2.19543
chr1	40003757	40014697	+	mmuCirc_000110	Map4k4	CTO:ANNOTATED:CDS	10	1375	NM_001252200:NM_001252201:NM_001252202:NM_008696	0.0179915	0.0341334	0	0.0192294	0	0.491267	0.205007	0.659644	0.318221	0.200706	1;2;0;1;0;15;7;20;8;7	0	0	3.49289
chr1	40003763	40010677	+	mmuCirc_000111	Map4k4	CTO:ALT_ACCEPTOR:CDS	7	888	NM_001252200:NM_001252201:NM_001252202:NM_008696	0	0	0.0185119	0	0	0.262009	0.117147	0.230875	0.15911	0.114689	0;0;1;0;0;8;4;7;4;4	0	0	3.04265	rnoCirc_012401	hsaCirc_008446
chr1	40276098	40282296	+	mmuCirc_000112	Il1r1	CTO:ALT_ACCEPTOR:CDS:5UTR	1	6199	NM_008362:NM_001123382	0	0	0	0	0	0.0655022	0.0292867	0.0329822	0.119333	0.0286723	0;0;0;0;0;2;1;1;3;1	0	0	1.77725
chr1	43067474	43075952	-	mmuCirc_000113	Tgfbrap1	CTO:ANNOTATED:CDS:5UTR	3	1052	NM_001013025	0.0539744	0.0170667	0	0.0192294	0.0182268	0.0655022	0.0878602	0.0989466	0.198888	0	3;1;0;1;1;2;3;3;5;0	0	0	1.17355	rnoCirc_012404
chr1	43100715	43111373	+	mmuCirc_000114	AI597479	CTO:ANNOTATED:CDS	2	543	NM_133818	0	0	0.0370238	0	0	0.0982533	0	0.0989466	0	0.0860169	0;0;2;0;0;3;0;3;0;3	0	0	2.01024
chr1	43128244	43131821	-	mmuCirc_000115	Fhl2	CTO:ANNOTATED:CDS	2	357	NM_010212:NM_001289533	0.0179915	0	0	0	0.0182268	0.0327511	0	0.0329822	0	0.172034	1;0;0;0;1;1;0;1;0;6	0	0	1.40258	rnoCirc_012405
chr1	43128244	43153254	-	mmuCirc_000116	Fhl2	CTO:ANNOTATED:CDS:5UTR	4	711	NM_010212:NM_001289533	0	0.0341334	0	0.0576882	0.0182268	0.262009	0	0.263858	0.238666	0.200706	0;2;0;3;1;8;0;8;6;7	0	0	2.09461	rnoCirc_012406
chr1	43131683	43131821	-	mmuCirc_000117	Fhl2	CTO:ALT_DONOR:CDS	1	139	NM_010212:NM_001289533	0	0	0	0	0	0	0	0.131929	0	0	0;0;0;0;0;0;0;4;0;0	0	0	2.92532
chr1	43141698	43141872	-	mmuCirc_000118	Fhl2	CTO:ANNOTATED:CDS	1	175	NM_010212:NM_001289533	0	0	0	0.0961471	0	0	0.0878602	0.0329822	0.0397776	0.0286723	0;0;0;5;0;0;3;1;1;1	0	0	1.04036
chr1	43141698	43153254	-	mmuCirc_000119	Fhl2	CTO:ANNOTATED:CDS:5UTR	2	354	NM_010212:NM_001289533	0.575726	0.409601	0.499822	0.730718	0.346309	7.27075	4.83231	10.9501	9.78529	4.50155	32;24;27;38;19;222;165;332;246;157	1	1	3.76865	rnoCirc_012409	hsaCirc_008451
chr1	43153076	43153254	-	mmuCirc_000120	Fhl2	CTO:ANNOTATED:CDS:5UTR	1	179	NM_010212:NM_001289533	0.0179915	0.0341334	0	0.0769177	0	0.0655022	0.0292867	0.164911	0.119333	0.200706	1;2;0;4;0;2;1;5;3;7	0	0	1.6463	rnoCirc_012410	hsaCirc_008452
chr1	43953257	43956625	+	mmuCirc_000121	Tpp2	CTO:ANNOTATED:CDS	3	444	NM_009418	0	0	0	0.0384588	0.0182268	0.163756	0	0.0989466	0.278443	0.0573446	0;0;0;2;1;5;0;3;7;2	0	0	2.28516
chr1	43960084	43973520	+	mmuCirc_000122	Tpp2	CTO:ANNOTATED:CDS	7	897	NM_009418	0	0	0	0	0.0546803	0.262009	0.0585734	0.131929	0.238666	0.172034	0;0;0;0;3;8;2;4;6;6	0	0	2.75452
chr1	43990511	43992394	+	mmuCirc_000123	Tpp2	CTO:ANNOTATED:CDS	3	380	NM_009418	0.12594	0.0341334	0.0740477	0.0576882	0.0729071	0.229258	0.17572	0.329822	0.198888	0.200706	7;2;4;3;4;7;6;10;5;7	0	1	1.45286	rnoCirc_012413
chr1	43990511	43992405	+	mmuCirc_000124	Tpp2	CTO:ALT_DONOR:CDS	3	391	NM_009418	0.0179915	0.0170667	0	0	0	0.0982533	0.0878602	0.263858	0.477331	0.0286723	1;1;0;0;0;3;3;8;12;1	0	0	2.58509	rnoCirc_012414
chr1	44161810	44164084	+	mmuCirc_000125	Ercc5	CTO:ANNOTATED:CDS	2	352	NM_011729	0	0	0	0	0	0.0982533	0.0878602	0.0989466	0	0	0;0;0;0;0;3;3;3;0;0	0	0	2.52238
chr1	44744474	44781106	+	mmuCirc_000126	Gulp1	CTO:ANNOTATED:CDS	6	658	NM_028450	0	0	0	0	0	0	0.146434	0	0.0397776	0	0;0;0;0;0;0;5;0;1;0	0	0	2.31824
chr1	44754343	44774145	+	mmuCirc_000127	Gulp1	CTO:ANNOTATED:CDS	4	447	NM_028450	0	0.0341334	0	0.0384588	0.0182268	0.0327511	0.0292867	0.0329822	0.198888	0.0286723	0;2;0;2;1;1;1;1;5;1	0	0	0.984521
chr1	44754343	44781106	+	mmuCirc_000128	Gulp1	CTO:ANNOTATED:CDS	5	586	NM_028450	0	0.0170667	0	0	0	0.0327511	0.117147	0.0659644	0.119333	0.0860169	0;1;0;0;0;1;4;2;3;3	0	0	2.11943
chr1	44754343	44788542	+	mmuCirc_000129	Gulp1	CTO:ANNOTATED:CDS	6	681	NM_028450	0	0.0170667	0	0.0769177	0.0911339	0.327511	0.205007	0.395786	0.636441	0.315395	0;1;0;4;5;10;7;12;16;11	0	1	3.09039
chr1	44766014	44781106	+	mmuCirc_000130	Gulp1	CTO:ANNOTATED:CDS	4	487	NM_028450	0	0	0	0	0	0.0327511	0	0.0989466	0.119333	0.0573446	0;0;0;0;0;1;0;3;3;2	0	0	2.1808
chr1	51813003	51834543	-	mmuCirc_000131	Myo1b	CTO:ANNOTATED:CDS	4	311	NM_001161817:NM_001290982:NM_010863	0.0179915	0	0	0	0	0.0327511	0.117147	0.0329822	0.119333	0.0286723	1;0;0;0;0;1;4;1;3;1	0	0	1.74805	rnoCirc_012442
chr1	51813003	51863434	-	mmuCirc_000132	Myo1b	CTO:ANNOTATED:CDS	5	427	NM_001161817:NM_001290982:NM_010863	0.0179915	0	0	0.0384588	0	0.0982533	0.0585734	0.131929	0.0795552	0.114689	1;0;0;2;0;3;2;4;2;4	0	0	2.01143
chr1	51820141	51834543	-	mmuCirc_000133	Myo1b	CTO:ANNOTATED:CDS	3	247	NM_001161817:NM_001290982:NM_010863	0.0179915	0	0	0	0	0.0655022	0	0	0.119333	0	1;0;0;0;0;2;0;0;3;0	0	0	1.98537	rnoCirc_012441
chr1	51824097	51863434	-	mmuCirc_000134	Myo1b	CTO:ANNOTATED:CDS	3	316	NM_001161817:NM_001290982:NM_010863	0	0	0	0	0	0.0327511	0.117147	0	0.0397776	0	0;0;0;0;0;1;4;0;1;0	0	0	1.91882
chr1	52188679	52207359	-	mmuCirc_000135	Gls	CTO:ANNOTATED:CDS	8	671	NM_001081081:NM_001113383	0.0359829	0	0	0	0	0.0327511	0.0878602	0	0.0795552	0.0286723	2;0;0;0;0;1;3;0;2;1	0	0	1.48598
chr1	52188679	52215694	-	mmuCirc_000136	Gls	CTO:ANNOTATED:CDS	11	1045	NM_001081081:NM_001113383	0	0	0	0	0	0.0327511	0	0.230875	0	0.0860169	0;0;0;0;0;1;0;7;0;3	0	0	2.48477	rnoCirc_012439
chr1	52196165	52212366	-	mmuCirc_000137	Gls	CTO:ANNOTATED:CDS	6	433	NM_001081081:NM_001113383	0.0179915	0	0.0185119	0	0	0.0327511	0.117147	0	0.238666	0	1;0;1;0;0;1;4;0;6;0	0	0	1.49972
chr1	52212203	52215694	-	mmuCirc_000138	Gls	CTO:ANNOTATED:CDS	3	374	NM_001081081:NM_001113383	0	0	0.0555358	0	0	0.0655022	0.234294	0.263858	0.676219	0.200706	0;0;3;0;0;2;8;8;17;7	0	0	3.25197	rnoCirc_012437	hsaCirc_008927
chr1	52479238	52490755	-	mmuCirc_000139	Nab1	CTO:ANNOTATED:CDS:5UTR	3	1021	NM_008667	0	0	0	0.0192294	0.0546803	0.262009	0.0585734	0.131929	0.238666	0.200706	0;0;0;1;3;8;2;4;6;7	0	0	2.60029		hsaCirc_008926
chr1	52708164	52709755	-	mmuCirc_000140	Mfsd6	CTO:ANNOTATED:CDS:5UTR	1	1592	NM_133829:NM_178081	0.0539744	0	0.0740477	0.0961471	0.109361	0.262009	0.234294	0.395786	0.357998	0.200706	3;0;4;5;6;8;8;12;9;7	0	1	2.04332	rnoCirc_012433	hsaCirc_008925
chr1	52790024	52799536	-	mmuCirc_000141	Inpp1	CTO:ALT_DONOR:CDS:5UTR	5	883	NM_008384	0	0	0	0	0	0	0.0585734	0.0329822	0.119333	0.0286723	0;0;0;0;0;0;2;1;3;1	0	0	1.86578	rnoCirc_012432
chr1	52885103	52885621	+	mmuCirc_000142	Hibch	CTO:ALT_DONOR:CDS	1	519	NM_146108	0	0	0	0	0	0	0	0.0989466	0.0397776	0	0;0;0;0;0;0;0;3;1;0	0	0	2.07592
chr1	53216231	53282092	-	mmuCirc_000143	Pms1	CTO:ANNOTATED:CDS:5UTR	5	719	NM_153556	0.0179915	0	0	0.0384588	0.0182268	0	0.0585734	0.0989466	0.357998	0.143362	1;0;0;2;1;0;2;3;9;5	0	0	1.68178
chr1	53256629	53282092	-	mmuCirc_000144	Pms1	CTO:ANNOTATED:CDS:5UTR	4	602	NM_153556	0.341838	0.0853335	0.166607	0.269212	0.164041	2.42358	1.08361	3.16629	3.34132	1.3476	19;5;9;14;9;74;37;96;84;47	1	1	3.33419		hsaCirc_008924
chr1	53267828	53282092	-	mmuCirc_000145	Pms1	CTO:ANNOTATED:CDS:5UTR	3	438	NM_153556	0	0	0	0	0	0	0.0292867	0.0659644	0.15911	0.0286723	0;0;0;0;0;0;1;2;4;1	0	0	1.9627		hsaCirc_008923
chr1	53851573	53868919	-	mmuCirc_000146	Hecw2	CTO:ANNOTATED:CDS	4	429	NM_001001883	0	0	0	0	0.0182268	0.0655022	0.0585734	0.164911	0.0397776	0.0573446	0;0;0;0;1;2;2;5;1;2	0	0	1.97502
chr1	53865041	53891260	-	mmuCirc_000147	Hecw2	CTO:ANNOTATED:CDS	5	529	NM_001001883	0	0	0	0	0	0	0.0292867	0.0659644	0.15911	0.0286723	0;0;0;0;0;0;1;2;4;1	0	0	1.9627
chr1	53865041	53914632	-	mmuCirc_000148	Hecw2	CTO:ANNOTATED:CDS	9	1095	NM_001001883	0.0539744	0.0170667	0	0.0192294	0.0729071	0.196507	0.146434	0.329822	0.556886	0.344068	3;1;0;1;4;6;5;10;14;12	0	0	2.73865
chr1	53875641	53914632	-	mmuCirc_000149	Hecw2	CTO:ALT_DONOR:CDS	7	10589	NM_001001883	0	0	0	0	0	0.0327511	0	0	0	0.0860169	0;0;0;0;0;1;0;0;0;3	0	0	1.90271
chr1	53885329	53891260	-	mmuCirc_000150	Hecw2	CTO:ANNOTATED:CDS	3	335	NM_001001883	0.0359829	0.0170667	0.0185119	0.0192294	0.0546803	0.0655022	0.322154	0.197893	0.676219	0.430085	2;1;1;1;3;2;11;6;17;15	0	0	2.61172		hsaCirc_008935
chr1	53885329	53904434	-	mmuCirc_000151	Hecw2	CTO:ANNOTATED:CDS	4	521	NM_001001883	0	0	0.0370238	0	0	0	0.0292867	0	0.238666	0.0286723	0;0;2;0;0;0;1;0;6;1	0	0	1.19144
chr1	53885329	53914632	-	mmuCirc_000152	Hecw2	CTO:ANNOTATED:CDS	7	901	NM_001001883	0.0359829	0.0170667	0.0925596	0.153835	0.0546803	0.655022	0.351441	0.989466	1.39222	0.74548	2;1;5;8;3;20;12;30;35;26	0	1	3.29228		hsaCirc_008936
chr1	53891126	53914632	-	mmuCirc_000153	Hecw2	CTO:ANNOTATED:CDS	5	701	NM_001001883	0	0	0	0	0	0	0	0.0989466	0.0397776	0.0860169	0;0;0;0;0;0;0;3;1;3	0	0	2.18602
chr1	53904249	53914632	-	mmuCirc_000154	Hecw2	CTO:ANNOTATED:CDS	4	566	NM_001001883	0.0539744	0.0170667	0.129583	0.173065	0.0729071	1.08079	0.527161	1.15438	1.78999	0.544774	3;1;7;9;4;33;18;35;45;19	0	1	3.31693		hsaCirc_008938
chr1	54040201	54040527	-	mmuCirc_000155	Hecw2	CTO:ANNOTATED:CDS:5UTR	1	327	NM_001001883:NM_172655	0	0	0	0.0384588	0.0546803	0	0.0292867	0.197893	0.198888	0.0860169	0;0;0;2;3;0;1;6;5;3	0	0	1.78924
chr1	54723014	54729874	-	mmuCirc_000156	Ankrd44	CTO:ANNOTATED:CDS	3	334	NM_001081433	0.0359829	0.0512001	0.0185119	0.0192294	0	0.196507	0.0292867	0.197893	0.238666	0.0286723	2;3;1;1;0;6;1;6;6;1	0	0	1.58502	rnoCirc_012453
chr1	54723014	54736312	-	mmuCirc_000157	Ankrd44	CTO:ANNOTATED:CDS	6	550	NM_001081433	0	0	0.0185119	0	0.0364536	0.0982533	0.0585734	0.197893	0.198888	0.0286723	0;0;1;0;2;3;2;6;5;1	0	0	2.05525	rnoCirc_012455
chr1	54723014	54743428	-	mmuCirc_000158	Ankrd44	CTO:ANNOTATED:CDS	7	665	NM_001081433	0.0179915	0	0	0.0384588	0.0182268	0.0982533	0.0878602	0.0659644	0.119333	0.0573446	1;0;0;2;1;3;3;2;3;2	0	0	1.68854	rnoCirc_012456
chr1	54762261	54766984	-	mmuCirc_000159	Ankrd44	CTO:ANNOTATED:CDS	4	645	NM_001081433	0	0	0	0	0	0.0327511	0	0	0.0397776	0.0860169	0;0;0;0;0;1;0;0;1;3	0	0	1.79501	rnoCirc_012460
chr1	54828612	54877821	-	mmuCirc_000160	Ankrd44	CTO:ALT_ACCEPTOR:CDS	1	49210	NM_001081433	0	0	0.0370238	0	0	0.0982533	0.17572	0.230875	0.238666	0.0860169	0;0;2;0;0;3;6;7;6;3	0	0	2.81822
chr1	55006171	55014562	-	mmuCirc_000161	Sf3b1	CTO:ANNOTATED:CDS	4	702	NM_031179	0	0	0	0	0	0.0327511	0.0585734	0.0989466	0	0.0860169	0;0;0;0;0;1;2;3;0;3	0	0	2.08793
chr1	55071636	55072128	+	mmuCirc_000162	Coq10b	CTO:ALT_DONOR:CDS:3UTR	1	493	NM_001039710:NM_026424	0	0	0	0	0.0182268	0	0	0	0.119333	0	0;0;0;0;1;0;0;0;3;0	0	0	0.93294	rnoCirc_012465
chr1	55204183	55206615	-	mmuCirc_000163	Rftn2	CTO:ANNOTATED:CDS	2	490	NM_028713	0.0179915	0	0.0370238	0.0384588	0	0	0.0585734	0.131929	0.119333	0.0286723	1;0;2;2;0;0;2;4;3;1	0	0	0.999654
chr1	55713421	55715603	+	mmuCirc_000164	Plcl1	CTO:ANNOTATED:CDS	2	186	NM_001114663	0.0179915	0	0	0.0192294	0	0.0327511	0	0.164911	0.0795552	0.0573446	1;0;0;1;0;1;0;5;2;2	0	0	1.74429	rnoCirc_012466	hsaCirc_008950
chr1	57900634	57902224	+	mmuCirc_000165	Spats2l	CTO:ANNOTATED:CDS	2	343	NM_144882:NM_001164566	0.0179915	0	0	0	0	0.131004	0.0292867	0.0329822	0	0.0286723	1;0;0;0;0;4;1;1;0;1	0	0	1.49516	rnoCirc_012469	hsaCirc_008956
chr1	58059035	58065366	+	mmuCirc_000166	Aox1	CTO:ANNOTATED:CDS	6	797	NM_009676	0	0	0	0	0	0	0	0.164911	0	0	0;0;0;0;0;0;0;5;0;0	0	0	3.20876
chr1	58417013	58417179	-	mmuCirc_000167	Clk1	CTO:ANNOTATED:CDS	1	167	NM_001042634:NR_027853:NR_027854	0	0.0341334	0	0	0	0.163756	0	0.0659644	0.0795552	0.0286723	0;2;0;0;0;5;0;2;2;1	0	0	1.49311
chr1	58417013	58417383	-	mmuCirc_000168	Clk1	CTO:ANNOTATED:CDS	2	284	NM_001042634:NR_027853:NR_027854	0	0	0.0370238	0.0192294	0	0.262009	0.17572	0.329822	0.437553	0.200706	0;0;2;1;0;8;6;10;11;7	0	0	3.34667	rnoCirc_012474
chr1	58419667	58421934	-	mmuCirc_000169	Clk1	CTO:ANNOTATED:CDS	2	1803	NM_001042634:NR_027853:NR_027854	0.0179915	0	0.0185119	0	0	0.0327511	0.0585734	0.0329822	0.0397776	0.0860169	1;0;1;0;0;1;2;1;1;3	0	0	1.37872	rnoCirc_012475
chr1	58476434	58483703	-	mmuCirc_000170	Orc2	CTO:ANNOTATED:CDS	4	464	NM_001025378:NM_001271526:NM_008765	0	0	0	0	0.0182268	0.131004	0	0	0.119333	0	0;0;0;0;1;4;0;0;3;0	0	0	1.59413
chr1	58548639	58558057	-	mmuCirc_000171	Fam126b	CTO:ANNOTATED:CDS:5UTR	4	444	NM_172513	0	0	0.0185119	0.0192294	0	0.229258	0.0292867	0.0329822	0.0397776	0.0573446	0;0;1;1;0;7;1;1;1;2	0	0	1.59199
chr1	58823915	58833774	+	mmuCirc_000172	Casp8	CTO:ANNOTATED:CDS:5UTR	6	836	NM_009812:NM_001080126:NM_001277926	0	0	0.0185119	0	0.0182268	0.229258	0.0585734	0.164911	0.15911	0.0860169	0;0;1;0;1;7;2;5;4;3	0	0	2.5023	rnoCirc_012484
chr1	59191889	59199191	-	mmuCirc_000173	Als2	CTO:ANNOTATED:CDS	4	582	NM_001159948:NM_028717:NM_146109	0	0	0.0370238	0.0192294	0.0364536	0.327511	0.117147	0.29684	0.556886	0.200706	0;0;2;1;2;10;4;9;14;7	0	0	3.0432	rnoCirc_012492	hsaCirc_008997
chr1	59813588	59815411	+	mmuCirc_000174	Bmpr2	CTO:ANNOTATED:CDS	2	342	NM_007561	0	0	0.0185119	0	0.0182268	0.0982533	0.17572	0.0659644	0.15911	0.0860169	0;0;1;0;1;3;6;2;4;3	0	0	2.32948	rnoCirc_012500	hsaCirc_009003
chr1	59949053	59958435	+	mmuCirc_000175	Fam117b	CTO:ANNOTATED:CDS	3	356	NM_001037725	0	0	0.0555358	0	0	0	0.205007	0.395786	0.198888	0.114689	0;0;3;0;0;0;7;12;5;4	0	0	3.03905	rnoCirc_012501
chr1	60105311	60109449	+	mmuCirc_000176	Carf	CTO:ANNOTATED:CDS:5UTR	3	470	NM_001285463:NM_139150	0.0179915	0	0	0	0	0.163756	0.0292867	0.131929	0.15911	0.0573446	1;0;0;0;0;5;1;4;4;2	0	0	2.32293	rnoCirc_012508
chr1	60105311	60128073	+	mmuCirc_000177	Carf	CTO:ANNOTATED:CDS:5UTR	7	798	NM_001285463:NM_139150	0.0359829	0.0170667	0.0185119	0	0	0.0327511	0	0.0989466	0.238666	0	2;1;1;0;0;1;0;3;6;0	0	0	1.08601
chr1	60105311	60139343	+	mmuCirc_000178	Carf	CTO:ANNOTATED:CDS:5UTR	10	1253	NM_001285463:NM_139150	0	0	0	0	0	0.196507	0.0585734	0.0329822	0.0397776	0.0860169	0;0;0;0;0;6;2;1;1;3	0	0	2.16034
chr1	60181463	60200991	+	mmuCirc_000179	Nbeal1	CTO:ANNOTATED:CDS:5UTR	5	756	NM_173444	0	0	0	0	0	0	0	0	0	0.0860169	0;0;0;0;0;0;0;0;0;3	0	0	2.40622
chr1	60194504	60195176	+	mmuCirc_000180	Nbeal1	CTO:ANNOTATED:CDS	2	254	NM_173444	0.0179915	0.0512001	0	0.0384588	0.0182268	0.262009	0.117147	0.164911	0.99444	0.114689	1;3;0;2;1;8;4;5;25;4	0	0	2.59612
chr1	60194504	60200991	+	mmuCirc_000181	Nbeal1	CTO:ANNOTATED:CDS	4	464	NM_173444	0	0	0	0	0	0	0	0.0329822	0.119333	0	0;0;0;0;0;0;0;1;3;0	0	0	2.10299
chr1	60194504	60206416	+	mmuCirc_000182	Nbeal1	CTO:ANNOTATED:CDS	5	547	NM_173444	0	0	0.0370238	0.0192294	0.0364536	0.163756	0.0585734	0.329822	0.397776	0.114689	0;0;2;1;2;5;2;10;10;4	0	0	2.49159	rnoCirc_012511
chr1	60200105	60200991	+	mmuCirc_000183	Nbeal1	CTO:ANNOTATED:CDS	2	210	NM_173444	0	0	0	0	0	0	0	0	0.119333	0	0;0;0;0;0;0;0;0;3;0	0	0	2.80046		hsaCirc_009022
chr1	60222067	60224731	+	mmuCirc_000184	Nbeal1	CTO:ANNOTATED:CDS	2	414	NM_173444	0	0	0	0	0	0.0327511	0	0.0329822	0.198888	0	0;0;0;0;0;1;0;1;5;0	0	0	2.08561	rnoCirc_012513	hsaCirc_009027
chr1	60222067	60230685	+	mmuCirc_000185	Nbeal1	CTO:ANNOTATED:CDS	3	498	NM_173444	0	0	0	0	0	0.0982533	0.0585734	0.131929	0.119333	0.0286723	0;0;0;0;0;3;2;4;3;1	0	0	2.30935	rnoCirc_012514
chr1	60224625	60230685	+	mmuCirc_000186	Nbeal1	CTO:ANNOTATED:CDS	2	191	NM_173444	0	0	0	0	0	0.0982533	0	0.131929	0	0	0;0;0;0;0;3;0;4;0;0	0	0	2.74457
chr1	60238572	60244883	+	mmuCirc_000187	Nbeal1	CTO:ANNOTATED:CDS	3	480	NM_173444	0	0.0170667	0	0	0	0	0.0878602	0.0329822	0	0	0;1;0;0;0;0;3;1;0;0	0	0	1.47324
chr1	60260233	60260793	+	mmuCirc_000188	Nbeal1	CTO:ANNOTATED:CDS	1	561	NM_173444	0	0	0	0	0	0.0655022	0	0.0659644	0.238666	0.0860169	0;0;0;0;0;2;0;2;6;3	0	0	2.57473
chr1	60281825	60295995	+	mmuCirc_000189	Nbeal1	CTO:ANNOTATED:CDS	7	840	NM_173444	0.0359829	0.0341334	0.0185119	0.0384588	0.0546803	0.0982533	0.117147	0.0329822	0.198888	0.229378	2;2;1;2;3;3;4;1;5;8	0	0	1.30488
chr1	60283983	60290024	+	mmuCirc_000190	Nbeal1	CTO:ANNOTATED:CDS	3	382	NM_173444	0	0	0	0	0	0	0	0	0.119333	0	0;0;0;0;0;0;0;0;3;0	0	0	2.80046
chr1	60291834	60295995	+	mmuCirc_000191	Nbeal1	CTO:ANNOTATED:CDS	3	333	NM_173444	0	0	0	0.0384588	0.0182268	0.163756	0	0.0329822	0	0	0;0;0;2;1;5;0;1;0;0	0	0	0.530805
chr1	60292867	60295995	+	mmuCirc_000192	Nbeal1	CTO:ANNOTATED:CDS	2	215	NM_173444	0	0	0.0370238	0	0.0364536	0.0327511	0	0.0329822	0.119333	0	0;0;2;0;2;1;0;1;3;0	0	0	0.649136
chr1	60434243	60453762	+	mmuCirc_000193	Abi2	CTO:ANNOTATED:CDS	8	1075	NM_001198570:NM_001198571:NM_198127	0	0	0	0.0192294	0	0.0327511	0	0.0989466	0.198888	0.0860169	0;0;0;1;0;1;0;3;5;3	0	0	2.21446	rnoCirc_012522	hsaCirc_009039
chr1	60443985	60453762	+	mmuCirc_000194	Abi2	CTO:ANNOTATED:CDS	5	712	NM_001198570:NM_001198571:NM_198127	0.0359829	0	0	0	0	0	0.146434	0.0329822	0.0397776	0.143362	2;0;0;0;0;0;5;1;1;5	0	0	1.5174
chr1	60493538	60499623	-	mmuCirc_000195	Raph1	CTO:ANNOTATED:CDS	5	618	NM_001045513	0	0	0	0	0	0.0982533	0	0.131929	0.0397776	0	0;0;0;0;0;3;0;4;1;0	0	0	2.35625
chr1	60493538	60503595	-	mmuCirc_000196	Raph1	CTO:ANNOTATED:CDS	9	1044	NM_001045513	0	0	0	0	0.0364536	0	0	0.0659644	0	0.114689	0;0;0;0;2;0;0;2;0;4	0	0	1.67912	rnoCirc_012529
chr1	60493538	60510491	-	mmuCirc_000197	Raph1	CTO:ALT_ACCEPTOR:CDS	9	7940	NM_001045513	0	0	0	0	0	0	0	0	0	0.114689	0;0;0;0;0;0;0;0;0;4	0	0	2.75156
chr1	60498424	60503595	-	mmuCirc_000198	Raph1	CTO:ANNOTATED:CDS	6	681	NM_001045513	0	0	0	0	0	0	0	0.0329822	0.119333	0	0;0;0;0;0;0;0;1;3;0	0	0	2.10299		hsaCirc_009046
chr1	60502825	60527489	-	mmuCirc_000199	Raph1	CTO:ANNOTATED:CDS	4	853	NM_001045513	0	0	0	0	0	0	0	0.0329822	0	0.0860169	0;0;0;0;0;0;0;1;0;3	0	0	1.90587
chr1	60510417	60533406	-	mmuCirc_000200	Raph1	CTO:ALT_DONOR:CDS	3	15910	NM_001045513	0	0	0.0185119	0	0	0.0327511	0.0292867	0	0.0397776	0.143362	0;0;1;0;0;1;1;0;1;5	0	0	1.27294
chr1	60518980	60527489	-	mmuCirc_000201	Raph1	CTO:ALT_DONOR:CDS	2	7227	NM_001045513	0.0719658	0	0.0740477	0.0769177	0.0364536	0.58952	0.146434	0.659644	1.15355	0.74548	4;0;4;4;2;18;5;20;29;26	0	0	3.19958
chr1	60525592	60527489	-	mmuCirc_000202	Raph1	CTO:ANNOTATED:CDS	2	615	NM_001045513	0.0179915	0	0.0370238	0.0384588	0	0.229258	0.0585734	0.197893	0.636441	0.229378	1;0;2;2;0;7;2;6;16;8	0	0	2.75027		hsaCirc_009047
chr1	60525592	60533406	-	mmuCirc_000203	Raph1	CTO:ANNOTATED:CDS	3	735	NM_001045513	0.0179915	0	0	0	0.0182268	0.229258	0.0878602	0.263858	0.278443	0.200706	1;0;0;0;1;7;3;8;7;7	0	0	3.08019	rnoCirc_012530	hsaCirc_009048
chr1	60527384	60527489	-	mmuCirc_000204	Raph1	CTO:ANNOTATED:CDS	1	106	NM_001045513	0	0	0	0.0192294	0	0	0	0.0989466	0.119333	0.0573446	0;0;0;1;0;0;0;3;3;2	0	0	2.11736
chr1	60700676	60706514	+	mmuCirc_000205		NTO	1	5839		0.0359829	0	0	0.0192294	0.0364536	0.131004	0.351441	0.197893	0.278443	0.114689	2;0;0;1;2;4;12;6;7;4	0	0	2.65482
chr1	60855823	60893861	+	mmuCirc_000206		NTO	1	38039		0	0.0341334	0	0.0192294	0	0.0655022	0.0292867	0.0659644	0.198888	0.0286723	0;2;0;1;0;2;1;2;5;1	0	0	1.56553
chr1	60868507	60893861	+	mmuCirc_000207		NTO	1	25355		0	0	0	0	0.0182268	0.360262	0.0292867	0.131929	0.15911	0.0286723	0;0;0;0;1;11;1;4;4;1	0	0	2.39735
chr1	62010307	62076494	+	mmuCirc_000208	Pard3b	CTO:ANNOTATED:CDS	2	282	NM_001081050	0	0	0.0185119	0	0	0.0982533	0	0	0.15911	0	0;0;1;0;0;3;0;0;4;0	0	0	1.59376	rnoCirc_012533
chr1	62343934	62345107	+	mmuCirc_000209	Pard3b	CTO:ANNOTATED:CDS	2	445	NM_001081050	0	0	0	0	0.0182268	0.0982533	0.0292867	0	0.0397776	0.0573446	0;0;0;0;1;3;1;0;1;2	0	0	1.61533	rnoCirc_012535	hsaCirc_009054
chr1	62637566	62638184	+	mmuCirc_000210	Pard3b	CTO:ALT_DONOR:CDS:3UTR	1	619	NM_001081050	0	0.0170667	0	0.0192294	0.0546803	0.131004	0.0878602	0	0.397776	0.0573446	0;1;0;1;3;4;3;0;10;2	0	0	1.98019
chr1	63062036	63074546	-	mmuCirc_000211	Ino80d	CTO:ANNOTATED:CDS	4	687	NM_001081436:NM_001114609	0	0	0	0	0	0	0	0	0	0.0860169	0;0;0;0;0;0;0;0;0;3	0	0	2.40622
chr1	63078953	63105759	-	mmuCirc_000212	Ino80d	CTO:ANNOTATED:CDS:5UTR	5	1282	NM_001081436:NM_001114609	0	0.0341334	0	0.0576882	0	0.0327511	0	0.0659644	0.119333	0	0;2;0;3;0;1;0;2;3;0	0	0	0.727297
chr1	63085668	63086398	-	mmuCirc_000213	Ino80d	CTO:ANNOTATED:CDS:5UTR	1	731	NM_001081436:NM_001114609	0	0	0.0185119	0	0	0	0	0.0989466	0.238666	0	0;0;1;0;0;0;0;3;6;0	0	0	2.65998	rnoCirc_012545
chr1	63085668	63105759	-	mmuCirc_000214	Ino80d	CTO:ANNOTATED:CDS:5UTR	4	1173	NM_001081436:NM_001114609	0	0	0.0370238	0.0576882	0.0182268	0.29476	0	0.0659644	0.198888	0.0573446	0;0;2;3;1;9;0;2;5;2	0	0	1.76987	rnoCirc_012547
chr1	63093285	63105759	-	mmuCirc_000215	Ino80d	CTO:ANNOTATED:CDS:5UTR	3	442	NM_001081436:NM_001114609	0.0179915	0.0170667	0.0185119	0.0192294	0.0182268	0.0982533	0.234294	0.29684	0.437553	0.0860169	1;1;1;1;1;3;8;9;11;3	0	0	2.49448	rnoCirc_012549
chr1	63105656	63110826	-	mmuCirc_000216	Ino80d	CTO:ALT_ACCEPTOR:5UTR	1	5171	NM_001081436:NM_001114609	0	0	0	0	0.0364536	0.131004	0	0.0329822	0.0795552	0.0286723	0;0;0;0;2;4;0;1;2;1	0	0	1.60589
chr1	63148396	63148571	-	mmuCirc_000217	Ndufs1	CTO:ANNOTATED:CDS	1	176	NM_001160038:NM_001160039:NM_001160040:NM_145518	0.0539744	0.0170667	0	0.0576882	0	0.58952	0.322154	0.59368	0.875107	0	3;1;0;3;0;18;11;18;22;0	0	0	3.67868		hsaCirc_009062
chr1	63163667	63166367	-	mmuCirc_000218	Ndufs1	CTO:ANNOTATED:CDS	4	476	NM_001160038:NM_001160039:NM_001160040:NM_145518	0	0	0	0	0.0182268	0.131004	0	0	0	0.0286723	0;0;0;0;1;4;0;0;0;1	0	0	1.63252
chr1	64078707	64079334	-	mmuCirc_000219	Klf7	CTO:ANNOTATED:CDS	1	628	NM_033563	0	0	0.0555358	0.0384588	0.109361	0.196507	0.380727	0.75859	0.795552	0.401412	0;0;3;2;6;6;13;23;20;14	0	0	3.32653	rnoCirc_012568
chr1	64550849	64570276	+	mmuCirc_000220	Creb1	CTO:ANNOTATED:CDS:5UTR	5	555	NM_001037726:NM_009952:NM_133828	0.0359829	0	0.0370238	0.0576882	0.0364536	0.163756	0.146434	0.494733	0.437553	0.0860169	2;0;2;3;2;5;5;15;11;3	0	0	2.28262
chr1	64550849	64576329	+	mmuCirc_000221	Creb1	CTO:ANNOTATED:CDS:5UTR	7	889	NM_001037726:NM_009952:NM_133828	0.0359829	0.0170667	0	0	0.0364536	0.393013	0.263581	1.02245	0.914885	0.630791	2;1;0;0;2;12;9;31;23;22	0	0	4.11926
chr1	64558503	64576329	+	mmuCirc_000222	Creb1	CTO:ANNOTATED:CDS:5UTR	6	767	NM_001037726:NM_009952:NM_133828	0	0	0	0	0	0	0.0585734	0.0659644	0.198888	0	0;0;0;0;0;0;2;2;5;0	0	0	2.50997
chr1	64566217	64576329	+	mmuCirc_000223	Creb1	CTO:ANNOTATED:CDS	4	578	NM_001037726:NM_009952:NM_133828	0	0	0	0.0192294	0.0364536	0	0	0.0659644	0.119333	0.0286723	0;0;0;1;2;0;0;2;3;1	0	0	1.23943		hsaCirc_009074
chr1	64921550	64938539	-	mmuCirc_000224	Plekhm3	CTO:ANNOTATED:CDS:5UTR	2	1776	NM_001039493	0	0	0	0	0	0	0.0292867	0	0.0397776	0.0860169	0;0;0;0;0;0;1;0;1;3	0	0	1.76234	rnoCirc_012564
chr1	65190319	65205678	+	mmuCirc_000225	Pikfyve	CTO:ANNOTATED:CDS:5UTR	7	953	NM_011086	0	0.0341334	0	0.0384588	0	0.0655022	0.0585734	0.197893	0.198888	0.0286723	0;2;0;2;0;2;2;6;5;1	0	0	1.85337	rnoCirc_012563
chr1	66724558	66726808	-	mmuCirc_000226	Kansl1l	CTO:ANNOTATED:CDS	3	302	NM_001122738:NM_177645	0	0	0	0	0	0.0655022	0	0.0659644	0.119333	0	0;0;0;0;0;2;0;2;3;0	0	0	2.33339
chr1	66735637	66762252	-	mmuCirc_000227	Kansl1l	CTO:ANNOTATED:CDS	3	476	NM_001122738:NM_177645	0	0	0.0185119	0	0	0	0	0.164911	0.278443	0.200706	0;0;1;0;0;0;0;5;7;7	0	0	3.20896		hsaCirc_009081
chr1	66735637	66778108	-	mmuCirc_000228	Kansl1l	CTO:ANNOTATED:CDS	6	938	NM_001122738:NM_177645	0.0359829	0	0	0	0	0.131004	0.0585734	0.0659644	0.0397776	0.114689	2;0;0;0;0;4;2;2;1;4	0	0	1.9681
chr1	66762048	66778108	-	mmuCirc_000229	Kansl1l	CTO:ANNOTATED:CDS	4	667	NM_001122738:NM_177645	0.0359829	0	0.0370238	0.0192294	0	0.131004	0.117147	0.263858	0.198888	0.172034	2;0;2;1;0;4;4;8;5;6	0	0	2.45364	rnoCirc_012577
chr1	66762048	66802168	-	mmuCirc_000230	Kansl1l	CTO:ANNOTATED:CDS:5UTR	5	1787	NM_001122738:NM_177645	0	0.0512001	0.0555358	0.0384588	0	0.29476	0.146434	0.395786	0.198888	0.114689	0;3;3;2;0;9;5;12;5;4	0	0	2.46361	rnoCirc_012575
chr1	66762048	66807604	-	mmuCirc_000231	Kansl1l	CTO:ALT_ACCEPTOR:CDS:5UTR	5	7223	NM_001122738:NM_177645	0.0179915	0.0170667	0.0185119	0.0192294	0.0182268	0.425764	0.146434	0.461751	0.318221	0.315395	1;1;1;1;1;13;5;14;8;11	0	0	3.12107
chr1	66772906	66778108	-	mmuCirc_000232	Kansl1l	CTO:ANNOTATED:CDS	3	462	NM_001122738:NM_177645	0	0	0	0.0192294	0	0.0327511	0.0585734	0.0989466	0.238666	0	0;0;0;1;0;1;2;3;6;0	0	0	2.16664	rnoCirc_012576
chr1	66772906	66802168	-	mmuCirc_000233	Kansl1l	CTO:ANNOTATED:CDS:5UTR	4	1582	NM_001122738:NM_177645	0.12594	0.0512001	0.129583	0.0384588	0.0546803	0.524018	0.585734	1.74806	1.27288	0.659463	7;3;7;2;3;16;20;53;32;23	1	0	3.24055	rnoCirc_012574	hsaCirc_009083
chr1	66772906	66807604	-	mmuCirc_000234	Kansl1l	CTO:ALT_ACCEPTOR:CDS:5UTR	4	7018	NM_001122738:NM_177645	0	0.0170667	0	0.0192294	0.0546803	0.0982533	0.0585734	0.362804	0.119333	0.229378	0;1;0;1;3;3;2;11;3;8	0	0	2.29486
chr1	66777967	66802168	-	mmuCirc_000235	Kansl1l	CTO:ANNOTATED:CDS:5UTR	2	1262	NM_001122738:NM_177645	0	0.0341334	0	0	0	0.0327511	0	0.0329822	0.119333	0	0;2;0;0;0;1;0;1;3;0	0	0	1.04216		hsaCirc_009085
chr1	66801049	66802168	-	mmuCirc_000236	Kansl1l	CTO:ANNOTATED:CDS:5UTR	1	1120	NM_001122738:NM_177645	0.0179915	0	0.0740477	0.0769177	0.0911339	0.229258	0.0878602	0.230875	0.198888	0.315395	1;0;4;4;5;7;3;7;5;11	0	1	1.86588	rnoCirc_012573	hsaCirc_009086
chr1	66801049	66807604	-	mmuCirc_000237	Kansl1l	CTO:ALT_ACCEPTOR:CDS:5UTR	1	6556	NM_001122738:NM_177645	0.0359829	0	0.0185119	0.134606	0.0546803	0.131004	0.0585734	0.29684	0.318221	0.143362	2;0;1;7;3;4;2;9;8;5	0	1	1.74092
chr1	68250580	68259313	-	mmuCirc_000238	Erbb4	CTO:ANNOTATED:CDS	3	355	NM_010154	0.0359829	0	0.0185119	0	0	0.0982533	0.0292867	0.0329822	0	0.0573446	2;0;1;0;0;3;1;1;0;2	0	0	1.19788	rnoCirc_012582	hsaCirc_009087
chr1	68250580	68298441	-	mmuCirc_000239	Erbb4	CTO:ANNOTATED:CDS	5	585	NM_010154	0	0	0	0	0	0	0.0292867	0.0329822	0.0795552	0.114689	0;0;0;0;0;0;1;1;2;4	0	0	1.94344	rnoCirc_012583
chr1	69570493	69578047	-	mmuCirc_000240	Ikzf2	CTO:ANNOTATED:CDS	2	435	NM_011770	0	0	0	0	0	0.0327511	0.0292867	0.0329822	0.15911	0	0;0;0;0;0;1;1;1;4;0	0	0	1.81717
chr1	72318999	72326354	+	mmuCirc_000241	Xrcc5	CTO:ANNOTATED:CDS	3	446	NM_009533	0	0	0	0	0	0	0	0.0989466	0	0	0;0;0;0;0;0;0;3;0;0	0	0	2.57224
chr1	72318999	72346424	+	mmuCirc_000242	Xrcc5	CTO:ANNOTATED:CDS	9	1182	NM_009533	0.0179915	0	0	0	0	0.0982533	0	0	0.0397776	0	1;0;0;0;0;3;0;0;1;0	0	0	1.60887
chr1	72381619	72383769	+	mmuCirc_000243	Xrcc5	CTO:ANNOTATED:CDS	3	275	NM_009533	0	0	0	0	0	0	0.0292867	0.0989466	0.119333	0	0;0;0;0;0;0;1;3;3;0	0	0	2.22463
chr1	73817217	73829966	-	mmuCirc_000244	6030407O03Rik	INTRONIC:ncRNA	1	12750	NR_045311	0	0	0	0	0	0.196507	0.0292867	0	0	0.0286723	0;0;0;0;0;6;1;0;0;1	0	0	2.00688
chr1	73911650	73911782	-	mmuCirc_000245	Tns1	CTO:ALT_DONOR:ALT_ACCEPTOR:3UTR	1	133	NM_027884:NM_001289895	0.0719658	0.0341334	0.0555358	0	0.0182268	0	0.0585734	0.0329822	0.0397776	0.0286723	4;2;3;0;1;0;2;1;1;1	0	0	-0.049421
chr1	73980914	73997104	-	mmuCirc_000246	Tns1	CTO:ANNOTATED:CDS	12	1123	NM_027884:NM_001289895	0.0359829	0.0170667	0.0925596	0.0192294	0.0364536	0.196507	0.117147	0.527715	0.795552	0.229378	2;1;5;1;2;6;4;16;20;8	0	0	2.52852
chr1	73995201	74003558	-	mmuCirc_000247	Tns1	CTO:ANNOTATED:CDS	4	330	NM_027884:NM_001289895	0	0.0170667	0	0	0	0.0327511	0.0292867	0.0329822	0.15911	0.0286723	0;1;0;0;0;1;1;1;4;1	0	0	1.53233	rnoCirc_012609
chr1	74347385	74347764	+	mmuCirc_000248	Pnkd	CTO:ANNOTATED:CDS	2	229	NM_001039509:NM_019999	0	0	0	0	0	0.0327511	0.0292867	0.0989466	0.0795552	0.0573446	0;0;0;0;0;1;1;3;2;2	0	0	1.90789
chr1	74478047	74479749	-	mmuCirc_000249	Usp37	CTO:ANNOTATED:CDS	2	183	NM_176972	0	0	0	0	0	0.0982533	0	0.0329822	0.119333	0.0573446	0;0;0;0;0;3;0;1;3;2	0	0	2.18027
chr1	74595209	74595937	-	mmuCirc_000250	Rnf25	CTO:ANNOTATED:CDS	3	303	NM_021313	0.0179915	0	0	0.0192294	0.0364536	0.0982533	0.0585734	0.0989466	0.119333	0.0286723	1;0;0;1;2;3;2;3;3;1	0	0	1.5598
chr1	74735277	74737629	+	mmuCirc_000251	Cyp27a1	CTO:ALT_DONOR:CDS	7	1120	NM_024264	0.0359829	0	0	0	0	0.0327511	0.146434	0	0	0	2;0;0;0;0;1;5;0;0;0	0	0	1.48555
chr1	74967500	74968912	-	mmuCirc_000252	Nhej1	CTO:ALT_DONOR:CDS:3UTR	3	494	NM_029342	0.0179915	0	0	0	0.0182268	0.0655022	0.146434	0.0329822	0.119333	0	1;0;0;0;1;2;5;1;3;0	0	0	1.49971
chr1	75143369	75145103	+	mmuCirc_000253	Fam134a	CTO:ANNOTATED:CDS	5	503	NM_170755	0	0	0	0	0	0	0.0292867	0.0329822	0.119333	0	0;0;0;0;0;0;1;1;3;0	0	0	1.83572
chr1	75194841	75196669	+	mmuCirc_000254	Ankzf1	CTO:ANNOTATED:CDS:3UTR	6	974	NM_026187:NR_051998	0.0179915	0	0	0	0.0182268	0.163756	0.117147	0	0.119333	0.0860169	1;0;0;0;1;5;4;0;3;3	0	0	2.33095
chr1	75216157	75216300	+	mmuCirc_000255	Tuba4a	AS:CTO	1	144	NM_009447	0.0539744	0	0	0	0.0182268	0	0	0.0659644	0	0.0286723	3;0;0;0;1;0;0;2;0;1	0	0	0.188411
chr1	75242670	75244892	-	mmuCirc_000256	Dnajb2	AS:CTO	1	2223	NM_001159883:NM_001159884:NM_020266:NM_178055:NM_001159885	0.0359829	0.0341334	0.0185119	0	0	0.163756	0.146434	0.0659644	0.0397776	0	2;2;1;0;0;5;5;2;1;0	0	0	1.51828
chr1	75360417	75360523	-	mmuCirc_000257	Des	AS:CTO	1	107	NM_010043	0	0	0	0	0	0	0	0	0	0.114689	0;0;0;0;0;0;0;0;0;4	0	0	2.75156
chr1	75360510	75360626	+	mmuCirc_000258	Des	CTO:ALT_DONOR:ALT_ACCEPTOR:CDS	1	117	NM_010043	0	0	0	0.0192294	0	0.0327511	0	0	0	0.114689	0;0;0;1;0;1;0;0;0;4	0	0	1.05961
chr1	75362168	75362408	+	mmuCirc_000259	Des	CTO:ALT_ACCEPTOR:CDS	2	147	NM_010043	0	0	0.0555358	0.0192294	0.0364536	0	0	0.0329822	0.0397776	0.0286723	0;0;3;1;2;0;0;1;1;1	0	0	-0.0393155	rnoCirc_012616	hsaCirc_009123
chr1	75367110	75367221	-	mmuCirc_000260	Des	AS:CTO	1	112	NM_010043	0.107949	0.0341334	0.0370238	0.0769177	0.127587	0	0.117147	0.0329822	0.119333	0.0286723	6;2;2;4;7;0;4;1;3;1	0	1	-0.503823
chr1	75367110	75367317	-	mmuCirc_000261	Des	AS:CTO	1	208	NM_010043	0.0359829	0.1024	0.0185119	0.0769177	0.0729071	0.0327511	0.117147	0.0659644	0.0397776	0.0860169	2;6;1;4;4;1;4;2;1;3	0	1	0.146009
chr1	75367206	75367321	+	mmuCirc_000262	Des	CTO:ALT_DONOR:ALT_ACCEPTOR:3UTR	1	116	NM_010043	0.0899573	0.0341334	0	0.0384588	0.0364536	0.0655022	0	0.0329822	0	0.0573446	5;2;0;2;2;2;0;1;0;2	0	0	-0.297421
chr1	75367222	75367317	-	mmuCirc_000263	Des	AS:CTO	1	96	NM_010043	0	0.0170667	0	0.0192294	0.0182268	0	0	0	0.119333	0	0;1;0;1;1;0;0;0;3;0	0	0	0.00127309		hsaCirc_009135
chr1	75411286	75414428	+	mmuCirc_000264	Speg	CTO:ANNOTATED:CDS	2	289	NM_007463:NM_001085370	0	0	0	0.0192294	0	0.0655022	0.117147	0.0659644	0.15911	0.143362	0;0;0;1;0;2;4;2;4;5	0	0	2.43964
chr1	75429060	75429620	+	mmuCirc_000265	Speg	CTO:ANNOTATED:CDS	2	464	NM_007463:NM_001085370	0	0	0	0	0	0	0	0	0	0.0860169	0;0;0;0;0;0;0;0;0;3	0	0	2.40622
chr1	75497008	75514282	-	mmuCirc_000266	Obsl1	ITO:ALT_ACCEPTOR:CDS:5UTR	1	17275	NM_178884	0.395812	0.563201	0.333215	0.365359	0.546803	1.70306	1.20076	1.12139	1.43199	1.29025	22;33;18;19;30;52;41;34;36;45	1	1	1.58631
chr1	77398494	77401324	-	mmuCirc_000267	Epha4	CTO:ANNOTATED:CDS	3	397	NM_007936	0	0	0	0	0.0182268	0	0.0585734	0	0.119333	0	0;0;0;0;1;0;2;0;3;0	0	0	1.27997
chr1	78471083	78476305	-	mmuCirc_000268	Farsb	CTO:ANNOTATED:CDS	3	376	NM_001278075:NM_011811:NR_102757:NR_102758	0	0	0	0	0	0.0982533	0.0292867	0.0329822	0.0397776	0.114689	0;0;0;0;0;3;1;1;1;4	0	0	1.92034	rnoCirc_012626
chr1	80304080	80323056	-	mmuCirc_000269	Cul3	CTO:ANNOTATED:CDS	2	312	NM_016716	0.0179915	0.0170667	0	0.0384588	0.0364536	0	0.117147	0.164911	0.318221	0.258051	1;1;0;2;2;0;4;5;8;9	0	0	1.80066	rnoCirc_012634	hsaCirc_009157
chr1	80572457	80578708	-	mmuCirc_000270	Dock10	CTO:ANNOTATED:CDS	5	550	NM_001285927:NM_175291	0	0.0170667	0	0	0	0	0	0	0.15911	0.0573446	0;1;0;0;0;0;0;0;4;2	0	0	1.40798
chr1	80605791	80606625	-	mmuCirc_000271	Dock10	CTO:ANNOTATED:CDS	3	331	NM_001285927:NM_175291	0	0	0.0185119	0.0384588	0.0182268	0.0655022	0.0292867	0.0989466	0.318221	0.0573446	0;0;1;2;1;2;1;3;8;2	0	0	1.71466
chr1	82236636	82237604	-	mmuCirc_000272	Irs1	CTO:ALT_DONOR:3UTR	1	969	NM_010570	0.0179915	0	0	0	0	0.0655022	0	0.131929	0.0397776	0.172034	1;0;0;0;0;2;0;4;1;6	0	0	2.23463
chr1	82340319	82342862	+	mmuCirc_000273	Rhbdd1	CTO:ANNOTATED:CDS:5UTR	2	645	NM_029777:NM_001122685	0	0.0170667	0.0370238	0.0961471	0.0729071	0.393013	0.117147	0.29684	0.99444	0.401412	0;1;2;5;4;12;4;9;25;14	0	1	2.80756	rnoCirc_012635	hsaCirc_009158
chr1	82455723	82456895	-	mmuCirc_000274	Col4a4	CTO:ANNOTATED:CDS	2	306	NM_007735	0	0	0	0.0192294	0	0	0	0.0329822	0.238666	0.0286723	0;0;0;1;0;0;0;1;6;1	0	0	1.80323
chr1	82518929	82535809	-	mmuCirc_000275	Col4a4	CTO:ANNOTATED:CDS	13	880	NM_007735	0	0	0	0	0	0	0	0	0.15911	0	0;0;0;0;0;0;0;0;4;0	0	0	3.16278
chr1	82727228	82731282	+	mmuCirc_000276	Mff	CTO:ANNOTATED:CDS:5UTR	3	500	NM_029409	0	0	0	0	0	0.0327511	0.0878602	0.0659644	0	0	0;0;0;0;0;1;3;2;0;0	0	0	1.97801
chr1	82875288	82876324	+	mmuCirc_000277	Agfg1	CTO:ANNOTATED:CDS	2	317	NM_010472	0.0359829	0	0	0	0	0	0	0.0329822	0.15911	0.114689	2;0;0;0;0;0;0;1;4;4	0	0	1.45872
chr1	84763328	84763931	-	mmuCirc_000278	Trip12	CTO:ANNOTATED:CDS	2	255	NM_133975	0.0359829	0	0	0	0.0364536	0.0655022	0.17572	0.0659644	0.238666	0.0286723	2;0;0;0;2;2;6;2;6;1	0	0	1.8969
chr1	84776317	84786196	-	mmuCirc_000279	Trip12	CTO:ANNOTATED:CDS	4	423	NM_133975	0	0	0.0370238	0.0384588	0.0364536	0.0655022	0.0292867	0.263858	0.119333	0.0860169	0;0;2;2;2;2;1;8;3;3	0	0	1.57498
chr1	84776317	84794327	-	mmuCirc_000280	Trip12	CTO:ANNOTATED:CDS	5	1226	NM_133975	0.0359829	0.0341334	0.0555358	0	0.0546803	0.360262	0.146434	0.362804	0.357998	0.430085	2;2;3;0;3;11;5;11;9;15	0	0	2.71147	rnoCirc_012643
chr1	84782827	84814969	-	mmuCirc_000281	Trip12	CTO:ANNOTATED:CDS:5UTR	4	1193	NM_133975	0	0	0	0.0192294	0	0.0327511	0.0292867	0.131929	0	0.143362	0;0;0;1;0;1;1;4;0;5	0	0	1.53676	rnoCirc_012645	hsaCirc_009180
chr1	85579057	85583580	-	mmuCirc_000282	Sp110	CTO:ANNOTATED:CDS	3	314	NM_030194:NM_175397	0	0.0170667	0	0	0.0182268	0.0327511	0.0292867	0	0.15911	0	0;1;0;0;1;1;1;0;4;0	0	0	1.00962
chr1	85694259	85705058	+	mmuCirc_000283	Sp100	CTO:ALT_DONOR:CDS	5	3986	NM_013673	0	0	0	0	0	0.0327511	0	0.0989466	0	0	0;0;0;0;0;1;0;3;0;0	0	0	1.98572
chr1	85818357	85837404	+	mmuCirc_000284	Cab39	CTO:ANNOTATED:CDS:5UTR	3	441	NM_133781	0	0	0	0	0	0.0327511	0.0878602	0.0329822	0.0397776	0	0;0;0;0;0;1;3;1;1;0	0	0	1.70385	rnoCirc_012649
chr1	85907659	85907759	-	mmuCirc_000285	Itm2c	AS:CTO	1	101	NM_022417	0.107949	0.0512001	0.240655	0.192294	0.200495	0.196507	0.0878602	0.329822	0.397776	0.258051	6;3;13;10;11;6;3;10;10;9	1	1	0.618761
chr1	86083147	86085270	+	mmuCirc_000286	Psmd1	CTO:ANNOTATED:CDS	2	218	NM_027357	0	0.0341334	0.0185119	0	0.0182268	0.262009	0.146434	0.197893	0.715997	0.143362	0;2;1;0;1;8;5;6;18;5	0	0	3.04706
chr1	86587016	86592366	+	mmuCirc_000287	Cops7b	CTO:ALT_ACCEPTOR:CDS:5UTR	3	474	NM_172974	0	0.0170667	0	0.0384588	0.0182268	0.0327511	0.0292867	0.0989466	0.0397776	0.0286723	0;1;0;2;1;1;1;3;1;1	0	0	0.952644
chr1	86596751	86601188	+	mmuCirc_000288	Cops7b	CTO:ANNOTATED:CDS	3	398	NM_172974	0	0	0	0	0	0	0.0292867	0	0.119333	0	0;0;0;0;0;0;1;0;3;0	0	0	2.05083
chr1	86599003	86601188	+	mmuCirc_000289	Cops7b	CTO:ANNOTATED:CDS	2	309	NM_172974	0	0	0.0185119	0	0	0.0655022	0.0585734	0.0989466	0.397776	0.0286723	0;0;1;0;0;2;2;3;10;1	0	0	2.27294
chr1	86744681	86760389	+	mmuCirc_000290	Dis3l2	CTO:ANNOTATED:CDS:5UTR	4	462	NM_001172157:NM_153530	0	0	0	0	0.0182268	0.131004	0.146434	0.131929	0.119333	0.0573446	0;0;0;0;1;4;5;4;3;2	0	0	2.54318		hsaCirc_009194
chr1	86744681	86821450	+	mmuCirc_000291	Dis3l2	CTO:ANNOTATED:CDS:5UTR	6	733	NM_001172157:NM_153530	0	0	0	0	0	0	0.0292867	0.0329822	0.238666	0.0286723	0;0;0;0;0;0;1;1;6;1	0	0	1.92071
chr1	86973400	86990325	+	mmuCirc_000292	Dis3l2	CTO:ANNOTATED:CDS	2	342	NM_001172157:NM_153530	0	0	0	0	0	0.229258	0	0	0.0795552	0	0;0;0;0;0;7;0;0;2;0	0	0	2.97753
chr1	87334270	87365279	+	mmuCirc_000293	Gigyf2	CTO:ANNOTATED:CDS:5UTR	4	374	NM_001110212:NM_146112	0	0	0	0	0	0	0	0.0989466	0.119333	0	0;0;0;0;0;0;0;3;3;0	0	0	2.68635		hsaCirc_009199
chr1	87354404	87365279	+	mmuCirc_000294	Gigyf2	CTO:ANNOTATED:CDS:5UTR	3	309	NM_001110212:NM_146112	0	0	0	0	0	0.0982533	0	0	0.0795552	0.0286723	0;0;0;0;0;3;0;0;2;1	0	0	2.05414	rnoCirc_012655
chr1	87364104	87365279	+	mmuCirc_000295	Gigyf2	CTO:ANNOTATED:CDS	2	226	NM_001110212:NM_146112	0	0.0170667	0	0.0769177	0.0182268	0.163756	0.0878602	0.131929	0.318221	0.229378	0;1;0;4;1;5;3;4;8;8	0	0	2.43496	rnoCirc_012657	hsaCirc_009201
chr1	87364104	87374111	+	mmuCirc_000296	Gigyf2	CTO:ANNOTATED:CDS	3	341	NM_001110212:NM_146112	0.0359829	0	0.0185119	0.0192294	0.0911339	0.196507	0.351441	0.461751	0.477331	0.0860169	2;0;1;1;5;6;12;14;12;3	0	0	2.6815	rnoCirc_012658
chr1	87364104	87379083	+	mmuCirc_000297	Gigyf2	CTO:ANNOTATED:CDS	4	453	NM_001110212:NM_146112	0	0	0	0	0.0364536	0.0327511	0	0.0329822	0.15911	0.0286723	0;0;0;0;2;1;0;1;4;1	0	0	1.43838	rnoCirc_012659
chr1	87364104	87380008	+	mmuCirc_000298	Gigyf2	CTO:ANNOTATED:CDS	5	494	NM_001110212:NM_146112	0.215897	0.324267	0.425774	0.557653	0.382762	4.19214	2.89939	4.98031	7.23952	3.06794	12;19;23;29;21;128;99;151;182;107	1	1	3.46405	rnoCirc_012660	hsaCirc_009202
chr1	87364104	87403846	+	mmuCirc_000299	Gigyf2	CTO:ANNOTATED:CDS	6	674	NM_001110212:NM_146112	0	0	0	0.0192294	0.0182268	0.0982533	0.0292867	0.0659644	0.119333	0	0;0;0;1;1;3;1;2;3;0	0	0	1.37254	rnoCirc_012662
chr1	87378972	87380008	+	mmuCirc_000300	Gigyf2	CTO:ANNOTATED:CDS	2	153	NM_001110212:NM_146112	0	0	0	0	0	0.0327511	0.0878602	0.0329822	0.0397776	0	0;0;0;0;0;1;3;1;1;0	0	0	1.70385
chr1	87423181	87425226	+	mmuCirc_000301	Gigyf2	CTO:ANNOTATED:CDS	2	263	NM_001110212:NM_146112	0	0	0	0	0	0.0982533	0.0292867	0.0659644	0.119333	0.0573446	0;0;0;0;0;3;1;2;3;2	0	0	2.1441
chr1	87760051	87767057	+	mmuCirc_000302	Atg16l1	CTO:ANNOTATED:CDS	4	526	NM_001205391:NM_001205392:NM_029846	0	0.0170667	0.0185119	0.0192294	0	0.0982533	0	0.164911	0.318221	0.200706	0;1;1;1;0;3;0;5;8;7	0	0	2.10183		hsaCirc_009205
chr1	87776939	87777149	+	mmuCirc_000303	Atg16l1	INTRONIC	1	211	NM_001205391:NM_001205392:NM_029846	0.0179915	0	0	0.115376	0.0182268	0	0	0	0	0.0573446	1;0;0;6;1;0;0;0;0;2	0	0	-0.889288
chr1	87776939	87777170	+	mmuCirc_000304	Atg16l1	INTRONIC	1	232	NM_001205391:NM_001205392:NM_029846	0.0179915	0	0	0	0	0.0982533	0	0	0	0	1;0;0;0;0;3;0;0;0;0	0	0	1.63813
chr1	87880368	87881939	+	mmuCirc_000305	Dgkd	CTO:ANNOTATED:CDS	2	192	NM_177646	0.359829	0.324267	0.370238	0.442277	0.473896	3.99564	2.8701	3.85892	7.43841	3.35466	20;19;20;23;26;122;98;117;187;117	1	1	3.31389	rnoCirc_012668	hsaCirc_009206
chr1	87915100	87918721	+	mmuCirc_000306	Dgkd	CTO:ANNOTATED:CDS	6	737	NM_177646	0	0	0	0.0192294	0.0364536	0.0327511	0.234294	0.197893	0.119333	0.0860169	0;0;0;1;2;1;8;6;3;3	0	0	2.25017
chr1	87915100	87921681	+	mmuCirc_000307	Dgkd	CTO:ANNOTATED:CDS	7	846	NM_177646	0	0	0	0	0	0.0327511	0.0585734	0.0329822	0.15911	0.143362	0;0;0;0;0;1;2;1;4;5	0	0	2.1943		hsaCirc_009207
chr1	87948502	87952458	-	mmuCirc_000308	Usp40	CTO:ANNOTATED:CDS	5	587	NM_001033291:NM_001198573	0	0	0	0	0	0	0.0292867	0	0.119333	0	0;0;0;0;0;0;1;0;3;0	0	0	2.05083
chr1	89604598	89609583	+	mmuCirc_000309	Agap1	CTO:ANNOTATED:CDS	2	147	NM_001037136:NM_178119	0	0	0	0.0192294	0	0	0.0292867	0.0989466	0.15911	0.0286723	0;0;0;1;0;0;1;3;4;1	0	0	1.83685	rnoCirc_012670
chr1	89604598	89634294	+	mmuCirc_000310	Agap1	CTO:ANNOTATED:CDS	5	510	NM_001037136:NM_178119	0.0359829	0	0.0370238	0.0192294	0.0911339	0.131004	0.234294	0.428769	0.477331	0.114689	2;0;2;1;5;4;8;13;12;4	0	0	2.40357	rnoCirc_012671
chr1	89627761	89634294	+	mmuCirc_000311	Agap1	CTO:ANNOTATED:CDS	3	363	NM_001037136:NM_178119	0.0539744	0.0341334	0.0370238	0.0192294	0.0182268	0.262009	0.205007	0.362804	0.636441	0.344068	3;2;2;1;1;8;7;11;16;12	0	0	2.80984	rnoCirc_012672
chr1	89663661	89671271	+	mmuCirc_000312	Agap1	CTO:ANNOTATED:CDS	3	377	NM_001037136:NM_178119	0	0.0170667	0	0.115376	0.0911339	0.229258	0.205007	0.494733	0.517109	0.172034	0;1;0;6;5;7;7;15;13;6	0	1	2.74088	rnoCirc_012674
chr1	89766306	89789324	+	mmuCirc_000313	Agap1	CTO:ANNOTATED:CDS	2	321	NM_001037136:NM_178119	0	0	0.0740477	0.0192294	0.0546803	0.0982533	0.146434	0.164911	0.0795552	0.0860169	0;0;4;1;3;3;5;5;2;3	0	0	1.68902	rnoCirc_012677	hsaCirc_009211
chr1	89834434	89843243	+	mmuCirc_000314	Agap1	CTO:ANNOTATED:CDS	3	469	NM_001037136:NM_178119	0.0179915	0	0.0555358	0.0384588	0.0364536	0.163756	0.0878602	0.0329822	0.15911	0	1;0;3;2;2;5;3;1;4;0	0	0	0.862354	rnoCirc_012678
chr1	91084946	91091667	+	mmuCirc_000315	Lrrfip1	CTO:ANNOTATED:CDS	3	204	NM_001111312:NM_001111311:NM_008515	0.0359829	0.0170667	0.0185119	0	0.0364536	0.163756	0.0292867	0.0659644	0.0795552	0.0860169	2;1;1;0;2;5;1;2;2;3	0	0	1.30178
chr1	91084946	91105297	+	mmuCirc_000316	Lrrfip1	CTO:ANNOTATED:CDS	8	687	NM_001111312:NM_001111311:NM_008515	0	0	0.0185119	0	0	0.0982533	0.146434	0.164911	0.0795552	0.0573446	0;0;1;0;0;3;5;5;2;2	0	0	2.43019
chr1	91084946	91112297	+	mmuCirc_000317	Lrrfip1	CTO:ANNOTATED:CDS	12	1108	NM_001111312:NM_001111311:NM_008515	0	0	0	0	0	0	0	0	0.119333	0	0;0;0;0;0;0;0;0;3;0	0	0	2.80046
chr1	91088634	91103318	+	mmuCirc_000318	Lrrfip1	CTO:ANNOTATED:CDS	6	456	NM_001111312:NM_001111311:NM_008515	0	0	0	0	0	0.0327511	0	0.0989466	0.0397776	0.0860169	0;0;0;0;0;1;0;3;1;3	0	0	1.98932
chr1	91088634	91112297	+	mmuCirc_000319	Lrrfip1	CTO:ANNOTATED:CDS	11	1048	NM_001111312:NM_001111311:NM_008515	0.0359829	0.0170667	0.0555358	0.0192294	0	0.393013	0.0292867	0.230875	0.397776	0.172034	2;1;3;1;0;12;1;7;10;6	0	0	2.34039
chr1	91091602	91112297	+	mmuCirc_000320	Lrrfip1	CTO:ANNOTATED:CDS	10	970	NM_001111312:NM_001111311:NM_008515	0.0179915	0.0170667	0	0	0	0	0	0.164911	0.15911	0.0860169	1;1;0;0;0;0;0;5;4;3	0	0	1.39239	rnoCirc_012681	hsaCirc_009215
chr1	91100577	91107390	+	mmuCirc_000321	Lrrfip1	CTO:ANNOTATED:CDS	5	498	NM_001111312:NM_001111311:NM_008515	0	0	0	0	0	0	0	0	0	0.0860169	0;0;0;0;0;0;0;0;0;3	0	0	2.40622	rnoCirc_012683
chr1	91100577	91112297	+	mmuCirc_000322	Lrrfip1	CTO:ANNOTATED:CDS	8	826	NM_001111312:NM_001111311:NM_008515	0	0	0	0	0.0182268	0	0.0585734	0.164911	0.0397776	0.0286723	0;0;0;0;1;0;2;5;1;1	0	0	1.77773
chr1	91253760	91254393	+	mmuCirc_000323	Ube2f	CTO:ALT_ACCEPTOR:CDS:5UTR	1	634	NM_026454	0	0	0	0.0192294	0	0	0.0292867	0.0989466	0.0397776	0.0286723	0;0;0;1;0;0;1;3;1;1	0	0	1.44105
chr1	91376318	91381972	-	mmuCirc_000324	Ilkap	CTO:ANNOTATED:CDS	3	324	NM_023343	0.0179915	0	0	0.0576882	0	0.163756	0.234294	0.263858	0.278443	0.229378	1;0;0;3;0;5;8;8;7;8	0	0	3.0703	rnoCirc_012687
chr1	91376318	91387341	-	mmuCirc_000325	Ilkap	CTO:ANNOTATED:CDS	7	740	NM_023343	0	0	0	0	0	0	0	0.0659644	0.119333	0.0286723	0;0;0;0;0;0;0;2;3;1	0	0	2.06243
chr1	91384565	91385346	-	mmuCirc_000326	Ilkap	CTO:ANNOTATED:CDS	2	201	NM_023343	0.179915	0.0682668	0.351727	0.230753	0.255175	2.39083	2.37222	2.7705	4.41531	1.57698	10;4;19;12;14;73;81;84;111;55	1	1	3.58845
chr1	92054901	92148494	-	mmuCirc_000327	Hdac4	CTO:ALT_ACCEPTOR:CDS:5UTR	2	311	NM_207225	0	0	0	0	0	0	0.0292867	0.0329822	0.198888	0.0286723	0;0;0;0;0;0;1;1;5;1	0	0	1.86048	rnoCirc_012692
chr1	92141520	92148494	-	mmuCirc_000328	Hdac4	CTO:ALT_DONOR:ALT_ACCEPTOR:CDS:5UTR	1	6975	NM_207225	0	0.0170667	0	0.0192294	0.0546803	0.0655022	0.146434	0.164911	0.198888	0.0860169	0;1;0;1;3;2;5;5;5;3	0	0	2.09143
chr1	92148256	92148494	-	mmuCirc_000329	Hdac4	ITO:ALT_ACCEPTOR:CDS:5UTR	1	239	NM_207225	0.0899573	0	0.0740477	0.0384588	0.0182268	0.393013	0.468588	0.494733	0.596664	0.229378	5;0;4;2;1;12;16;15;15;8	0	0	3.01536	rnoCirc_012694
chr1	92148256	92162635	-	mmuCirc_000330	Hdac4	ITO:ALT_ACCEPTOR:CDS:5UTR	1	14380	NM_207225	0	0	0	0	0	0.0327511	0	0.0329822	0.238666	0.0286723	0;0;0;0;0;1;0;1;6;1	0	0	1.94521
chr1	92452011	92470985	-	mmuCirc_000331	Ndufa10	CTO:ANNOTATED:CDS	8	924	NM_024197	0	0.0170667	0	0	0	0.0655022	0	0.0329822	0.318221	0.0286723	0;1;0;0;0;2;0;1;8;1	0	0	1.59487		hsaCirc_009232
chr1	92460380	92470985	-	mmuCirc_000332	Ndufa10	CTO:ANNOTATED:CDS	7	815	NM_024197	0	0	0	0.0192294	0.0364536	0.163756	0.0292867	0.131929	0.238666	0.114689	0;0;0;1;2;5;1;4;6;4	0	0	2.28036		hsaCirc_009233
chr1	92858810	92858927	-	mmuCirc_000333	Gpc1	AS:CTO	1	118	NM_016696	0.0899573	0.0170667	0.0740477	0.0192294	0.0182268	0.0327511	0.0585734	0.0329822	0	0.114689	5;1;4;1;1;1;2;1;0;4	0	0	0.00828139	rnoCirc_012696
chr1	92858822	92858923	-	mmuCirc_000334	Gpc1	AS:CTO	1	102	NM_016696	0	0	0.0740477	0.0384588	0.0729071	0.0327511	0	0.0989466	0.0397776	0.114689	0;0;4;2;4;1;0;3;1;4	0	0	0.576502	rnoCirc_012697
chr1	92858822	92858938	-	mmuCirc_000335	Gpc1	AS:CTO	1	117	NM_016696	0.0179915	0.0341334	0.0925596	0.0192294	0.0182268	0.0655022	0.0292867	0	0	0.0573446	1;2;5;1;1;2;1;0;0;2	0	0	-0.282574	rnoCirc_012698
chr1	93416501	93417390	-	mmuCirc_000336	Hdlbp	CTO:ANNOTATED:CDS	2	358	NM_001301364:NM_133808	0	0	0	0	0	0.0982533	0	0	0.15911	0	0;0;0;0;0;3;0;0;4;0	0	0	2.86329
chr1	93428148	93431518	-	mmuCirc_000337	Hdlbp	CTO:ANNOTATED:CDS	5	843	NM_001301364:NM_133808	0.0179915	0.0170667	0	0	0	0	0	0.0989466	0	0	1;1;0;0;0;0;0;3;0;0	0	0	0.252148
chr1	93437094	93442250	-	mmuCirc_000338	Hdlbp	CTO:ANNOTATED:CDS:5UTR	4	552	NM_001301364:NM_133808	0	0	0	0	0.0182268	0.0327511	0.146434	0.0989466	0.119333	0.0860169	0;0;0;0;1;1;5;3;3;3	0	0	2.26008	rnoCirc_012703
chr1	93495579	93500559	+	mmuCirc_000339	2018-09-02	CTO:ANNOTATED:CDS	5	566	NM_001159717:NM_001159718:NM_010891:NM_001159719	0	0	0.0185119	0	0	0	0.0878602	0	0.0795552	0	0;0;1;0;0;0;3;0;2;0	0	0	1.26709
chr1	93497341	93500559	+	mmuCirc_000340	2018-09-02	CTO:ANNOTATED:CDS	4	479	NM_001159717:NM_001159718:NM_010891:NM_001159719	0	0.0170667	0	0	0	0.0327511	0.146434	0.0989466	0.198888	0.172034	0;1;0;0;0;1;5;3;5;6	0	0	2.57072
chr1	93714898	93725316	-	mmuCirc_000341	Thap4	CTO:ANNOTATED:CDS	3	374	NM_025920	0.0179915	0	0	0.0192294	0.0182268	0.0982533	0.0585734	0.164911	0.198888	0.0860169	1;0;0;1;1;3;2;5;5;3	0	0	2.15455
chr1	93835287	93909289	+	mmuCirc_000342	D2hgdh:Gal3st2	ITO:ALT_DONOR	1	74003	NM_178882:NM_199366	0.37782	0.273067	0.351727	0.192294	0.291628	0.458516	0.644308	0.428769	0.477331	0.258051	21;16;19;10;16;14;22;13;12;9	1	1	0.556492
chr1	93873590	93938691	+	mmuCirc_000343	Gal3st2:Gm9994	ITO:ANNOTATED:CDS:3UTR	1	65102	NM_199366:NM_001205249	0.0359829	0.0512001	0.0185119	0	0.0182268	0	0	0	0.0795552	0.0860169	2;3;1;0;1;0;0;0;2;3	0	0	-0.0950071
chr1	93914048	93980416	+	mmuCirc_000344	Gm9994	ITO:ALT_DONOR:ALT_ACCEPTOR:CDS	1	66369	NM_001205249	0.161923	0.1536	0	0.115376	0.218721	0.425764	0	0	0.15911	0.172034	9;9;0;6;12;13;0;0;4;6	0	1	-0.43371
chr1	97711723	97723834	-	mmuCirc_000345	Ppip5k2	CTO:ANNOTATED:CDS	4	505	NM_173760	0	0	0	0	0	0.131004	0.0585734	0.263858	0	0.0286723	0;0;0;0;0;4;2;8;0;1	0	0	2.50019	rnoCirc_012716
chr1	97750567	97755971	-	mmuCirc_000346	Ppip5k2	CTO:ANNOTATED:CDS	4	505	NM_173760	0.0179915	0	0	0.0192294	0	0.0327511	0.0292867	0.0659644	0.119333	0.0286723	1;0;0;1;0;1;1;2;3;1	0	0	1.39802
chr1	97923094	97934738	-	mmuCirc_000347	Pam	CTO:ANNOTATED:CDS	3	258	NM_013626	0	0	0	0	0	0	0	0	0.278443	0	0;0;0;0;0;0;0;0;7;0	0	0	3.89938	rnoCirc_012713
chr1	105546664	105566250	-	mmuCirc_000348	Pign	CTO:ANNOTATED:CDS	8	595	NM_013784	0.0179915	0	0	0	0.0182268	0.0327511	0.117147	0.0989466	0.238666	0.143362	1;0;0;0;1;1;4;3;6;5	0	0	2.32237		hsaCirc_007299
chr1	105640665	105657850	-	mmuCirc_000349	Pign	CTO:ANNOTATED:CDS:5UTR	9	1051	NM_013784	0.0179915	0	0	0	0.0182268	0.131004	0	0.0659644	0.0397776	0	1;0;0;0;1;4;0;2;1;0	0	0	1.1849
chr1	105653104	105656032	-	mmuCirc_000350	Pign	CTO:ANNOTATED:CDS	2	206	NM_013784	0	0	0.0185119	0	0	0.0327511	0.0292867	0	0.119333	0	0;0;1;0;0;1;1;0;3;0	0	0	1.13889
chr1	105686949	105721415	+	mmuCirc_000351	2310035C23Rik	CTO:ANNOTATED:CDS	14	1734	NM_029349:NM_173187	0.0179915	0	0	0	0	0.0655022	0.117147	0	0.0795552	0.0286723	1;0;0;0;0;2;4;0;2;1	0	0	1.88663
chr1	105703931	105721415	+	mmuCirc_000352	2310035C23Rik	CTO:ANNOTATED:CDS	6	730	NM_029349:NM_173187	0	0	0	0.0192294	0	0.0655022	0.0292867	0.0659644	0.198888	0	0;0;0;1;0;2;1;2;5;0	0	0	1.99527
chr1	106000931	106004176	+	mmuCirc_000353	Zcchc2	CTO:ANNOTATED:CDS	2	189	NM_001122675:NM_001122676	0	0	0	0.0192294	0	0	0	0	0.15911	0	0;0;0;1;0;0;0;0;4;0	0	0	2.19084
chr1	106000931	106006086	+	mmuCirc_000354	Zcchc2	CTO:ANNOTATED:CDS	3	261	NM_001122675:NM_001122676	0	0	0	0.0384588	0.0546803	0.196507	0.0878602	0.197893	0.437553	0.0573446	0;0;0;2;3;6;3;6;11;2	0	0	2.4664	rnoCirc_003039
chr1	106000931	106011814	+	mmuCirc_000355	Zcchc2	CTO:ANNOTATED:CDS	4	374	NM_001122675:NM_001122676	0	0	0	0	0	0.196507	0.0878602	0.230875	0.517109	0.200706	0;0;0;0;0;6;3;7;13;7	0	0	3.54551		hsaCirc_007303
chr1	106000931	106016093	+	mmuCirc_000356	Zcchc2	CTO:ANNOTATED:CDS	5	469	NM_001122675:NM_001122676	0	0	0	0	0	0.0982533	0.0292867	0.0989466	0.0397776	0.0573446	0;0;0;0;0;3;1;3;1;2	0	0	1.99363
chr1	106011702	106019905	+	mmuCirc_000357	Zcchc2	CTO:ANNOTATED:CDS	4	350	NM_001122675:NM_001122676	0.0179915	0	0.0555358	0.0384588	0.0364536	0.163756	0.117147	0.131929	0.517109	0.200706	1;0;3;2;2;5;4;4;13;7	0	0	2.24531
chr1	106011702	106023758	+	mmuCirc_000358	Zcchc2	CTO:ANNOTATED:CDS	7	643	NM_001122675:NM_001122676	0	0	0	0.0192294	0	0.0327511	0	0.0329822	0.15911	0	0;0;0;1;0;1;0;1;4;0	0	0	1.66518	rnoCirc_003042
chr1	106021726	106023758	+	mmuCirc_000359	Zcchc2	CTO:ANNOTATED:CDS	3	293	NM_001122675:NM_001122676	0	0	0	0.0192294	0	0	0.0878602	0.0329822	0.0397776	0.0286723	0;0;0;1;0;0;3;1;1;1	0	0	1.43184
chr1	106281363	106287116	+	mmuCirc_000360	Phlpp1	CTO:ANNOTATED:CDS	2	323	NM_133821	0.0539744	0	0.0185119	0	0	0.163756	0.146434	0.263858	0.357998	0.114689	3;0;1;0;0;5;5;8;9;4	0	0	2.84865	rnoCirc_003044
chr1	106281363	106319015	+	mmuCirc_000361	Phlpp1	CTO:ANNOTATED:CDS	3	490	NM_133821	0	0	0	0	0	0	0	0.0329822	0.119333	0	0;0;0;0;0;0;0;1;3;0	0	0	2.10299	rnoCirc_003045	hsaCirc_007309
chr1	106364241	106380422	+	mmuCirc_000362	Phlpp1	CTO:ANNOTATED:CDS	4	600	NM_133821	0	0	0	0	0	0	0	0.0989466	0.0795552	0	0;0;0;0;0;0;0;3;2;0	0	0	2.44387	rnoCirc_003049
chr1	106364241	106386521	+	mmuCirc_000363	Phlpp1	CTO:ANNOTATED:CDS	5	795	NM_133821	0	0	0	0	0.0182268	0	0.0585734	0.0989466	0	0	0;0;0;0;1;0;2;3;0;0	0	0	1.2039
chr1	106376161	106380422	+	mmuCirc_000364	Phlpp1	CTO:ANNOTATED:CDS	2	236	NM_133821	0	0	0	0.0384588	0	0.0982533	0.0585734	0.0989466	0.198888	0.0286723	0;0;0;2;0;3;2;3;5;1	0	0	2.05958
chr1	106596272	106597716	-	mmuCirc_000365	Bcl2	INTRONIC	1	1445	NM_009741	0	0	0	0	0	0	0	0.0989466	0	0	0;0;0;0;0;0;0;3;0;0	0	0	2.57224
chr1	108028760	108030557	+	mmuCirc_000366		NTO	1	1798		0	0.0170667	0.0185119	0	0	0.0655022	0	0.0989466	0.0795552	0	0;1;1;0;0;2;0;3;2;0	0	0	1.28707
chr1	110919548	110932265	-	mmuCirc_000367	Cdh19	CTO:ANNOTATED:CDS	5	846	NM_001081386	0	0	0	0	0	0	0.0585734	0.164911	0	0	0;0;0;0;0;0;2;5;0;0	0	0	2.5914	rnoCirc_003051
chr1	118419440	118419918	+	mmuCirc_000368	Clasp1	CTO:ANNOTATED:CDS:5UTR	1	479	NM_001293300:NM_001293301:NM_029709	0	0.0341334	0	0	0.0911339	0.196507	0.17572	0.428769	0.99444	0.430085	0;2;0;0;5;6;6;13;25;15	0	0	3.49218	rnoCirc_003054	hsaCirc_008527
chr1	118508815	118525455	+	mmuCirc_000369	Clasp1	CTO:ANNOTATED:CDS	7	707	NM_001293300:NM_001293301:NM_029709	0.0179915	0	0.0185119	0.0192294	0	0.327511	0.0585734	0.263858	0.119333	0.114689	1;0;1;1;0;10;2;8;3;4	0	0	2.52585
chr1	118521827	118525455	+	mmuCirc_000370	Clasp1	CTO:ANNOTATED:CDS	3	294	NM_001293300:NM_001293301:NM_029709	0	0	0.0185119	0.0192294	0.0182268	0.131004	0.0585734	0.131929	0.119333	0.114689	0;0;1;1;1;4;2;4;3;4	0	0	2.10322
chr1	118521827	118552156	+	mmuCirc_000371	Clasp1	CTO:ANNOTATED:CDS	11	1229	NM_001293300:NM_001293301:NM_029709	0.0179915	0	0.0370238	0	0.0182268	0	0	0.0659644	0.119333	0.0860169	1;0;2;0;1;0;0;2;3;3	0	0	0.98465
chr1	118525297	118539369	+	mmuCirc_000372	Clasp1	CTO:ANNOTATED:CDS	3	371	NM_001293300:NM_001293301:NM_029709	0	0	0	0	0	0	0	0.0329822	0.119333	0	0;0;0;0;0;0;0;1;3;0	0	0	2.10299
chr1	118539266	118552156	+	mmuCirc_000373	Clasp1	CTO:ANNOTATED:CDS	7	827	NM_001293300:NM_001293301:NM_029709	0.0359829	0	0	0	0	0	0	0.131929	0.119333	0.143362	2;0;0;0;0;0;0;4;3;5	0	0	1.8177	rnoCirc_003056	hsaCirc_008520
chr1	118539266	118570999	+	mmuCirc_000374	Clasp1	CTO:ANNOTATED:CDS	11	1346	NM_001293300:NM_001293301:NM_029709	0	0.0170667	0.0185119	0.0192294	0.0182268	0.131004	0.0292867	0.0989466	0.0397776	0.0286723	0;1;1;1;1;4;1;3;1;1	0	0	1.18214		hsaCirc_008516
chr1	118543102	118543346	+	mmuCirc_000375	Clasp1	CTO:ANNOTATED:CDS	1	245	NM_001293300:NM_001293301:NM_029709	0.0359829	0	0.0370238	0	0.0182268	0.0655022	0.0292867	0.197893	0.119333	0.114689	2;0;2;0;1;2;1;6;3;4	0	0	1.69272
chr1	118543102	118548028	+	mmuCirc_000376	Clasp1	CTO:ANNOTATED:CDS	3	476	NM_001293300:NM_001293301:NM_029709	0.0359829	0.0170667	0.0185119	0.0961471	0	0.655022	0.146434	0.29684	0.596664	0.200706	2;1;1;5;0;20;5;9;15;7	0	0	2.93432
chr1	118543102	118552156	+	mmuCirc_000377	Clasp1	CTO:ANNOTATED:CDS	5	699	NM_001293300:NM_001293301:NM_029709	0.0539744	0	0.185119	0.0576882	0.0729071	1.11354	0.497874	1.25332	0.556886	0.487429	3;0;10;3;4;34;17;38;14;17	0	1	3.32162	rnoCirc_003058
chr1	118543102	118555386	+	mmuCirc_000378	Clasp1	CTO:ALT_DONOR:CDS	5	3929	NM_001293300:NM_001293301:NM_029709	0.0539744	0.136534	0.0740477	0.0769177	0.0546803	0.687773	0.205007	1.41823	1.15355	0.401412	3;8;4;4;3;21;7;43;29;14	1	1	2.76217
chr1	118543102	118581463	+	mmuCirc_000379	Clasp1	CTO:ANNOTATED:CDS	11	1653	NM_001293300:NM_001293301:NM_029709	0.0359829	0	0	0	0.0182268	0.0327511	0	0.0329822	0.119333	0.0860169	2;0;0;0;1;1;0;1;3;3	0	0	1.39796
chr1	118543102	118590549	+	mmuCirc_000380	Clasp1	CTO:ANNOTATED:CDS	12	1782	NM_001293300:NM_001293301:NM_029709	0	0	0.0370238	0	0.0182268	0.0655022	0.0878602	0.0329822	0.15911	0	0;0;2;0;1;2;3;1;4;0	0	0	1.32984
chr1	118547865	118552156	+	mmuCirc_000381	Clasp1	CTO:ANNOTATED:CDS	3	387	NM_001293300:NM_001293301:NM_029709	0	0	0.0185119	0.0384588	0	0.0982533	0	0.0989466	0.15911	0.0286723	0;0;1;2;0;3;0;3;4;1	0	0	1.7723
chr1	118551087	118552156	+	mmuCirc_000382	Clasp1	CTO:ANNOTATED:CDS	2	223	NM_001293300:NM_001293301:NM_029709	0	0	0	0.0384588	0	0.0327511	0.0292867	0.197893	0.198888	0.0286723	0;0;0;2;0;1;1;6;5;1	0	0	1.86675
chr1	118570849	118581463	+	mmuCirc_000383	Clasp1	CTO:ANNOTATED:CDS	3	586	NM_001293300:NM_001293301:NM_029709	0	0	0	0	0	0	0.117147	0	0.0795552	0	0;0;0;0;0;0;4;0;2;0	0	0	2.54657
chr1	119548894	119579077	-	mmuCirc_000384	Epb4.1l5	CTO:ALT_DONOR:CDS:3UTR	9	1097	NM_145506	0.0359829	0.0170667	0	0	0	0.0655022	0.0292867	0.164911	0	0	2;1;0;0;0;2;1;5;0;0	0	0	1.41027
chr1	119567796	119579077	-	mmuCirc_000385	Epb4.1l5	CTO:ANNOTATED:CDS	4	456	NM_145506	0.0179915	0	0	0	0.0364536	0.29476	0.0585734	0.461751	0.318221	0.143362	1;0;0;0;2;9;2;14;8;5	0	0	3.04552	rnoCirc_003064	hsaCirc_008509
chr1	119599005	119609286	-	mmuCirc_000386	Epb4.1l5	CTO:ANNOTATED:CDS	5	461	NM_145506:NM_001113416	0	0	0.0370238	0.0192294	0.0182268	0.0655022	0.117147	0.131929	0.15911	0.200706	0;0;2;1;1;2;4;4;4;7	0	0	2.20154
chr1	119599005	119642658	-	mmuCirc_000387	Epb4.1l5	CTO:ANNOTATED:CDS:5UTR	15	1336	NM_145506:NM_001113416	0	0	0	0	0	0	0.0878602	0	0.0397776	0	0;0;0;0;0;0;3;0;1;0	0	0	2.00535
chr1	119667514	119692909	-	mmuCirc_000388	Ptpn4	CTO:ANNOTATED:CDS	11	1339	NM_019933	0.0539744	0.0170667	0.0185119	0	0	0.196507	0.0292867	0.263858	0.0397776	0.200706	3;1;1;0;0;6;1;8;1;7	0	0	1.97717
chr1	119706155	119765922	-	mmuCirc_000389	Ptpn4	CTO:ANNOTATED:CDS	10	987	NM_019933	0	0	0	0	0	0.0982533	0	0	0	0.0286723	0;0;0;0;0;3;0;0;0;1	0	0	1.92346
chr1	119715947	119743439	-	mmuCirc_000390	Ptpn4	CTO:ANNOTATED:CDS	5	483	NM_019933	0	0	0.0370238	0.0192294	0.0182268	0.163756	0.17572	0.0989466	0.15911	0.114689	0;0;2;1;1;5;6;3;4;4	0	0	2.31179
chr1	119715947	119773271	-	mmuCirc_000391	Ptpn4	CTO:ANNOTATED:CDS	10	824	NM_019933	0	0.0170667	0.0370238	0.0192294	0	0.0327511	0.0292867	0.0989466	0.238666	0.0573446	0;1;2;1;0;1;1;3;6;2	0	0	1.50867
chr1	119721864	119773271	-	mmuCirc_000392	Ptpn4	CTO:ANNOTATED:CDS	9	755	NM_019933	0.0359829	0	0	0	0	0	0.0292867	0.0659644	0.119333	0	2;0;0;0;0;0;1;2;3;0	0	0	1.1801
chr1	119741355	119765922	-	mmuCirc_000393	Ptpn4	CTO:ANNOTATED:CDS	5	396	NM_019933	0	0.0170667	0	0.0384588	0.0364536	0.196507	0.0878602	0.263858	0.397776	0.172034	0;1;0;2;2;6;3;8;10;6	0	0	2.68157	rnoCirc_003069
chr1	119765031	119773271	-	mmuCirc_000394	Ptpn4	CTO:ANNOTATED:CDS	5	341	NM_019933	0	0	0.0185119	0	0	0.0982533	0.0292867	0.0659644	0	0.0286723	0;0;1;0;0;3;1;2;0;1	0	0	1.57664
chr1	119765031	119783589	-	mmuCirc_000395	Ptpn4	CTO:ANNOTATED:CDS	6	449	NM_019933	0	0	0	0	0.0729071	0.0655022	0	0.0659644	0.119333	0.0286723	0;0;0;0;4;2;0;2;3;1	0	0	1.51687
chr1	119773049	119783589	-	mmuCirc_000396	Ptpn4	CTO:ANNOTATED:CDS	3	230	NM_019933	0.0179915	0	0	0	0.0182268	0.229258	0.0585734	0	0.397776	0.0286723	1;0;0;0;1;7;2;0;10;1	0	0	2.35528
chr1	121319597	121319972	-	mmuCirc_000397	Insig2	CTO:ANNOTATED:CDS:5UTR	1	376	NM_001271531:NM_001271532:NM_133748:NM_178082	0	0	0	0	0	0.0655022	0	0.0659644	0.318221	0.0860169	0;0;0;0;0;2;0;2;8;3	0	0	2.67145
chr1	121445640	121463185	+	mmuCirc_000398	Ccdc93	CTO:ANNOTATED:CDS	7	525	NM_001025156:NM_029955	0	0	0	0	0	0.0982533	0.0292867	0.0329822	0	0	0;0;0;0;0;3;1;1;0;0	0	0	1.75684
chr1	125568547	125579327	+	mmuCirc_000399	Slc35f5	CTO:ANNOTATED:CDS	6	571	NM_028787	0.0899573	0	0	0.134606	0.0364536	0.753276	0.234294	0.75859	1.31266	0.544774	5;0;0;7;2;23;8;23;33;19	0	0	3.63909
chr1	125572313	125579327	+	mmuCirc_000400	Slc35f5	CTO:ANNOTATED:CDS	4	426	NM_028787	0	0	0	0	0	0.0982533	0.0292867	0	0.0397776	0	0;0;0;0;0;3;1;0;1;0	0	0	1.81487
chr1	125587365	125591129	+	mmuCirc_000401	Slc35f5	CTO:ANNOTATED:CDS:3UTR	3	343	NM_028787	0.0179915	0	0	0.0192294	0.0182268	0.229258	0.146434	0.131929	0.278443	0.258051	1;0;0;1;1;7;5;4;7;9	0	0	2.89725
chr1	127791605	127795317	+	mmuCirc_000402	Ccnt2	CTO:ANNOTATED:CDS	3	253	NM_028399	0	0	0	0.0192294	0.0182268	0.131004	0.0292867	0.197893	0.238666	0.0286723	0;0;0;1;1;4;1;6;6;1	0	0	2.14657	rnoCirc_003084	hsaCirc_008573
chr1	127791605	127799553	+	mmuCirc_000403	Ccnt2	CTO:ANNOTATED:CDS	5	463	NM_028399	0.0359829	0	0.0185119	0.0192294	0.0364536	0.818778	0.146434	0.461751	0.954662	0.344068	2;0;1;1;2;25;5;14;24;12	0	0	3.5862		hsaCirc_008574
chr1	127791605	127801676	+	mmuCirc_000404	Ccnt2	CTO:ANNOTATED:CDS	6	534	NM_028399	0	0	0	0	0	0	0	0.0329822	0.15911	0	0;0;0;0;0;0;0;1;4;0	0	0	2.28414
chr1	127791605	127803659	+	mmuCirc_000405	Ccnt2	CTO:ALT_DONOR:CDS:3UTR	7	2032	NM_028399	0	0	0.0740477	0	0	0.0982533	0.0292867	0.0329822	0.119333	0.0860169	0;0;4;0;0;3;1;1;3;3	0	0	1.64876
chr1	127889156	127891096	+	mmuCirc_000406	Rab3gap1	CTO:ANNOTATED:CDS	2	212	NM_178690	0.0179915	0	0.0185119	0.0384588	0.0182268	0.0982533	0	0.197893	0.397776	0.114689	1;0;1;2;1;3;0;6;10;4	0	0	2.19815	rnoCirc_003085	hsaCirc_008575
chr1	127889156	127909950	+	mmuCirc_000407	Rab3gap1	CTO:ANNOTATED:CDS	5	598	NM_178690	0.0179915	0.0170667	0	0	0	0.0655022	0.0585734	0.29684	0.198888	0	1;1;0;0;0;2;2;9;5;0	0	0	2.423
chr1	127889156	127919641	+	mmuCirc_000408	Rab3gap1	CTO:ANNOTATED:CDS	8	823	NM_178690	0	0	0	0.0192294	0.0182268	0	0.0292867	0.0659644	0.119333	0.0573446	0;0;0;1;1;0;1;2;3;2	0	0	1.56255
chr1	127901579	127903837	+	mmuCirc_000409	Rab3gap1	CTO:ANNOTATED:CDS	2	286	NM_178690	0	0	0.0185119	0	0	0.0655022	0.0292867	0	0.198888	0	0;0;1;0;0;2;1;0;5;0	0	0	1.47599
chr1	127924728	127928121	+	mmuCirc_000410	Rab3gap1	CTO:ANNOTATED:CDS	4	523	NM_178690	0	0	0	0.0192294	0	0	0.0878602	0.0329822	0.0795552	0.0573446	0;0;0;1;0;0;3;1;2;2	0	0	1.78286
chr1	127930707	127937565	+	mmuCirc_000411	Rab3gap1	CTO:ANNOTATED:CDS	3	738	NM_178690	0.0719658	0.0341334	0.129583	0.192294	0.145814	0.753276	0.468588	1.51718	1.82977	0.917514	4;2;7;10;8;23;16;46;46;32	0	1	3.04592
chr1	128151744	128153399	+	mmuCirc_000412	R3hdm1	CTO:ANNOTATED:CDS:5UTR	2	420	NM_181750	0.0359829	0.0512001	0	0.0192294	0.0546803	0.425764	0.117147	0.461751	0.596664	0.0860169	2;3;0;1;3;13;4;14;15;3	0	0	2.60184	rnoCirc_003090	hsaCirc_008581
chr1	128178883	128179182	+	mmuCirc_000413	R3hdm1	CTO:ANNOTATED:CDS	2	205	NM_181750	0	0	0	0.0192294	0	0.0327511	0	0	0.119333	0	0;0;0;1;0;1;0;0;3;0	0	0	1.61386
chr1	128190638	128197097	+	mmuCirc_000414	R3hdm1	CTO:ANNOTATED:CDS	3	523	NM_181750	0	0	0	0	0	0.0327511	0	0.0989466	0	0.0286723	0;0;0;0;0;1;0;3;0;1	0	0	1.75151
chr1	128190638	128221703	+	mmuCirc_000415	R3hdm1	CTO:ANNOTATED:CDS	6	934	NM_181750	0	0	0	0	0	0.163756	0.0292867	0	0.0795552	0.0286723	0;0;0;0;0;5;1;0;2;1	0	0	2.02488
chr1	128193460	128197097	+	mmuCirc_000416	R3hdm1	CTO:ANNOTATED:CDS	2	421	NM_181750	0.0359829	0	0	0.0192294	0	0.0655022	0.146434	0.131929	0.119333	0.0573446	2;0;0;1;0;2;5;4;3;2	0	0	2.0746
chr1	128193460	128223641	+	mmuCirc_000417	R3hdm1	CTO:ANNOTATED:CDS	6	1005	NM_181750	0	0.0170667	0	0	0	0	0	0.197893	0.198888	0.114689	0;1;0;0;0;0;0;6;5;4	0	0	2.18978	rnoCirc_003093
chr1	128211205	128223641	+	mmuCirc_000418	R3hdm1	CTO:ANNOTATED:CDS	4	584	NM_181750	0	0	0	0	0	0.0327511	0	0.197893	0.0397776	0	0;0;0;0;0;1;0;6;1;0	0	0	2.14145	rnoCirc_003095
chr1	128252203	128256237	+	mmuCirc_000419	Ubxn4	CTO:ANNOTATED:CDS	3	251	NM_026390	0.0179915	0	0	0	0	0.0982533	0.0878602	0.0329822	0.238666	0.0573446	1;0;0;0;0;3;3;1;6;2	0	0	2.22381	rnoCirc_003096
[truncated: 9,534 more rows]

## Sheet: Mouse_negative
chr	start	end	strand
[truncated: 9,953 more rows]

[truncated: 2 more sheets: FruitFly_positive, FruitFly_negative]
